# Supplementary material for: Microseismic monitoring with the quake neural operator
Source: Nat Commun. 2026 Jul 6;17:5677. doi: 10.1038/s41467-026-73965-6 (PMC13338072; doi:10.1038/s41467-026-73965-6)
Supplement: Supplementary file 3 — Source Data [file 41467_2026_73965_MOESM3_ESM.zip]

Archive with 14 entries (13 files):
- Source Data/
- __MACOSX/._Source Data
- Source Data/Figure6.xlsx
- __MACOSX/Source Data/._Figure6.xlsx
- Source Data/Figure4.xlsx
- __MACOSX/Source Data/._Figure4.xlsx
- Source Data/Figure9.xlsx
- __MACOSX/Source Data/._Figure9.xlsx
- Source Data/Figure5.xlsx
- __MACOSX/Source Data/._Figure5.xlsx
- Source Data/Figure2.xlsx
- __MACOSX/Source Data/._Figure2.xlsx
- Source Data/Figure3.xlsx
- __MACOSX/Source Data/._Figure3.xlsx
