# Supplementary material for: Microseismic monitoring with the quake neural operator
Source: Nat Commun. 2026 Jul 6;17:5677. doi: 10.1038/s41467-026-73965-6 (PMC13338072; doi:10.1038/s41467-026-73965-6)
Supplement: Supplementary file 3 — Source Data [file 41467_2026_73965_MOESM3_ESM.zip › Source Data/Figure6.xlsx]

## Sheet: NCEDC
time	latitude	longitude	depth [km]
2024-06-08 00:03:16	38.8062	-122.779	2.45
2024-06-08 02:10:53	38.8015	-122.815	2.89
2024-06-08 02:12:55	38.8188	-122.822	2.63
2024-06-08 02:26:41	38.7987	-122.768	3.29
2024-06-08 02:36:52	38.5937	-122.795	7.67
2024-06-08 02:39:07	38.5895	-122.794	8.2
2024-06-08 02:46:00	38.8367	-122.801	2.22
2024-06-08 02:51:39	38.8345	-122.814	1.56
2024-06-08 03:08:18	38.838	-122.877	2.45
2024-06-08 03:12:53	38.7898	-122.821	1.41
2024-06-08 03:30:07	38.787	-122.768	2.11
2024-06-08 03:43:38	38.749	-122.712	1.76
2024-06-08 03:49:56	38.8177	-122.823	2.01
2024-06-08 04:16:42	38.801	-122.817	3
2024-06-08 04:19:42	38.7612	-122.726	1.61
2024-06-08 05:46:07	38.8487	-122.968	4.01
2024-06-08 05:53:51	38.8238	-122.766	1.88
2024-06-08 06:49:42	38.7942	-122.808	3.44
2024-06-08 08:11:13	38.8517	-122.863	7.43
2024-06-08 09:52:52	38.8263	-122.856	2.43
2024-06-08 10:47:35	38.8458	-122.818	1.36
2024-06-08 10:48:30	38.8237	-122.832	4.32
2024-06-08 11:08:16	38.8233	-122.809	2.99
2024-06-08 11:08:36	38.8098	-122.82	2.65
2024-06-08 11:10:27	38.82	-122.823	2.84
2024-06-08 11:39:29	38.8283	-122.793	6
2024-06-08 11:43:46	38.8172	-122.827	2.06
2024-06-08 11:53:14	38.8193	-122.823	2.23
2024-06-08 13:00:41	38.7958	-122.759	13.58
2024-06-08 13:42:15	38.8852	-122.904	6.11
2024-06-08 14:24:12	38.8307	-122.801	1.63
2024-06-08 14:38:53	38.8183	-122.796	2.52
2024-06-08 14:46:30	38.8213	-122.831	4.37
2024-06-08 14:51:38	38.887	-122.684	8.28
2024-06-08 15:21:25	38.8195	-122.764	1.97
2024-06-08 15:21:39	38.8195	-122.764	2.06
2024-06-08 15:36:08	38.8178	-122.821	2.03
2024-06-08 15:42:33	38.816	-122.827	1.6
2024-06-08 16:03:32	38.8237	-122.784	3.08
2024-06-08 16:11:18	38.8398	-122.812	2.24
2024-06-08 16:30:18	38.8185	-122.823	0.02
2024-06-08 16:38:12	38.8202	-122.826	2.4
2024-06-08 16:39:19	38.8212	-122.812	2.68
2024-06-08 16:45:56	38.8162	-122.812	2.77
2024-06-08 16:47:00	38.9732	-123.025	5.61
2024-06-08 16:52:13	38.8187	-122.822	2.21
2024-06-08 16:55:21	38.818	-122.812	2.56
2024-06-08 16:58:31	38.8167	-122.823	2.2
2024-06-08 17:10:25	38.8315	-122.802	1.56
2024-06-08 17:38:53	38.8382	-122.823	2.03
2024-06-08 17:39:19	38.8387	-122.825	1.8
2024-06-08 18:02:38	38.8123	-122.815	-0.64
2024-06-08 18:09:58	38.8192	-122.823	1.78
2024-06-08 18:14:52	38.8337	-122.877	2.63
2024-06-08 18:51:50	38.8305	-122.811	1.5
2024-06-08 18:59:46	38.8148	-122.796	2.62
2024-06-08 19:06:03	38.8385	-122.839	1.79
2024-06-08 19:13:00	38.7682	-122.986	4.65
2024-06-08 19:34:29	38.814	-122.822	3.55
2024-06-08 19:35:30	38.8027	-122.821	0.47
2024-06-08 19:35:49	38.8103	-122.823	3.09
2024-06-08 19:35:55	38.8068	-122.81	0.44
2024-06-08 19:36:01	38.8087	-122.811	5.83
2024-06-08 19:36:07	38.8222	-122.771	1.26
2024-06-08 19:36:35	38.7928	-122.825	1.04
2024-06-08 19:36:41	38.8377	-122.818	0.45
2024-06-08 19:36:48	38.8015	-122.829	2.32
2024-06-08 19:36:56	38.811	-122.826	2.81
2024-06-08 19:37:49	38.8033	-122.813	1.61
2024-06-08 19:37:59	38.805	-122.812	1.06
2024-06-08 19:38:20	38.8057	-122.809	1.66
2024-06-08 19:38:22	38.8445	-122.832	1.16
2024-06-08 19:38:33	38.7922	-122.832	1.65
2024-06-08 19:38:41	38.8242	-122.794	0.18
2024-06-08 19:38:48	38.8228	-122.766	0.95
2024-06-08 19:39:10	38.8058	-122.817	2.77
2024-06-08 19:39:19	38.807	-122.833	2.71
2024-06-08 19:39:32	38.8252	-122.765	0.32
2024-06-08 19:39:36	38.8262	-122.766	0.71
2024-06-08 19:40:00	38.757	-122.699	0.7
2024-06-08 19:40:11	38.8015	-122.814	0.64
2024-06-08 19:40:17	38.8043	-122.816	1.05
2024-06-08 19:41:16	38.8088	-122.821	2.56
2024-06-08 19:41:24	38.8028	-122.811	0.74
2024-06-08 19:41:45	38.8027	-122.811	0.8
2024-06-08 19:41:57	38.8022	-122.811	0.87
2024-06-08 19:42:02	38.8185	-122.822	2.5
2024-06-08 19:42:52	38.8293	-122.826	4.15
2024-06-08 19:43:04	38.805	-122.806	0.69
2024-06-08 19:43:28	38.8122	-122.812	0.5
2024-06-08 19:43:54	38.8028	-122.736	10.96
2024-06-08 19:44:12	38.7985	-122.813	2.77
2024-06-08 19:44:22	38.8922	-122.717	2.07
2024-06-08 19:44:39	38.817	-122.822	2.46
2024-06-08 19:45:39	38.8048	-122.823	2.99
2024-06-08 19:46:12	38.811	-122.826	2.91
2024-06-08 19:46:23	38.8167	-122.824	2.35
2024-06-08 19:47:14	38.814	-122.827	3.17
2024-06-08 19:47:52	38.8042	-122.809	0.8
2024-06-08 19:48:40	38.7872	-122.887	4.86
2024-06-08 19:48:46	38.8248	-122.831	6.63
2024-06-08 19:49:03	38.8002	-122.815	1.36
2024-06-08 19:49:18	38.807	-122.823	2.08
2024-06-08 19:49:31	38.8153	-122.825	2.23
2024-06-08 19:49:41	38.8307	-122.86	-0.65
2024-06-08 19:50:02	38.7737	-122.802	-0.16
2024-06-08 19:50:05	38.827	-122.829	2.23
2024-06-08 19:50:15	38.83	-122.854	1.96
2024-06-08 19:50:38	38.789	-122.82	5.38
2024-06-08 19:50:58	38.8075	-122.819	3.27
2024-06-08 19:51:39	38.8002	-122.826	2.03
2024-06-08 19:52:01	38.8083	-122.828	3.16
2024-06-08 19:52:08	38.8053	-122.808	1.21
2024-06-08 19:52:22	38.8122	-122.826	3.51
2024-06-08 19:52:52	38.7628	-122.797	21.2
2024-06-08 19:53:08	38.8175	-122.826	2.64
2024-06-08 19:54:25	38.8298	-122.816	10.29
2024-06-08 19:54:50	38.8158	-122.82	1.28
2024-06-08 19:54:52	38.8018	-122.818	4.07
2024-06-08 19:55:13	38.8573	-122.907	2.06
2024-06-08 19:56:57	38.8027	-122.814	0.5
2024-06-08 19:57:08	38.809	-122.818	0.73
2024-06-08 19:57:33	38.8135	-122.823	3.22
2024-06-08 19:58:22	38.805	-122.825	3.49
2024-06-08 19:58:33	38.8128	-122.829	2.16
2024-06-08 19:58:56	38.8083	-122.829	2.19
2024-06-08 19:59:02	38.8105	-122.825	2.94
2024-06-08 20:00:15	38.8553	-122.816	1.48
2024-06-08 20:00:23	38.8065	-122.82	3.1
2024-06-08 20:00:55	38.815	-122.829	1.52
2024-06-08 20:01:28	38.8187	-122.826	3.14
2024-06-08 20:01:48	38.7255	-122.869	3.28
2024-06-08 20:03:59	38.816	-122.824	2.03
2024-06-08 20:04:41	38.8118	-122.81	-0.74
2024-06-08 20:04:59	38.8012	-122.842	1.91
2024-06-08 20:06:10	38.8023	-122.812	0.64
2024-06-08 20:07:06	38.8197	-122.811	1.28
2024-06-08 20:07:38	38.7975	-122.913	17.28
2024-06-08 20:07:48	38.8065	-122.82	2.21
2024-06-08 20:08:45	38.8068	-122.831	1.03
2024-06-08 20:09:16	38.808	-122.821	3.16
2024-06-08 20:10:56	38.8112	-122.816	1.47
2024-06-08 20:11:05	38.8118	-122.829	1.88
2024-06-08 20:13:13	38.8022	-122.822	3.27
2024-06-08 20:13:50	38.8073	-122.821	2.32
2024-06-08 20:14:08	38.804	-122.822	2.62
2024-06-08 20:14:33	38.8322	-122.831	6.32
2024-06-08 20:15:13	38.8045	-122.818	2.79
2024-06-08 20:17:18	38.7863	-122.974	14.99
2024-06-08 20:17:39	38.8148	-122.824	3.42
2024-06-08 20:19:43	38.8142	-122.823	2.52
2024-06-08 20:19:55	38.8183	-122.825	3.1
2024-06-08 20:20:34	38.8077	-122.82	2.67
2024-06-08 20:20:47	38.8088	-122.819	2.98
2024-06-08 20:20:52	38.8097	-122.829	1.8
2024-06-08 20:21:12	38.8095	-122.825	2.01
2024-06-08 20:21:24	38.807	-122.819	2.72
2024-06-08 20:22:03	38.82	-122.823	2.63
2024-06-08 20:24:51	38.805	-122.817	2.64
2024-06-08 20:25:56	38.8153	-122.836	6.3
2024-06-08 20:26:16	38.8283	-122.809	7.89
2024-06-08 20:26:27	38.8143	-122.822	2.76
2024-06-08 20:27:27	38.807	-122.826	2.91
2024-06-08 20:28:06	38.8178	-122.822	3.19
2024-06-08 20:28:45	38.857	-122.882	23.7
2024-06-08 20:30:25	38.8107	-122.831	3.09
2024-06-08 20:31:17	38.8195	-122.815	2.98
2024-06-08 20:31:24	38.8063	-122.818	2.51
2024-06-08 20:32:55	38.813	-122.83	3.7
2024-06-08 20:34:37	38.8062	-122.823	2.77
2024-06-08 20:34:51	38.8132	-122.821	2.91
2024-06-08 20:35:34	38.8127	-122.828	2.12
2024-06-08 20:35:54	38.8175	-122.822	2.67
2024-06-08 20:36:38	38.8173	-122.824	2.47
2024-06-08 20:37:26	38.805	-122.82	1.89
2024-06-08 20:37:29	38.8212	-122.816	1.68
2024-06-08 20:38:41	38.8055	-122.816	2.96
2024-06-08 20:39:04	38.8073	-122.822	2.91
2024-06-08 20:40:36	38.8207	-122.798	1.86
2024-06-08 20:42:41	38.8213	-122.816	2.01
2024-06-08 20:43:31	38.807	-122.819	2.74
2024-06-08 20:43:57	38.8047	-122.82	2.96
2024-06-08 20:44:11	38.8217	-122.819	1.82
2024-06-08 20:44:56	38.795	-122.844	8.82
2024-06-08 20:45:39	38.8075	-122.814	3.21
2024-06-08 20:45:51	38.8158	-122.823	3.13
2024-06-08 20:47:08	38.8192	-122.843	4.25
2024-06-08 20:51:35	38.8115	-122.823	2.44
2024-06-08 20:52:11	38.8175	-122.827	2.46
2024-06-08 20:52:32	38.8205	-122.844	2.05
2024-06-08 20:54:47	38.8162	-122.82	1.38
2024-06-08 20:55:51	38.8127	-122.832	4.91
2024-06-08 20:56:17	38.8372	-122.873	8.21
2024-06-08 20:56:30	38.8008	-122.818	2.62
2024-06-08 20:57:19	38.811	-122.816	2.37
2024-06-08 20:58:11	38.8165	-122.824	2.37
2024-06-08 20:59:58	38.845	-122.83	1.57
2024-06-08 21:01:12	38.815	-122.832	0.14
2024-06-08 21:01:18	38.8153	-122.819	2.13
2024-06-08 21:01:33	38.8187	-122.823	2.46
2024-06-08 21:01:58	38.812	-122.823	2.27
2024-06-08 21:03:19	38.82	-122.805	0.43
2024-06-08 21:06:52	38.8182	-122.821	1.91
2024-06-08 21:07:19	38.7967	-122.795	-0.66
2024-06-08 21:09:08	38.8042	-122.817	1.4
2024-06-08 21:09:58	38.769	-122.961	25.91
2024-06-08 21:12:16	38.8015	-122.847	8.19
2024-06-08 21:12:50	38.8167	-122.823	2.27
2024-06-08 21:13:08	38.8208	-122.823	2.39
2024-06-08 21:13:45	38.8183	-122.823	2.64
2024-06-08 21:14:59	38.8022	-122.809	0.87
2024-06-08 21:18:10	38.7795	-122.877	15.39
2024-06-08 21:18:19	38.8295	-122.817	2.57
2024-06-08 21:23:41	38.8073	-122.828	2.24
2024-06-08 21:24:36	38.8287	-122.815	1.97
2024-06-08 21:26:39	38.8048	-122.818	2.85
2024-06-08 21:27:06	38.8448	-122.834	0.69
2024-06-08 21:28:16	38.8257	-122.821	-0.42
2024-06-08 21:29:03	38.8123	-122.824	1.86
2024-06-08 21:29:25	38.8635	-122.861	18.55
2024-06-08 21:29:31	38.8077	-122.817	2.08
2024-06-08 21:30:12	38.8273	-122.822	1.28
2024-06-08 21:30:20	38.8135	-122.822	2.62
2024-06-08 21:30:27	38.8268	-122.819	1.54
2024-06-08 21:31:37	38.828	-122.821	1.72
2024-06-08 21:31:51	38.8032	-122.809	0.78
2024-06-08 21:33:18	38.8057	-122.823	3.12
2024-06-08 21:34:39	38.821	-122.816	1.53
2024-06-08 21:35:26	38.8267	-122.819	1.5
2024-06-08 21:36:03	38.839	-122.847	12.71
2024-06-08 21:37:38	38.8827	-122.882	42.21
2024-06-08 21:38:27	38.807	-122.82	2.79
2024-06-08 21:41:36	38.8262	-122.818	3.34
2024-06-08 21:42:09	38.8287	-122.819	1.45
2024-06-08 21:42:49	38.8027	-122.833	1.52
2024-06-08 21:46:15	38.826	-122.81	1.36
2024-06-08 21:47:44	38.8202	-122.818	1.64
2024-06-08 21:55:11	38.801	-122.817	3.61
2024-06-08 21:55:47	38.8452	-122.814	7.77
2024-06-08 21:58:23	38.801	-122.801	-0.46
2024-06-08 21:58:27	38.8185	-122.82	3.25
2024-06-08 22:01:28	38.8157	-122.824	2.25
2024-06-08 22:03:07	38.8142	-122.826	2.2
2024-06-08 22:03:11	38.802	-122.811	0.44
2024-06-08 22:03:43	38.7958	-122.838	9.44
2024-06-08 22:08:40	38.8003	-122.825	4.74
2024-06-08 22:08:56	38.8403	-122.801	11.44
2024-06-08 22:09:31	38.8455	-122.832	0.68
2024-06-08 22:11:16	38.8317	-122.793	9.46
2024-06-08 22:14:32	38.8467	-122.832	0.45
2024-06-08 22:18:25	38.8437	-122.832	0.11
2024-06-08 22:18:40	38.8445	-122.831	0.85
2024-06-08 22:22:28	38.8432	-122.833	0.46
2024-06-08 22:30:51	38.8178	-122.795	2.18
2024-06-08 22:32:20	38.8195	-122.828	1.64
2024-06-08 22:37:19	38.8772	-122.913	17.79
2024-06-08 22:41:09	38.8053	-122.812	2.15
2024-06-08 22:41:35	38.8262	-122.818	1.37
2024-06-08 22:42:11	38.8277	-122.822	0.56
2024-06-08 22:42:46	38.8048	-122.818	3.22
2024-06-08 22:42:57	38.8052	-122.832	1.5
2024-06-08 22:43:30	38.8287	-122.82	1.67
2024-06-08 22:48:51	38.8127	-122.831	1.79
2024-06-08 22:50:52	38.8212	-122.818	3.07
2024-06-08 22:51:16	38.8272	-122.82	1.59
2024-06-08 22:53:24	38.8195	-122.811	1.52
2024-06-08 22:54:04	38.8272	-122.818	1.02
2024-06-08 22:54:23	38.817	-122.825	3.36
2024-06-08 22:54:56	38.8222	-122.822	-0.42
2024-06-08 22:55:16	38.8273	-122.819	1.32
2024-06-08 23:01:40	38.819	-122.823	2.95
2024-06-08 23:01:52	38.8283	-122.855	2.49
2024-06-08 23:05:07	38.7927	-122.821	1.9
2024-06-08 23:06:33	38.811	-122.821	3.39
2024-06-08 23:06:47	38.8215	-122.802	3.69
2024-06-08 23:08:08	38.8307	-122.823	0.96
2024-06-08 23:10:27	38.8117	-122.825	3.23
2024-06-08 23:11:04	38.7972	-122.826	1.69
2024-06-08 23:15:00	38.8205	-122.884	10.65
2024-06-08 23:17:19	38.8052	-122.829	4.36
2024-06-08 23:18:42	38.8232	-122.814	2.23
2024-06-08 23:20:34	38.8113	-122.824	3.46
2024-06-08 23:23:00	38.8032	-122.81	1.13
2024-06-08 23:25:34	38.7987	-122.835	7.2
2024-06-08 23:32:55	38.8102	-122.814	3.3
2024-06-08 23:33:39	38.8035	-122.817	2.97
2024-06-08 23:34:33	38.7932	-122.821	1.97
2024-06-08 23:35:47	38.8183	-122.826	2.3
2024-06-08 23:38:22	38.8047	-122.822	3.17
2024-06-08 23:41:14	38.8157	-122.821	3.26
2024-06-08 23:47:09	38.8365	-122.796	0.34
2024-06-08 23:47:25	38.8047	-122.823	2.64
2024-06-08 23:47:33	38.8195	-122.824	2.74
2024-06-08 23:47:49	38.8168	-122.822	3.08
2024-06-08 23:57:33	38.8037	-122.821	1.53
2024-06-08 23:59:45	38.8087	-122.826	2.99
2024-06-09 00:05:59	38.8073	-122.819	2.15
2024-06-09 00:10:12	38.841	-122.82	9.16
2024-06-09 00:13:25	38.8062	-122.822	-0.09
2024-06-09 00:18:42	38.8007	-122.843	20.11
2024-06-09 00:22:05	38.8192	-122.817	1.84
2024-06-09 00:25:02	38.8132	-122.829	1.98
2024-06-09 00:27:43	38.818	-122.824	2.36
2024-06-09 00:33:26	38.8177	-122.825	2.44
2024-06-09 00:36:30	38.8083	-122.866	-0.65
2024-06-09 00:38:36	38.8027	-122.823	1.41
2024-06-09 00:39:21	38.8162	-122.818	1.9
2024-06-09 00:39:32	38.813	-122.806	1.04
2024-06-09 00:48:24	38.8537	-122.769	1.96
2024-06-09 00:52:33	38.8022	-122.82	3.32
2024-06-09 00:54:23	38.8307	-122.846	8.1
2024-06-09 00:59:21	38.7948	-122.775	3.29
2024-06-09 01:04:53	38.8072	-122.819	2.82
2024-06-09 01:18:27	38.8123	-122.823	3.2
2024-06-09 01:32:46	38.8043	-122.819	3.03
2024-06-09 01:37:16	38.8212	-122.831	0.64
2024-06-09 01:44:57	38.8208	-122.829	0.67
2024-06-09 02:01:27	38.827	-122.831	2.08
2024-06-09 02:10:36	38.8082	-122.821	2.48
2024-06-09 02:28:27	38.8117	-122.826	2.75
2024-06-09 02:50:55	38.8152	-122.827	2.14
2024-06-09 02:51:51	38.8032	-122.819	3.23
2024-06-09 03:12:56	38.8192	-122.824	3.01
2024-06-09 03:16:53	38.8198	-122.816	2.02
2024-06-09 03:20:08	38.8015	-122.809	-0.63
2024-06-09 03:20:37	38.8022	-122.809	0.41
2024-06-09 03:22:05	38.8205	-122.821	2.31
2024-06-09 03:30:29	38.82	-122.823	2.22
2024-06-09 03:32:15	38.8095	-122.819	3.5
2024-06-09 03:33:32	38.787	-122.767	2.5
2024-06-09 03:42:49	38.8078	-122.821	-0.61
2024-06-09 03:46:24	38.822	-122.778	0.62
2024-06-09 03:50:25	38.8217	-122.812	1.63
2024-06-09 03:54:56	38.8163	-122.826	3.1
2024-06-09 04:01:47	38.8107	-122.823	1.92
2024-06-09 04:17:25	38.7883	-122.861	3.74
2024-06-09 04:19:23	38.8168	-122.823	2.78
2024-06-09 04:27:40	38.8205	-122.824	2.9
2024-06-09 04:46:15	38.8107	-122.826	3.06
2024-06-09 04:49:05	38.8128	-122.828	2.91
2024-06-09 04:58:35	38.804	-122.871	16.01
2024-06-09 05:05:34	38.8207	-122.821	2.25
2024-06-09 05:05:51	38.8333	-122.817	1.39
2024-06-09 05:16:06	38.8177	-122.825	2.26
2024-06-09 05:16:13	38.8172	-122.825	2.1
2024-06-09 05:16:40	38.8462	-122.865	14.7
2024-06-09 05:17:27	38.8548	-122.833	2.49
2024-06-09 05:20:12	38.7897	-122.769	1.84
2024-06-09 05:21:44	38.8145	-122.822	3.02
2024-06-09 05:21:48	38.8143	-122.822	3.04
2024-06-09 05:29:53	38.8165	-122.829	14.78
2024-06-09 05:32:00	38.8043	-122.813	0.9
2024-06-09 05:35:41	38.8167	-122.825	3.1
2024-06-09 05:40:18	38.8023	-122.809	0.41
2024-06-09 05:46:48	38.7865	-122.771	0.94
2024-06-09 05:52:30	38.8123	-122.829	2.9
2024-06-09 06:10:31	38.8082	-122.821	2.63
2024-06-09 06:14:41	38.8057	-122.819	1.64
2024-06-09 06:16:28	38.8065	-122.822	2.17
2024-06-09 06:20:34	38.8322	-122.807	2.05
2024-06-09 06:21:27	38.8247	-122.854	2.34
2024-06-09 06:41:38	38.8067	-122.82	1.97
2024-06-09 06:42:50	38.8218	-122.786	1.92
2024-06-09 06:45:05	38.8148	-122.823	3.03
2024-06-09 06:46:34	38.8262	-122.81	1.47
2024-06-09 06:54:18	38.8263	-122.809	1.6
2024-06-09 07:27:53	38.8258	-122.809	1.23
2024-06-09 07:29:41	38.8232	-122.808	1.46
2024-06-09 07:29:55	38.8262	-122.82	1.25
2024-06-09 07:32:33	38.8597	-122.857	-0.58
2024-06-09 07:37:37	38.8107	-122.82	2.75
2024-06-09 07:38:10	38.8073	-122.827	1.19
2024-06-09 07:45:26	38.8018	-122.809	4.35
2024-06-09 08:15:13	38.8247	-122.829	2.18
2024-06-09 08:28:02	38.8157	-122.817	1.92
2024-06-09 08:31:31	38.8178	-122.824	2.25
2024-06-09 08:44:35	38.8177	-122.824	2.36
2024-06-09 09:18:31	38.8045	-122.795	3.47
2024-06-09 09:37:15	38.8285	-122.855	2.53
2024-06-09 10:02:27	38.5928	-122.798	6.5
2024-06-09 10:36:43	38.8357	-122.785	1.37
2024-06-09 10:40:27	38.8143	-122.857	13.4
2024-06-09 10:45:55	38.8238	-122.805	1.29
2024-06-09 10:52:45	38.7893	-122.767	2.35
2024-06-09 10:57:32	38.8508	-122.841	0.99
2024-06-09 11:06:13	38.8067	-122.824	2.97
2024-06-09 11:14:49	38.8345	-122.763	0.83
2024-06-09 11:25:38	38.8135	-122.829	2.41
2024-06-09 11:34:27	38.8047	-122.781	2.79
2024-06-09 12:04:55	38.809	-122.823	3.24
2024-06-09 12:13:30	38.7498	-122.73	-0.52
2024-06-09 12:34:18	38.7917	-122.76	1.18
2024-06-09 13:13:56	38.822	-122.799	1.58
2024-06-09 13:30:22	38.8227	-122.822	2.14
2024-06-09 14:23:00	38.8232	-122.765	2.26
2024-06-09 14:32:46	38.824	-122.763	0.1
2024-06-09 14:40:22	38.8305	-122.815	1.51
2024-06-09 14:53:56	38.8533	-122.829	13.39
2024-06-09 14:54:30	38.824	-122.766	2.35
2024-06-09 15:00:19	38.8373	-122.818	2.03
2024-06-09 15:09:14	38.8652	-122.842	7.44
2024-06-09 15:15:54	38.8205	-122.802	3.11
2024-06-09 15:48:28	38.8702	-122.918	17.97
2024-06-09 15:52:51	38.8305	-122.81	6.11
2024-06-09 16:06:21	38.8375	-122.85	10.5
2024-06-09 16:15:46	38.835	-122.789	1.76
2024-06-09 16:43:17	38.8092	-122.821	3.08
2024-06-09 16:57:46	38.8177	-122.821	1.7
2024-06-09 17:08:53	38.8218	-122.788	2.04
2024-06-09 17:22:26	38.8252	-122.808	1.64
2024-06-09 17:23:32	38.8252	-122.808	1.55
2024-06-09 17:28:32	38.8072	-122.815	1.6
2024-06-09 17:30:07	38.825	-122.808	1.65
2024-06-09 17:51:30	38.7962	-122.812	3.21
2024-06-09 18:41:40	38.8168	-122.819	3.13
2024-06-09 18:53:24	38.8297	-122.789	1.53
2024-06-09 19:16:18	38.8365	-122.8	2.2
2024-06-09 19:18:37	38.94	-122.794	1.85
2024-06-09 19:40:53	38.8238	-122.767	2.19
2024-06-09 20:17:15	38.8108	-122.818	2.24
2024-06-09 20:27:43	38.8192	-122.826	1.13
2024-06-09 20:37:08	38.8052	-122.814	2.16
2024-06-09 20:41:09	38.814	-122.821	1.45
2024-06-09 20:58:01	38.8148	-122.823	3.45
2024-06-09 21:15:09	38.8022	-122.822	3.74
2024-06-09 21:20:51	38.8278	-122.857	2.49
2024-06-09 21:51:42	38.82	-122.826	2.52
2024-06-09 22:35:10	38.7895	-122.767	3.22
2024-06-09 23:55:56	38.8278	-122.802	1.64
2024-06-09 23:56:09	38.8275	-122.802	1.67
2024-06-09 23:57:24	38.8177	-122.824	2.71
2024-06-10 01:04:43	38.8232	-122.823	2.23
2024-06-10 01:23:19	38.8138	-122.826	3.16
2024-06-10 02:11:16	38.8245	-122.831	2.2
2024-06-10 02:17:18	38.818	-122.822	2.56
2024-06-10 02:40:05	38.8098	-122.811	1.02
2024-06-10 02:46:08	38.8018	-122.82	2.89
2024-06-10 02:46:45	38.836	-122.799	2.15
2024-06-10 02:50:49	38.8093	-122.819	1.87
2024-06-10 03:09:49	38.8182	-122.835	0.35
2024-06-10 03:09:59	38.8185	-122.835	0.36
2024-06-10 03:12:54	38.8055	-122.816	2.91
2024-06-10 03:31:52	38.8142	-122.837	0.51
2024-06-10 03:35:33	38.8238	-122.816	2.84
2024-06-10 03:35:48	38.7828	-122.742	0.33
2024-06-10 04:38:07	38.843	-122.806	1.48
2024-06-10 04:38:56	38.823	-122.766	2.4
2024-06-10 04:42:46	38.8383	-122.831	2
2024-06-10 05:02:44	38.8173	-122.826	2.39
2024-06-10 05:23:47	38.835	-122.805	1.99
2024-06-10 05:28:57	38.8163	-122.819	1.98
2024-06-10 06:00:10	38.7908	-122.781	3.64
2024-06-10 07:30:12	38.8313	-122.813	1.35
2024-06-10 07:32:32	38.8197	-122.824	2.81
2024-06-10 07:33:27	38.8263	-122.805	1.23
2024-06-10 07:44:27	38.8292	-122.812	2.11
2024-06-10 07:45:10	38.8212	-122.811	1.8
2024-06-10 07:46:54	38.8347	-122.81	2.03
2024-06-10 08:14:38	38.807	-122.821	2.58
2024-06-10 09:45:44	38.5923	-122.791	9.2
2024-06-10 10:21:09	38.8115	-122.797	1.83
2024-06-10 10:43:25	38.8045	-122.778	1.84
2024-06-10 10:44:50	38.805	-122.778	2
2024-06-10 10:45:44	38.8365	-122.789	2.1
2024-06-10 10:48:33	38.7887	-122.782	4.27
2024-06-10 11:22:57	38.8222	-122.825	2.16
2024-06-10 12:01:45	38.8393	-122.81	2.19
2024-06-10 13:37:38	38.7902	-122.76	0.72
2024-06-10 14:44:14	38.831	-122.814	2.21
2024-06-10 15:31:27	38.8277	-122.811	1.15
2024-06-10 15:31:49	38.8203	-122.824	2.65
2024-06-10 15:36:34	38.8175	-122.814	3.11
2024-06-10 15:39:40	38.782	-122.725	1.28
2024-06-10 15:40:56	38.7835	-122.726	1.13
2024-06-10 15:54:36	38.8262	-122.807	2.41
2024-06-10 16:24:37	38.837	-122.792	2.07
2024-06-10 17:25:56	38.8222	-122.764	2.2
2024-06-10 18:05:28	38.823	-122.825	2.06
2024-06-10 18:30:42	38.8398	-122.796	1.88
2024-06-10 19:29:05	38.8267	-122.769	2.87
2024-06-10 19:33:58	38.7563	-122.728	0.97
2024-06-10 19:36:22	38.8275	-122.797	2.61
2024-06-10 19:39:10	38.7572	-122.729	2.09
2024-06-10 20:20:35	38.7595	-122.726	2.07
2024-06-10 20:39:35	38.7407	-122.728	2.71
2024-06-10 20:47:45	38.822	-122.844	1.99
2024-06-10 21:23:47	38.8155	-122.822	2.06
2024-06-10 21:29:23	38.8208	-122.818	1.73
2024-06-10 21:34:19	38.842	-122.792	-0.73
2024-06-10 21:39:30	38.9008	-122.794	1.72
2024-06-10 21:50:30	38.8377	-122.791	1.46
2024-06-10 23:03:52	38.8348	-122.876	12.12
2024-06-10 23:10:16	38.7882	-122.77	1.2
2024-06-10 23:17:02	38.8363	-122.789	1.91
2024-06-10 23:53:28	38.8048	-122.791	18.89
2024-06-10 23:53:37	38.8277	-122.797	0.97
2024-06-11 00:39:17	38.5882	-122.794	7.86
2024-06-11 02:16:45	38.8107	-122.831	2.17
2024-06-11 02:37:43	38.755	-122.735	1.17
2024-06-11 02:39:01	38.8105	-122.831	7.01
2024-06-11 03:00:52	38.8233	-122.805	1.63
2024-06-11 03:04:15	38.8105	-122.826	4.09
2024-06-11 03:10:14	38.8192	-122.825	1.88
2024-06-11 03:21:44	38.8085	-122.828	3.85
2024-06-11 03:46:08	38.8372	-122.791	1.89
2024-06-11 03:51:48	38.8225	-122.845	2.18
2024-06-11 03:56:10	38.8278	-122.853	2.21
2024-06-11 04:31:57	38.8005	-122.831	7.45
2024-06-11 05:07:29	38.8132	-122.783	1.83
2024-06-11 05:36:32	38.7565	-122.914	0.15
2024-06-11 05:37:36	38.7853	-122.772	2.01
2024-06-11 06:09:24	38.8298	-122.824	3.67
2024-06-11 06:54:22	38.845	-122.834	1.85
2024-06-11 08:11:40	38.8423	-122.832	1.29
2024-06-11 08:33:00	38.7997	-122.823	3.82
2024-06-11 09:06:04	38.821	-122.858	15.12
2024-06-11 09:36:03	38.841	-122.739	1.15
2024-06-11 09:57:09	38.802	-122.812	0.46
2024-06-11 10:37:46	38.8063	-122.822	3.14
2024-06-11 10:50:09	38.8062	-122.82	2.74
2024-06-11 10:50:24	38.8057	-122.821	2.71
2024-06-11 11:30:50	38.7872	-122.747	-0.84
2024-06-11 12:00:57	38.8373	-122.812	0.57
2024-06-11 12:01:32	38.7867	-122.771	1.45
2024-06-11 12:02:34	38.823	-122.825	2.22
2024-06-11 12:21:00	38.8277	-122.853	2
2024-06-11 12:34:25	38.8232	-122.814	2.01
2024-06-11 12:47:01	38.7372	-122.714	-0.74
2024-06-11 13:15:13	38.8237	-122.814	2.1
2024-06-11 13:25:22	38.5942	-122.796	8.06
2024-06-11 14:01:06	38.8412	-122.825	1.84
2024-06-11 14:25:38	38.8323	-122.82	1.82
2024-06-11 14:30:21	38.8008	-122.823	6.72
2024-06-11 14:45:04	38.7157	-122.742	-0.64
2024-06-11 15:26:31	38.8273	-122.788	1.54
2024-06-11 15:40:33	38.812	-122.813	-0.78
2024-06-11 16:40:27	38.7963	-122.773	4.22
2024-06-11 16:42:21	38.7947	-122.808	3.04
2024-06-11 17:11:08	38.8177	-122.825	3.22
2024-06-11 18:07:11	38.8407	-122.81	2.16
2024-06-11 18:13:36	38.8108	-122.828	1.89
2024-06-11 18:23:53	38.8247	-122.814	4.19
2024-06-11 19:14:49	38.8215	-122.814	3.31
2024-06-11 20:05:55	38.8203	-122.79	1.23
2024-06-11 20:21:24	38.833	-122.805	2.21
2024-06-11 20:38:17	38.5167	-122.586	7.9
2024-06-11 21:06:15	38.824	-122.797	2.63
2024-06-11 21:10:02	38.8418	-122.88	1.45
2024-06-11 21:12:31	38.8195	-122.793	12.31
2024-06-11 21:23:04	38.7595	-122.722	0.95
2024-06-11 21:59:05	38.8172	-122.824	2.37
2024-06-11 22:22:35	38.874	-122.692	29.92
2024-06-11 23:12:41	38.7822	-122.743	0.85
2024-06-11 23:21:46	38.7882	-122.746	0.32
2024-06-11 23:33:30	38.8347	-122.815	1.68
2024-06-11 23:40:07	38.7873	-122.747	2.29
2024-06-12 00:18:53	38.8985	-122.922	10.12
2024-06-12 00:19:05	38.8118	-122.824	0.78
2024-06-12 00:19:33	38.8447	-122.831	1.26
2024-06-12 00:22:33	38.7855	-122.846	3.92
2024-06-12 00:42:12	38.8297	-122.817	1.84
2024-06-12 01:02:32	38.788	-122.77	2.38
2024-06-12 01:10:28	38.8282	-122.814	1.51
2024-06-12 01:17:28	38.8235	-122.825	1.83
2024-06-12 01:22:16	38.7857	-122.771	4.08
2024-06-12 01:47:53	38.8247	-122.831	2.16
2024-06-12 01:51:30	38.7985	-122.809	4.51
2024-06-12 01:55:17	38.8343	-122.807	2.05
2024-06-12 03:14:36	38.8213	-122.765	2.13
2024-06-12 03:31:44	38.8383	-122.798	9.21
2024-06-12 03:39:35	38.8305	-122.817	1.7
2024-06-12 05:06:01	38.792	-122.767	3.46
2024-06-12 05:19:08	38.8375	-122.806	2.25
2024-06-12 06:16:27	38.8138	-122.77	2.22
2024-06-12 06:51:13	38.8315	-122.798	1.09
2024-06-12 06:53:59	38.8398	-122.824	0.69
2024-06-12 06:56:40	38.842	-122.828	2.02
2024-06-12 07:21:45	38.8182	-122.817	2.81
2024-06-12 07:47:30	38.8378	-122.799	2.06
2024-06-12 07:48:04	38.835	-122.789	2.2
2024-06-12 09:16:07	38.8435	-122.829	1.34
2024-06-12 09:27:46	38.7842	-122.727	10.26
2024-06-12 09:29:02	38.8457	-122.836	1.78
2024-06-12 10:39:53	38.8172	-122.825	2.36
2024-06-12 10:49:54	38.8167	-122.824	3.11
2024-06-12 10:58:58	38.8392	-122.821	1.43
2024-06-12 11:11:51	38.828	-122.815	1.98
2024-06-12 11:41:34	38.8397	-122.825	1.73
2024-06-12 12:14:20	38.8485	-122.815	1.96
2024-06-12 12:14:59	38.8187	-122.829	0.64
2024-06-12 12:41:10	38.8203	-122.817	2.88
2024-06-12 13:37:09	38.8015	-122.822	4.75
2024-06-12 13:52:03	38.8253	-122.79	0.34
2024-06-12 14:19:22	38.8325	-122.793	1.49
2024-06-12 14:44:59	38.7898	-122.769	3.14
2024-06-12 14:48:18	38.8378	-122.82	2.05
2024-06-12 14:53:12	38.8387	-122.823	1.74
2024-06-12 14:58:28	38.8502	-122.864	5.33
2024-06-12 15:02:29	38.841	-122.824	2.14
2024-06-12 15:32:37	38.8388	-122.826	2.2
2024-06-12 15:39:41	38.8372	-122.8	1.99
2024-06-12 15:50:21	38.834	-122.822	10.55
2024-06-12 16:00:13	38.817	-122.821	2.62
2024-06-12 16:00:31	38.7925	-122.779	3.22
2024-06-12 16:37:11	38.826	-122.764	2.23
2024-06-12 16:37:30	38.8235	-122.766	2.25
2024-06-12 16:43:56	38.8118	-122.824	2.57
2024-06-12 16:51:04	38.8023	-122.885	20.33
2024-06-12 17:57:05	38.7965	-122.78	3.2
2024-06-12 18:32:29	38.818	-122.822	0.92
2024-06-12 18:43:37	38.8343	-122.819	2.24
2024-06-12 19:28:39	38.7913	-122.885	16.58
2024-06-12 19:49:09	38.7873	-122.749	0.69
2024-06-12 20:12:11	38.8182	-122.764	1.58
2024-06-12 20:12:24	38.8205	-122.763	1.65
2024-06-12 20:27:41	38.8225	-122.785	1.81
2024-06-12 21:17:39	38.8302	-122.813	1.65
2024-06-12 21:20:16	38.7888	-122.735	1.62
2024-06-12 21:24:35	38.857	-122.912	24.21
2024-06-12 21:32:31	38.8013	-122.82	3.22
2024-06-12 21:34:34	38.7877	-122.772	1.13
2024-06-12 21:37:05	38.8008	-122.818	2.53
2024-06-12 21:46:34	38.821	-122.815	3.17
2024-06-12 22:39:04	38.8222	-122.817	3.18
2024-06-12 23:35:56	38.8005	-122.752	1.94
2024-06-13 00:40:58	38.835	-122.802	3.21
2024-06-13 00:49:51	38.7653	-122.728	1.14
2024-06-13 00:54:09	38.7907	-122.73	0.48
2024-06-13 01:04:38	38.8218	-122.852	2.29
2024-06-13 01:05:39	38.7918	-122.723	2.22
2024-06-13 01:15:49	38.8442	-122.83	1.11
2024-06-13 01:17:41	38.8175	-122.825	2.15
2024-06-13 01:54:47	38.8183	-122.828	2.61
2024-06-13 01:56:33	38.8017	-122.817	2.93
2024-06-13 02:04:13	38.8193	-122.827	2.37
2024-06-13 02:04:40	38.8177	-122.827	2.05
2024-06-13 02:05:29	38.8177	-122.825	2.26
2024-06-13 02:32:47	38.838	-122.839	0.13
2024-06-13 03:03:49	38.7997	-122.823	2.46
2024-06-13 03:19:39	38.8182	-122.825	2.34
2024-06-13 03:34:03	38.7485	-122.738	0.56
2024-06-13 03:38:13	38.7958	-122.809	3.45
2024-06-13 04:17:05	38.8177	-122.824	2.32
2024-06-13 04:19:32	38.8283	-122.796	3.01
2024-06-13 04:23:35	38.818	-122.825	2.21
2024-06-13 04:31:38	38.7872	-122.77	1.04
2024-06-13 04:34:03	38.8242	-122.766	1.98
2024-06-13 04:37:58	38.7905	-122.726	1.39
2024-06-13 04:40:48	38.8302	-122.814	2.22
2024-06-13 04:46:39	38.7922	-122.782	3.48
2024-06-13 06:15:22	38.8218	-122.786	2.08
2024-06-13 06:41:44	38.8408	-122.821	1.93
2024-06-13 06:57:16	38.8212	-122.832	2.61
2024-06-13 07:06:40	38.7983	-122.804	2.84
2024-06-13 07:08:35	38.7777	-122.728	1.52
2024-06-13 08:00:02	38.8355	-122.79	2.01
2024-06-13 08:56:11	38.8563	-123.014	4.68
2024-06-13 09:05:56	38.8205	-122.764	2.19
2024-06-13 09:06:20	38.8057	-122.821	2.38
2024-06-13 11:00:41	38.7993	-122.753	4.42
2024-06-13 11:01:00	38.8275	-122.856	2.51
2024-06-13 11:07:37	38.828	-122.854	3
2024-06-13 12:15:36	38.8232	-122.853	2.1
2024-06-13 12:26:48	38.8192	-122.803	1.12
2024-06-13 13:16:55	38.8375	-122.799	1.69
2024-06-13 13:21:08	38.8255	-122.797	2.64
2024-06-13 13:58:16	38.8225	-122.798	1.7
2024-06-13 13:59:20	38.8097	-122.818	1.86
2024-06-13 14:02:08	38.796	-122.778	3.38
2024-06-13 14:03:19	38.8347	-122.789	1.8
2024-06-13 14:03:41	38.8103	-122.818	2.03
2024-06-13 14:50:23	38.8102	-122.819	2.07
2024-06-13 15:06:47	38.8048	-122.817	2.77
2024-06-13 15:47:15	38.7873	-122.747	1.1
2024-06-13 15:47:26	38.7865	-122.749	0.61
2024-06-13 16:46:39	38.828	-122.773	0.32
2024-06-13 17:08:49	38.839	-122.82	1.02
2024-06-13 17:12:53	38.8132	-122.825	2.17
2024-06-13 17:48:17	38.8165	-122.825	4.42
2024-06-13 18:44:45	38.8002	-122.779	3.64
2024-06-13 19:02:48	38.7865	-122.737	1.29
2024-06-13 19:43:46	38.7903	-122.761	1.17
2024-06-13 21:19:32	38.8093	-122.796	3.12
2024-06-13 21:54:31	38.8113	-122.795	2.09
2024-06-13 21:54:55	38.7873	-122.773	0.82
2024-06-13 22:18:11	38.8268	-122.799	3
2024-06-13 22:22:04	38.7762	-122.711	1.92
2024-06-13 23:05:19	38.8283	-122.797	3.21
2024-06-13 23:18:52	38.7945	-122.782	3.93
2024-06-13 23:38:10	38.8463	-122.817	0.82
2024-06-14 00:21:42	38.8273	-122.802	1.76
2024-06-14 00:41:18	38.7973	-122.785	3.81
2024-06-14 00:43:06	38.792	-122.715	3.82
2024-06-14 01:33:47	38.8355	-122.806	2.13
2024-06-14 01:40:16	38.7705	-122.739	0.83
2024-06-14 01:41:37	38.8372	-122.836	1.64
2024-06-14 01:41:54	38.8377	-122.836	1.82
2024-06-14 01:43:17	38.8385	-122.838	2.07
2024-06-14 02:12:38	38.8235	-122.796	3.36
2024-06-14 03:21:33	38.8265	-122.763	1.85
2024-06-14 03:28:37	38.8242	-122.85	1.65
2024-06-14 03:50:41	38.7842	-122.74	0.65
2024-06-14 04:35:24	38.8132	-122.823	2.46
2024-06-14 05:22:50	38.836	-122.793	1.58
2024-06-14 05:31:52	38.7883	-122.768	2.46
2024-06-14 06:21:31	38.8235	-122.808	1.56
2024-06-14 06:52:45	38.8292	-122.814	2.02
2024-06-14 07:15:54	38.8307	-122.819	1.53
2024-06-14 07:30:50	38.7938	-122.758	0.71
2024-06-14 10:51:04	38.8195	-122.826	2.23
2024-06-14 10:58:55	38.837	-122.791	2.21
2024-06-14 11:22:05	38.8102	-122.82	2.28
2024-06-14 11:44:37	38.8102	-122.819	2.18
2024-06-14 12:26:42	38.793	-122.779	3.24
2024-06-14 13:25:33	38.836	-122.807	2.04
2024-06-14 13:41:28	38.802	-122.82	2.26
2024-06-14 13:55:56	38.8382	-122.807	2.26
2024-06-14 14:24:24	38.8243	-122.76	2.73
2024-06-14 14:36:22	38.8298	-122.818	1.72
2024-06-14 14:38:47	38.8285	-122.816	1.87
2024-06-14 15:10:58	38.8025	-122.827	2.38
2024-06-14 16:32:17	38.8093	-122.819	1.38
2024-06-14 17:24:44	38.8318	-122.817	1.59
2024-06-14 18:03:02	38.8223	-122.848	0.97
2024-06-14 18:30:42	38.819	-122.823	2.02
2024-06-14 19:39:26	38.8207	-122.841	1.98
2024-06-14 19:42:43	38.792	-122.751	1.99
2024-06-14 19:44:42	38.7915	-122.748	2.84
2024-06-14 19:54:07	38.8353	-122.816	1.6
2024-06-14 20:06:01	38.8435	-122.832	1.12
2024-06-14 20:15:34	38.7857	-122.765	4.12
2024-06-14 20:44:54	38.8297	-122.814	2.1
2024-06-14 23:07:38	38.7903	-122.76	1.68
2024-06-15 00:05:08	38.7712	-122.742	1.11
2024-06-15 00:05:48	38.832	-122.819	1.3
2024-06-15 00:21:00	38.7878	-122.768	1.75
2024-06-15 00:22:22	38.8387	-122.841	2.09
2024-06-15 02:00:53	38.8222	-122.767	1.65
2024-06-15 03:53:53	38.823	-122.767	2.12
2024-06-15 03:59:27	38.8297	-122.789	1.94
2024-06-15 04:02:57	38.8338	-122.82	1.99
2024-06-15 04:03:57	38.848	-122.831	1.76
2024-06-15 04:04:49	38.812	-122.737	4.04
2024-06-15 04:25:26	38.7982	-122.816	2.95
2024-06-15 04:33:33	38.7987	-122.816	2.86
2024-06-15 05:17:16	38.7983	-122.724	1.83
2024-06-15 05:33:27	38.8175	-122.806	3.27
2024-06-15 07:06:56	38.8258	-122.805	1.61
2024-06-15 07:10:41	38.8235	-122.765	2.25
2024-06-15 07:11:02	38.8362	-122.801	2.07
2024-06-15 07:12:43	38.8237	-122.784	0.88
2024-06-15 07:19:45	38.8243	-122.786	0.74
2024-06-15 07:26:42	38.7907	-122.761	4.05
2024-06-15 08:52:40	38.8383	-122.792	2.51
2024-06-15 09:05:34	38.8298	-122.797	2.15
2024-06-15 09:06:02	38.8317	-122.797	2.06
2024-06-15 09:26:01	38.79	-122.726	1.9
2024-06-15 09:40:08	38.8147	-122.762	1.81
2024-06-15 10:36:42	38.794	-122.763	2.98
2024-06-15 11:18:54	38.8218	-122.815	4.37
2024-06-15 11:43:24	38.7803	-122.716	1.55
2024-06-15 13:59:01	38.8065	-122.84	2.87
2024-06-15 14:11:36	38.826	-122.766	2.11
2024-06-15 14:20:52	38.8023	-122.811	0.83
2024-06-15 14:42:26	38.821	-122.816	3.16
2024-06-15 14:55:44	38.8233	-122.787	1.11
2024-06-15 15:09:19	38.7712	-122.722	2.24
2024-06-15 15:10:02	38.75	-122.713	1.06
2024-06-15 15:11:50	38.7738	-122.719	3.03
2024-06-15 16:11:34	38.8228	-122.787	1.52
2024-06-15 16:12:53	38.8315	-122.849	2.51
2024-06-15 16:27:35	38.8345	-122.806	1.96
2024-06-15 17:27:56	38.8227	-122.799	2.73
2024-06-15 17:34:41	38.8427	-122.878	2.4
2024-06-15 17:59:43	38.8335	-122.806	2.27
2024-06-15 18:26:23	38.8225	-122.811	1.53
2024-06-15 19:11:21	38.8293	-122.815	1.93
2024-06-15 19:33:29	38.8277	-122.786	3.35
2024-06-15 19:55:14	38.8377	-122.796	2.65
2024-06-15 20:14:40	38.7923	-122.809	3.46
2024-06-15 20:26:47	38.8213	-122.765	2.28
2024-06-15 20:39:23	38.7775	-122.744	1.43
2024-06-15 21:18:52	38.7958	-122.774	3.71
2024-06-15 21:56:27	38.807	-122.822	2.22
2024-06-15 22:05:13	38.8312	-122.809	0.82
2024-06-15 22:07:21	38.8313	-122.813	2.56
2024-06-15 22:35:51	38.8067	-122.82	2.39
2024-06-15 22:38:04	38.821	-122.811	1.42
2024-06-15 23:07:31	38.82	-122.847	1.14
2024-06-15 23:13:00	38.8355	-122.79	1.8
2024-06-15 23:23:21	38.787	-122.766	2.28
2024-06-15 23:48:34	38.79	-122.771	1.42
2024-06-15 23:57:50	38.8217	-122.842	2.03
2024-06-16 00:53:30	38.8365	-122.794	1.36
2024-06-16 01:16:51	38.8212	-122.762	1.99
2024-06-16 01:17:27	38.8302	-122.796	1.03
2024-06-16 01:37:34	38.8357	-122.787	1.71
2024-06-16 01:50:43	38.8398	-122.795	1.45
2024-06-16 01:52:23	38.8333	-122.797	2.18
2024-06-16 02:15:04	38.8203	-122.843	2.24
2024-06-16 02:35:16	38.8353	-122.789	1.83
2024-06-16 03:43:50	38.7905	-122.763	-0.74
2024-06-16 03:44:27	38.7935	-122.766	3.84
2024-06-16 05:56:56	38.8292	-122.79	5.36
2024-06-16 06:05:02	38.8357	-122.814	1.5
2024-06-16 06:30:29	38.7715	-122.713	1.6
2024-06-16 06:31:06	38.7725	-122.71	1.66
2024-06-16 07:19:57	38.8238	-122.803	3.04
2024-06-16 07:25:01	38.8198	-122.797	5.18
2024-06-16 07:44:24	38.8242	-122.807	2.74
2024-06-16 10:49:59	38.8133	-122.833	1.99
2024-06-16 12:01:22	38.8258	-122.766	2.33
2024-06-16 12:25:10	38.8157	-122.811	2.52
2024-06-16 13:05:18	38.7925	-122.729	2.06
2024-06-16 14:47:48	38.8427	-122.832	1.86
2024-06-16 15:35:19	38.7925	-122.805	3.31
2024-06-16 16:09:44	38.8187	-122.76	1.63
2024-06-16 16:53:32	38.8167	-122.813	3.07
2024-06-16 17:28:01	38.8325	-122.802	1.6
2024-06-16 17:35:37	38.8323	-122.802	1.49
2024-06-16 17:36:33	38.8403	-122.837	1.53
2024-06-16 17:47:18	38.841	-122.838	1.76
2024-06-16 17:55:11	38.7912	-122.765	3.52
2024-06-16 18:11:07	38.8233	-122.852	2.31
2024-06-16 19:09:15	38.8423	-122.839	2.02
2024-06-16 20:04:50	38.8313	-122.817	1.66
2024-06-16 20:21:59	38.803	-122.821	3.26
2024-06-16 20:34:19	38.8067	-122.813	2.04
2024-06-16 20:46:31	38.834	-122.766	0.75
2024-06-16 21:36:17	38.8343	-122.808	2.58
2024-06-16 22:33:02	38.8185	-122.809	3.64
2024-06-16 23:12:31	38.8247	-122.766	2.54
2024-06-16 23:53:30	38.846	-122.815	1.63
2024-06-17 00:07:44	38.8288	-122.854	1.89
2024-06-17 00:39:05	38.7975	-122.778	3.74
2024-06-17 00:58:38	38.8052	-122.782	2.48
2024-06-17 02:08:12	38.8742	-122.953	4.29
2024-06-17 04:14:32	38.8232	-122.805	2.93
2024-06-17 04:36:21	38.8357	-122.808	1.61
2024-06-17 05:09:25	38.8082	-122.821	2.07
2024-06-17 05:26:58	38.8357	-122.808	2.24
2024-06-17 05:35:54	39.0368	-123.054	6.59
2024-06-17 05:41:27	38.7892	-122.766	3.77
2024-06-17 10:33:01	38.8265	-122.842	0.96
2024-06-17 10:40:22	38.8267	-122.79	1.67
2024-06-17 11:17:00	38.7693	-122.726	0.9
2024-06-17 11:50:13	38.827	-122.854	2.32
2024-06-17 12:34:57	38.8385	-122.838	1.5
2024-06-17 13:10:52	38.8697	-122.95	4.44
2024-06-17 13:32:24	38.832	-122.818	1.36
2024-06-17 13:44:50	38.7948	-122.765	3.13
2024-06-17 14:16:52	38.8113	-122.824	3.19
2024-06-17 14:37:16	38.8287	-122.854	1.83
2024-06-17 14:41:08	38.8373	-122.803	2.1
2024-06-17 15:09:44	38.7975	-122.773	0.99
2024-06-17 15:20:24	38.832	-122.811	1.88
2024-06-17 15:22:53	38.7933	-122.728	1.84
2024-06-17 15:36:20	38.8278	-122.852	1.39
2024-06-17 15:38:49	38.8108	-122.738	0.9
2024-06-17 16:23:47	38.806	-122.82	0.34
2024-06-17 18:34:01	38.8347	-122.819	1.91
2024-06-17 19:05:59	38.7872	-122.771	1.26
2024-06-17 19:17:05	38.8245	-122.804	2.75
2024-06-17 19:46:58	38.811	-122.825	3.05
2024-06-17 19:47:29	38.7552	-122.731	1.35
2024-06-17 21:21:06	38.7868	-122.77	2.52
2024-06-17 21:51:45	38.7555	-122.729	1.72
2024-06-17 22:05:53	38.83	-122.816	2.82
2024-06-17 22:19:21	38.7917	-122.806	3.25
2024-06-17 22:19:53	38.7928	-122.805	3.2
2024-06-17 22:38:18	38.7923	-122.806	3.15
2024-06-17 22:38:27	38.793	-122.805	3.29
2024-06-17 22:45:31	38.8428	-122.88	2.29
2024-06-17 23:33:11	38.822	-122.787	0.83

## Sheet: PhaseNO
time	latitude	longitude	depth [km]
2024-06-08 00:04:27	38.836	-122.827	2.33763
2024-06-08 00:24:49	38.73	-122.732	3.48614
2024-06-08 00:25:00	38.832	-122.785	3.9848
2024-06-08 00:14:25	38.782	-122.765	1.92504
2024-06-08 00:00:26	38.532	-122.78	5.8912
2024-06-08 00:28:01	38.786	-122.777	0
2024-06-08 00:02:00	38.756	-122.738	2.71761
2024-06-08 00:57:13	38.835	-122.815	2.61564
2024-06-08 00:03:16	38.8	-122.771	2.23367
2024-06-08 01:16:34	38.851	-122.832	1.7974
2024-06-08 01:43:53	38.839	-122.793	3.07707
2024-06-08 01:44:02	38.753	-122.715	2.4493
2024-06-08 01:22:26	38.824	-122.809	3.88115
2024-06-08 01:40:09	38.765	-122.802	0.078628
2024-06-08 01:29:43	38.85	-122.779	3.85718
2024-06-08 01:24:06	38.803	-122.821	4.03747
2024-06-08 01:49:03	38.814	-122.815	3.14617
2024-06-08 01:13:58	38.965	-122.887	9.57722
2024-06-08 02:24:48	38.784	-122.749	0.919657
2024-06-08 02:36:52	38.588	-122.754	11.5333
2024-06-08 02:37:32	38.584	-122.762	3.43362
2024-06-08 02:37:32	38.67	-122.839	14.7031
2024-06-08 02:40:34	38.84	-122.786	3.04704
2024-06-08 02:44:35	38.821	-122.863	4.51799
2024-06-08 02:44:49	38.795	-122.734	0
2024-06-08 02:29:37	38.827	-122.8	3.02438
2024-06-08 02:46:00	38.841	-122.799	2.0521
2024-06-08 02:00:36	38.838	-122.798	2.76156
2024-06-08 02:55:38	38.809	-122.822	3.36475
2024-06-08 02:49:03	38.839	-122.791	3.65776
2024-06-08 02:52:23	38.786	-122.706	0
2024-06-08 02:57:36	38.833	-122.9	4.23943
2024-06-08 02:39:08	38.587	-122.765	9.90829
2024-06-08 02:10:31	38.967	-122.878	12.1087
2024-06-08 02:10:53	38.798	-122.813	2.54668
2024-06-08 02:26:41	38.793	-122.765	3.75181
2024-06-08 02:38:26	38.6	-122.729	12.1298
2024-06-08 02:18:58	38.833	-122.791	4.8462
2024-06-08 02:51:40	38.835	-122.809	2.32096
2024-06-08 02:12:55	38.814	-122.821	2.31914
2024-06-08 02:27:17	38.84	-122.792	3.62816
2024-06-08 03:05:02	38.837	-122.792	3.27163
2024-06-08 03:24:06	38.791	-122.754	4.849
2024-06-08 03:32:11	38.781	-122.737	1.02106
2024-06-08 03:32:20	38.599	-122.745	10.7059
2024-06-08 03:44:47	38.836	-122.816	4.45114
2024-06-08 03:12:53	38.801	-122.819	4.2398
2024-06-08 03:13:12	38.597	-122.774	9.13295
2024-06-08 03:43:39	38.739	-122.697	0.295696
2024-06-08 03:44:01	38.815	-122.819	3.63099
2024-06-08 03:10:18	38.844	-122.895	4.59163
2024-06-08 03:08:47	38.839	-122.882	3.7761
2024-06-08 03:49:14	38.826	-122.815	4.09023
2024-06-08 03:11:08	38.821	-122.827	3.57587
2024-06-08 03:42:17	38.812	-122.816	4.26609
2024-06-08 03:30:07	38.784	-122.765	0.627551
2024-06-08 03:20:19	38.594	-122.753	9.5132
2024-06-08 03:30:32	38.606	-122.737	10.1854
2024-06-08 03:49:57	38.817	-122.821	2.36641
2024-06-08 03:09:55	38.835	-122.801	3.66407
2024-06-08 03:34:14	38.823	-122.803	3.74693
2024-06-08 03:35:08	38.608	-122.726	11.0564
2024-06-08 03:36:33	38.833	-122.781	4.06989
2024-06-08 03:25:54	38.854	-122.82	4.48348
2024-06-08 03:55:05	38.688	-122.711	0
2024-06-08 03:08:07	38.846	-122.877	2.249
2024-06-08 03:08:18	38.842	-122.89	3.46258
2024-06-08 04:02:32	38.938	-122.889	13.6014
2024-06-08 04:18:00	38.826	-122.805	4.96485
2024-06-08 04:25:52	38.826	-122.852	2.83244
2024-06-08 04:16:42	38.792	-122.817	2.49219
2024-06-08 04:56:43	38.828	-122.826	3.51203
2024-06-08 04:49:34	38.846	-122.787	3.70158
2024-06-08 04:58:48	38.753	-122.712	2.58838
2024-06-08 04:40:21	38.817	-122.957	5.57151
2024-06-08 04:09:08	38.758	-122.691	0.929706
2024-06-08 04:08:08	38.827	-122.797	3.64785
2024-06-08 04:14:42	38.836	-122.808	3.89061
2024-06-08 04:19:42	38.756	-122.719	0.454118
2024-06-08 04:01:46	38.831	-122.819	3.06028
2024-06-08 04:55:46	38.819	-122.803	5.98554
2024-06-08 04:17:21	38.838	-122.797	4.53716
2024-06-08 04:35:02	38.824	-122.819	2.53878
2024-06-08 04:32:26	38.779	-122.719	2.13155
2024-06-08 05:41:05	38.775	-122.768	0.703515
2024-06-08 05:46:06	38.853	-122.991	5.92125
2024-06-08 05:03:49	38.807	-122.824	3.12506
2024-06-08 05:53:36	38.816	-122.813	3.98004
2024-06-08 05:53:51	38.828	-122.752	2.49255
2024-06-08 05:14:48	38.84	-122.897	4.21458
2024-06-08 05:23:08	38.804	-122.708	0
2024-06-08 05:01:45	38.848	-122.834	4.57514
2024-06-08 05:07:25	38.84	-122.831	2.49368
2024-06-08 05:25:46	38.811	-122.814	4.31074
2024-06-08 06:23:49	38.815	-122.787	1.67117
2024-06-08 06:04:26	38.813	-122.801	4.4557
2024-06-08 06:57:24	38.848	-122.795	4.5925
2024-06-08 06:36:52	38.778	-122.762	2.60367
2024-06-08 06:49:42	38.786	-122.81	3.74246
2024-06-08 06:08:15	38.802	-122.821	4.38615
2024-06-08 06:23:27	38.853	-122.991	6.22215
2024-06-08 06:40:25	38.817	-122.759	2.00103
2024-06-08 06:37:52	38.778	-122.733	0
2024-06-08 06:22:40	38.87	-122.966	7.03662
2024-06-08 06:26:05	38.842	-122.794	1.13626
2024-06-08 06:43:56	38.835	-122.828	2.62795
2024-06-08 07:04:35	38.82	-122.811	3.98135
2024-06-08 07:05:57	38.781	-122.753	3.53708
2024-06-08 07:06:03	38.837	-122.82	3.91703
2024-06-08 07:06:09	38.845	-122.824	3.50467
2024-06-08 07:01:00	38.848	-122.792	6.42753
2024-06-08 07:53:54	38.842	-122.823	4.73301
2024-06-08 07:39:28	38.83	-122.723	0.622105
2024-06-08 07:35:23	38.82	-122.774	6.49788
2024-06-08 07:46:46	38.813	-122.848	5.4402
2024-06-08 07:25:05	38.825	-122.811	3.44758
2024-06-08 07:30:29	38.808	-122.824	5.87355
2024-06-08 07:40:23	38.773	-122.739	1.50109
2024-06-08 07:56:02	38.793	-122.81	2.07699
2024-06-08 07:13:29	38.832	-122.822	3.45739
2024-06-08 07:46:32	38.819	-122.86	5.31265
2024-06-08 07:08:07	38.818	-122.821	3.6195
2024-06-08 07:06:25	38.818	-122.815	4.30763
2024-06-08 07:34:18	38.837	-122.899	4.64742
2024-06-08 07:03:40	38.816	-122.821	3.17089
2024-06-08 07:07:27	38.827	-122.822	3.18021
2024-06-08 07:26:28	38.811	-122.792	3.22485
2024-06-08 07:25:55	38.84	-122.818	3.7337
2024-06-08 07:40:45	38.826	-122.846	4.45335
2024-06-08 08:08:58	38.817	-122.824	2.61312
2024-06-08 08:29:36	38.805	-122.817	3.42303
2024-06-08 08:53:23	38.83	-122.825	4.28252
2024-06-08 08:20:27	38.778	-122.75	4.32616
2024-06-08 08:09:22	38.821	-122.809	4.6105
2024-06-08 08:16:19	38.834	-122.807	0.47736
2024-06-08 08:51:38	38.783	-122.631	0
2024-06-08 08:37:23	38.747	-122.747	0.157771
2024-06-08 08:11:14	38.843	-122.833	2.10107
2024-06-08 08:22:46	38.838	-122.825	3.43316
2024-06-08 08:20:51	38.832	-123.033	0
2024-06-08 08:48:05	38.826	-122.783	1.83085
2024-06-08 09:11:51	38.784	-122.775	4.97266
2024-06-08 09:14:39	38.846	-122.839	2.91936
2024-06-08 09:46:22	38.769	-122.715	0.793405
2024-06-08 09:26:16	38.831	-122.814	3.52449
2024-06-08 09:27:27	38.761	-122.916	5.60464
2024-06-08 09:52:52	38.826	-122.866	3.16799
2024-06-08 09:47:52	38.824	-122.853	3.97881
2024-06-08 09:56:58	38.863	-122.747	0.840745
2024-06-08 09:02:29	38.796	-122.789	6.17676
2024-06-08 09:02:38	38.812	-122.821	3.48535
2024-06-08 09:33:08	38.766	-122.795	0
2024-06-08 09:10:56	38.815	-122.824	2.85708
2024-06-08 10:42:52	38.812	-122.81	3.37975
2024-06-08 10:48:57	38.857	-122.808	3.66687
2024-06-08 10:49:36	38.858	-122.805	4.01842
2024-06-08 10:51:24	38.845	-122.849	4.20999
2024-06-08 10:34:03	38.744	-122.729	2.66702
2024-06-08 10:08:47	38.817	-122.803	6.68169
2024-06-08 10:47:36	38.848	-122.818	0.621076
2024-06-08 10:23:10	38.846	-122.833	3.38062
2024-06-08 10:48:30	38.819	-122.82	2.5795
2024-06-08 10:48:39	38.822	-122.798	2.93083
2024-06-08 10:55:43	38.828	-122.8	5.01131
2024-06-08 11:43:46	38.815	-122.824	2.13742
2024-06-08 11:43:58	38.804	-122.821	3.3306
2024-06-08 11:15:06	38.837	-122.786	4.55173
2024-06-08 11:32:24	38.803	-122.786	4.91715
2024-06-08 11:08:17	38.824	-122.801	3.02588
2024-06-08 11:08:36	38.805	-122.82	3.1802
2024-06-08 11:10:27	38.817	-122.822	2.99056
2024-06-08 11:47:44	38.85	-122.905	4.31053
2024-06-08 11:19:39	38.727	-122.676	0
2024-06-08 11:09:40	38.808	-122.821	4.12853
2024-06-08 11:41:05	38.798	-122.747	1.61077
2024-06-08 11:53:15	38.816	-122.822	2.17704
2024-06-08 11:39:30	38.81	-122.821	2.72388
2024-06-08 11:27:34	38.827	-122.785	2.17995
2024-06-08 11:43:02	38.847	-122.85	3.68275
2024-06-08 12:57:51	38.812	-122.83	3.92424
2024-06-08 12:53:34	38.784	-122.792	0
2024-06-08 12:12:33	38.814	-122.814	2.8524
2024-06-08 12:29:41	38.813	-122.822	2.93972
2024-06-08 12:39:28	38.838	-122.801	2.91408
2024-06-08 12:41:41	38.811	-122.812	4.08282
2024-06-08 12:35:09	38.821	-122.8	3.83946
2024-06-08 12:23:19	38.823	-122.797	3.99148
2024-06-08 12:33:06	38.84	-122.797	2.26662
2024-06-08 12:33:23	38.806	-122.823	4.95753
2024-06-08 12:48:44	38.802	-122.736	0.320393
2024-06-08 12:27:40	38.86	-122.941	6.22021
2024-06-08 12:36:30	38.782	-122.778	4.3985
2024-06-08 12:05:02	38.836	-122.837	4.61798
2024-06-08 12:05:06	38.829	-122.733	2.9711
2024-06-08 12:14:50	38.829	-122.815	1.82014
2024-06-08 12:42:33	38.813	-122.825	3.84604
2024-06-08 12:08:34	38.704	-122.778	0
2024-06-08 12:25:39	38.843	-122.831	4.43996
2024-06-08 13:45:55	38.829	-122.89	4.37506
2024-06-08 13:00:43	38.817	-122.756	1.15745
2024-06-08 13:30:43	38.848	-122.838	4.015
2024-06-08 13:50:14	38.786	-122.767	3.50479
2024-06-08 13:49:44	38.829	-122.793	4.27306
2024-06-08 13:31:11	38.822	-122.821	3.44087
2024-06-08 13:40:32	38.838	-122.798	2.9809
2024-06-08 13:19:43	38.818	-122.851	4.68152
2024-06-08 13:13:52	38.837	-122.802	3.46352
2024-06-08 13:34:22	38.774	-122.764	1.76316
2024-06-08 13:34:41	38.799	-122.822	3.39327
2024-06-08 13:42:17	38.849	-122.833	1.90757
2024-06-08 14:46:31	38.815	-122.823	2.43151
2024-06-08 14:38:53	38.818	-122.794	2.08227
2024-06-08 14:32:47	38.826	-122.8	3.32675
2024-06-08 14:35:44	38.833	-122.792	2.48084
2024-06-08 14:20:41	38.837	-122.799	4.26513
2024-06-08 14:34:31	38.81	-122.821	2.46967
2024-06-08 14:56:25	38.826	-122.799	4.31681
2024-06-08 14:06:46	38.808	-122.942	6.55833
2024-06-08 14:55:24	38.817	-122.801	3.68151
2024-06-08 14:00:09	38.847	-122.833	3.00879
2024-06-08 14:51:40	38.753	-122.718	0
2024-06-08 14:52:02	38.758	-122.711	1.45058
2024-06-08 14:24:12	38.832	-122.795	2.05627
2024-06-08 14:04:23	38.84	-122.821	3.67143
2024-06-08 14:59:25	38.794	-122.819	3.6905
2024-06-08 15:36:08	38.817	-122.82	1.49524
2024-06-08 15:00:54	38.831	-122.787	4.48614
2024-06-08 15:45:15	38.81	-122.831	3.98525
2024-06-08 15:36:47	38.816	-122.822	5.43838
2024-06-08 15:37:06	38.763	-122.877	6.81646
2024-06-08 15:37:08	38.813	-122.821	0
2024-06-08 15:59:23	38.816	-122.828	3.48772
2024-06-08 15:59:36	38.815	-122.821	2.65788
2024-06-08 15:37:25	38.813	-122.827	3.2597
2024-06-08 15:36:35	38.807	-122.826	4.87737
2024-06-08 15:13:19	38.844	-122.792	7.05341
2024-06-08 15:43:03	38.814	-122.842	3.4196
2024-06-08 15:42:33	38.814	-122.826	0.79827
2024-06-08 15:32:31	38.81	-122.755	2.80227
2024-06-08 15:47:06	38.812	-122.822	3.13043
2024-06-08 15:51:55	38.814	-122.825	4.71722
2024-06-08 15:51:20	38.814	-122.82	2.74439
2024-06-08 15:41:17	38.838	-122.816	3.43855
2024-06-08 15:38:55	38.74	-122.712	2.04379
2024-06-08 15:38:57	38.819	-122.824	4.12186
2024-06-08 15:19:50	38.826	-122.812	3.67983
2024-06-08 15:21:25	38.821	-122.758	1.69564
2024-06-08 15:21:39	38.824	-122.754	0.701123
2024-06-08 15:05:45	38.74	-122.706	0
2024-06-08 15:00:24	38.825	-122.752	2.9871
2024-06-08 15:44:36	38.809	-122.825	3.68935
2024-06-08 15:45:01	38.817	-122.825	5.07253
2024-06-08 15:43:39	38.81	-122.828	3.40372
2024-06-08 15:43:45	38.811	-122.826	3.62425
2024-06-08 15:53:51	38.822	-122.826	3.67168
2024-06-08 15:38:08	38.81	-122.821	3.36999
2024-06-08 15:12:48	38.84	-122.784	4.11924
2024-06-08 15:18:55	38.8	-122.825	4.84317
2024-06-08 15:56:28	38.813	-122.827	3.3686
2024-06-08 15:16:18	38.809	-122.852	5.27865
2024-06-08 16:38:12	38.816	-122.819	2.79262
2024-06-08 16:26:24	38.815	-122.82	2.72473
2024-06-08 16:30:18	38.813	-122.817	2.76378
2024-06-08 16:39:01	38.813	-122.82	3.04355
2024-06-08 16:29:40	38.812	-122.823	3.8099
2024-06-08 16:58:31	38.816	-122.821	2.16879
2024-06-08 16:21:25	38.837	-122.828	6.83932
2024-06-08 16:03:32	38.823	-122.782	1.7792
2024-06-08 16:20:29	38.818	-122.827	2.03585
2024-06-08 16:09:30	38.813	-122.824	3.65262
2024-06-08 16:53:08	38.816	-122.824	4.63027
2024-06-08 16:41:48	38.829	-122.778	4.68812
2024-06-08 16:57:51	38.806	-122.829	4.8058
2024-06-08 16:00:32	38.849	-122.747	0
2024-06-08 16:59:14	38.813	-122.825	5.27501
2024-06-08 16:39:19	38.82	-122.813	3.11378
2024-06-08 16:39:31	38.813	-122.813	3.67332
2024-06-08 16:24:19	38.811	-122.817	4.27189
2024-06-08 16:44:26	38.77	-122.744	0.743042
2024-06-08 16:28:57	38.813	-122.819	2.91296
2024-06-08 16:11:18	38.844	-122.804	3.68419
2024-06-08 16:47:00	38.966	-122.993	18.3941
2024-06-08 16:46:58	39.043	-123.024	21
2024-06-08 16:47:28	38.825	-122.754	3.58228
2024-06-08 16:14:09	38.81	-122.83	3.88929
2024-06-08 16:14:14	38.814	-122.821	3.67365
2024-06-08 16:01:43	38.852	-122.807	4.50126
2024-06-08 16:35:12	38.812	-122.825	3.45948
2024-06-08 16:30:43	39.288	-122.724	5.93415
2024-06-08 16:42:59	38.824	-122.778	2.3943
2024-06-08 16:52:13	38.816	-122.823	2.22854
2024-06-08 16:32:28	38.814	-122.81	3.18158
2024-06-08 16:55:21	38.818	-122.81	2.95423
2024-06-08 16:45:57	38.816	-122.811	2.57984
2024-06-08 16:27:48	38.812	-122.816	4.64531
2024-06-08 17:41:59	38.841	-122.828	3.47317
2024-06-08 17:10:26	38.828	-122.796	1.91862
2024-06-08 17:12:29	38.824	-122.818	3.90437
2024-06-08 17:29:02	38.814	-122.82	2.12241
2024-06-08 17:39:20	38.841	-122.828	0.897208
2024-06-08 17:44:15	38.83	-122.759	4.22595
2024-06-08 17:38:53	38.84	-122.825	1.52454
2024-06-08 17:47:58	38.815	-122.819	3.84462
2024-06-08 17:10:52	38.816	-122.817	3.07467
2024-06-08 17:02:33	38.833	-122.903	3.59454
2024-06-08 17:04:23	38.843	-122.764	3.07669
2024-06-08 17:05:13	38.815	-122.821	2.39759
2024-06-08 17:42:12	38.84	-122.822	4.37781
2024-06-08 17:57:28	38.604	-122.74	10.7333
2024-06-08 17:14:12	38.815	-122.823	3.92934
2024-06-08 17:48:50	38.819	-122.824	2.92292
2024-06-08 17:15:08	38.844	-122.798	3.78553
2024-06-08 17:52:05	38.811	-122.816	3.9695
2024-06-08 17:30:46	38.822	-122.785	1.88153
2024-06-08 17:31:04	38.812	-122.831	3.8444
2024-06-08 17:56:19	38.851	-122.824	4.22056
2024-06-08 17:08:49	38.821	-122.829	11.3275
2024-06-08 17:09:05	38.816	-122.833	1.40264
2024-06-08 17:09:34	38.812	-122.82	2.70222
2024-06-08 17:09:45	38.8	-122.834	6.25688
2024-06-08 17:49:25	38.798	-122.801	2.62756
2024-06-08 17:35:54	38.851	-122.814	2.81001
2024-06-08 17:17:51	38.837	-122.779	2.4017
2024-06-08 18:44:06	38.798	-122.776	2.68233
2024-06-08 18:56:17	38.823	-122.828	3.95904
2024-06-08 18:01:41	38.792	-122.747	3.00184
2024-06-08 18:51:51	38.834	-122.811	1.92984
2024-06-08 18:15:21	38.845	-122.731	0.951111
2024-06-08 18:21:26	38.764	-122.685	1.42917
2024-06-08 18:01:10	38.815	-122.823	4.0958
2024-06-08 18:12:31	38.846	-122.826	3.98652
2024-06-08 18:57:33	38.83	-122.813	3.66336
2024-06-08 18:47:46	38.777	-122.768	2.29472
2024-06-08 18:27:26	38.813	-122.826	4.45137
2024-06-08 18:09:58	38.812	-122.824	3.23088
2024-06-08 18:59:47	38.815	-122.795	2.0493
2024-06-08 18:39:07	38.823	-122.823	1.33465
2024-06-08 18:54:14	38.745	-122.716	3.23649
2024-06-08 18:16:22	38.803	-122.824	5.17407
2024-06-08 18:46:29	38.815	-122.827	5.74048
2024-06-08 18:45:33	38.796	-122.834	3.14178
2024-06-08 18:14:52	38.833	-122.892	3.28759
2024-06-08 18:04:50	38.818	-122.846	2.58201
2024-06-08 18:02:38	38.815	-122.825	3.36898
2024-06-08 18:59:22	38.81	-122.829	3.62039
2024-06-08 19:57:33	38.815	-122.824	2.81553
2024-06-08 19:57:59	38.812	-122.823	4.33387
2024-06-08 19:58:23	38.799	-122.822	3.20568
2024-06-08 19:58:33	38.805	-122.827	2.15886
2024-06-08 19:58:56	38.803	-122.832	2.51495
2024-06-08 19:58:59	38.814	-122.819	0
2024-06-08 19:52:01	38.807	-122.826	2.68453
2024-06-08 19:52:22	38.81	-122.825	3.66657
2024-06-08 19:53:38	38.814	-122.821	2.93016
2024-06-08 19:54:06	38.814	-122.842	1.40832
2024-06-08 19:56:49	38.942	-122.852	21
2024-06-08 19:56:57	38.8	-122.817	1.33064
2024-06-08 19:57:08	38.807	-122.816	0
2024-06-08 19:22:49	38.804	-122.832	4.20239
2024-06-08 19:35:25	38.797	-122.828	0
2024-06-08 19:35:27	38.835	-122.815	3.63935
2024-06-08 19:35:30	38.801	-122.817	0
2024-06-08 19:35:49	38.805	-122.823	3.21404
2024-06-08 19:35:55	38.807	-122.809	1.7294
2024-06-08 19:36:07	38.82	-122.765	0.618757
2024-06-08 19:59:29	38.802	-122.81	1.87104
2024-06-08 19:46:53	38.768	-122.759	0
2024-06-08 19:51:12	38.816	-122.824	3.55782
2024-06-08 19:51:33	38.827	-122.808	5.29944
2024-06-08 19:51:40	38.791	-122.825	1.55393
2024-06-08 19:51:45	38.816	-122.828	2.20735
2024-06-08 19:11:35	38.787	-122.758	3.47824
2024-06-08 19:11:57	38.828	-122.806	4.04349
2024-06-08 19:12:17	38.838	-122.823	3.848
2024-06-08 19:34:29	38.814	-122.821	3.25798
2024-06-08 19:56:18	38.811	-122.825	2.82824
2024-06-08 19:41:57	38.801	-122.811	0.043927
2024-06-08 19:42:03	38.82	-122.821	2.82388
2024-06-08 19:42:30	38.824	-122.856	14.0259
2024-06-08 19:42:32	38.803	-122.829	0.939816
2024-06-08 19:47:14	38.81	-122.822	3.34705
2024-06-08 19:47:41	38.814	-122.821	3.81896
2024-06-08 19:47:52	38.8	-122.807	0
2024-06-08 19:48:07	38.802	-122.83	2.94691
2024-06-08 19:48:16	38.816	-122.829	5.42592
2024-06-08 19:19:25	38.839	-122.842	3.7738
2024-06-08 19:13:49	38.757	-122.721	1.85739
2024-06-08 19:38:23	38.848	-122.833	0.337835
2024-06-08 19:38:32	38.746	-122.835	1.07816
2024-06-08 19:38:42	38.825	-122.791	0
2024-06-08 19:39:10	38.8	-122.818	3.05903
2024-06-08 19:39:33	38.828	-122.755	0
2024-06-08 19:49:57	38.795	-122.814	1.30195
2024-06-08 19:50:03	38.803	-122.825	3.35721
2024-06-08 19:50:05	38.826	-122.827	3.24139
2024-06-08 19:50:15	38.825	-122.858	3.74584
2024-06-08 19:50:39	38.805	-122.824	1.22866
2024-06-08 19:50:45	38.907	-122.929	6.50407
2024-06-08 19:36:28	38.825	-122.813	1.63506
2024-06-08 19:36:41	38.841	-122.818	0.794061
2024-06-08 19:36:48	38.796	-122.824	1.66648
2024-06-08 19:37:13	38.812	-122.775	1.84006
2024-06-08 19:40:17	38.805	-122.817	2.16589
2024-06-08 19:40:28	38.816	-122.824	3.30973
2024-06-08 19:40:35	38.802	-122.82	1.53772
2024-06-08 19:13:00	38.768	-122.987	10.2657
2024-06-08 19:46:12	38.806	-122.826	3.42512
2024-06-08 19:46:23	38.817	-122.823	2.04229
2024-06-08 19:06:03	38.841	-122.84	2.44578
2024-06-08 19:54:27	38.839	-122.823	2.22231
2024-06-08 19:54:51	38.812	-122.818	1.73982
2024-06-08 19:54:53	38.802	-122.82	1.04208
2024-06-08 19:55:15	38.816	-122.825	2.12661
2024-06-08 19:35:08	38.83	-122.822	3.06442
2024-06-08 19:40:45	38.81	-122.821	4.0237
2024-06-08 19:41:04	38.808	-122.812	2.09337
2024-06-08 19:41:24	38.797	-122.812	0
2024-06-08 19:48:31	38.813	-122.831	2.73641
2024-06-08 19:48:48	38.848	-122.824	2.53466
2024-06-08 19:49:03	38.795	-122.819	1.26964
2024-06-08 19:49:18	38.805	-122.819	1.48797
2024-06-08 19:49:31	38.814	-122.828	2.53883
2024-06-08 19:49:42	38.797	-122.816	3.29349
2024-06-08 19:49:41	38.833	-122.837	2.44639
2024-06-08 19:59:44	38.805	-122.83	4.48193
2024-06-08 19:59:53	38.816	-122.832	1.81485
2024-06-08 19:59:55	38.844	-122.838	3.21596
2024-06-08 19:09:43	38.823	-122.766	3.78644
2024-06-08 19:33:29	38.838	-122.784	5.28396
2024-06-08 19:10:56	38.83	-122.806	3.30711
2024-06-08 19:52:56	38.822	-122.806	1.45807
2024-06-08 19:53:08	38.816	-122.824	2.6766
2024-06-08 19:43:48	38.809	-122.826	3.80293
2024-06-08 19:43:56	38.803	-122.827	3.60445
2024-06-08 19:44:05	38.808	-122.813	2.52922
2024-06-08 19:44:12	38.793	-122.817	3.23208
2024-06-08 19:44:31	38.854	-122.83	1.89451
2024-06-08 19:44:39	38.817	-122.822	2.70253
2024-06-08 19:45:02	38.803	-122.819	3.7948
2024-06-08 19:45:12	38.799	-122.813	3.47029
2024-06-08 19:45:31	38.819	-122.813	3.01248
2024-06-08 19:45:37	38.74	-122.845	9.88927
2024-06-08 19:45:40	38.818	-122.818	0
2024-06-08 19:45:59	38.813	-122.82	2.21656
2024-06-08 19:43:28	38.816	-122.816	2.56643
2024-06-08 19:42:52	38.817	-122.831	2.57326
2024-06-08 19:43:04	38.8	-122.806	0
2024-06-08 19:04:04	38.846	-122.78	8.38864
2024-06-08 19:55:48	38.808	-122.818	2.63106
2024-06-08 19:37:26	38.802	-122.823	2.7772
2024-06-08 19:37:28	38.798	-122.826	1.85846
2024-06-08 19:37:33	38.648	-122.852	21
2024-06-08 19:37:57	38.827	-122.828	3.7725
2024-06-08 19:38:00	38.799	-122.81	0
2024-06-08 19:00:51	38.845	-122.828	4.06683
2024-06-08 20:22:34	38.802	-122.82	2.58922
2024-06-08 20:22:53	38.818	-122.816	3.1484
2024-06-08 20:23:12	38.8	-122.809	1.39644
2024-06-08 20:23:31	38.815	-122.825	3.4049
2024-06-08 20:28:46	38.845	-122.825	3.33008
2024-06-08 20:29:05	38.798	-122.823	3.38507
2024-06-08 20:29:18	38.808	-122.84	4.62708
2024-06-08 20:05:50	38.805	-122.819	2.91035
2024-06-08 20:06:10	38.795	-122.811	0
2024-06-08 20:06:22	38.819	-122.759	3.38116
2024-06-08 20:06:34	38.809	-122.812	0
2024-06-08 20:06:40	38.81	-122.807	4.18325
2024-06-08 20:06:52	38.809	-122.821	3.86225
2024-06-08 20:10:41	38.801	-122.823	4.57035
2024-06-08 20:10:56	38.806	-122.818	1.67159
2024-06-08 20:11:05	38.809	-122.827	1.01002
2024-06-08 20:58:12	38.816	-122.823	2.25034
2024-06-08 20:04:42	38.798	-122.818	3.58407
2024-06-08 20:04:42	38.814	-122.815	0
2024-06-08 20:04:59	38.793	-122.841	2.39417
2024-06-08 20:05:24	38.823	-122.798	4.52406
2024-06-08 20:05:33	38.844	-122.778	3.97772
2024-06-08 20:48:35	38.802	-122.832	1.99727
2024-06-08 20:00:16	38.852	-122.816	1.83555
2024-06-08 20:00:23	38.806	-122.825	2.15237
2024-06-08 20:00:25	38.797	-122.81	1.29852
2024-06-08 20:00:46	38.788	-122.836	1.62872
2024-06-08 20:00:55	38.811	-122.821	2.65112
2024-06-08 20:01:28	38.815	-122.824	3.23225
2024-06-08 20:01:49	38.817	-122.821	2.55058
2024-06-08 20:02:18	38.792	-122.819	3.2069
2024-06-08 20:02:30	38.808	-122.818	2.70206
2024-06-08 20:25:08	38.818	-122.819	3.90705
2024-06-08 20:55:26	38.796	-122.794	1.60772
2024-06-08 20:55:41	38.811	-122.815	0.962035
2024-06-08 20:55:51	38.81	-122.826	3.74237
2024-06-08 20:43:06	38.813	-122.824	3.68741
2024-06-08 20:02:58	38.807	-122.819	2.92548
2024-06-08 20:03:19	38.802	-122.833	3.57984
2024-06-08 20:03:27	38.815	-122.821	4.39334
2024-06-08 20:03:59	38.814	-122.825	2.14017
2024-06-08 20:46:24	38.799	-122.811	3.27299
2024-06-08 20:46:47	38.807	-122.827	3.73722
2024-06-08 20:24:46	38.811	-122.82	3.41626
2024-06-08 20:24:51	38.803	-122.816	3.36931
2024-06-08 20:56:18	38.813	-122.827	2.97285
2024-06-08 20:56:30	38.795	-122.818	2.30426
2024-06-08 20:34:02	38.816	-122.82	3.25434
2024-06-08 20:19:26	38.766	-122.759	0
2024-06-08 20:19:43	38.814	-122.822	3.77387
2024-06-08 20:19:55	38.818	-122.826	3.58714
2024-06-08 20:44:48	38.826	-122.819	1.78104
2024-06-08 20:44:58	38.804	-122.82	2.62576
2024-06-08 20:45:11	38.816	-122.819	4.95225
2024-06-08 20:34:38	38.803	-122.821	2.13729
2024-06-08 20:34:51	38.812	-122.821	3.39456
2024-06-08 20:35:26	38.802	-122.822	2.94981
2024-06-08 20:35:46	38.798	-122.818	3.75472
2024-06-08 20:35:54	38.817	-122.821	2.55702
2024-06-08 20:23:49	38.802	-122.822	3.47344
2024-06-08 20:24:01	38.823	-122.807	3.68374
2024-06-08 20:24:26	38.845	-122.797	0
2024-06-08 20:32:18	38.805	-122.794	2.18559
2024-06-08 20:32:28	38.808	-122.804	6.36532
2024-06-08 20:13:04	38.807	-122.819	2.97582
2024-06-08 20:13:13	38.801	-122.817	2.82012
2024-06-08 20:13:23	38.781	-122.83	2.06182
2024-06-08 20:13:30	38.84	-122.826	4.01501
2024-06-08 20:11:47	38.81	-122.826	3.84729
2024-06-08 20:11:57	38.812	-122.819	2.789
2024-06-08 20:12:07	38.813	-122.817	0.788395
2024-06-08 20:28:04	38.811	-122.823	2.87177
2024-06-08 20:28:06	38.813	-122.823	4.43068
2024-06-08 20:42:41	38.819	-122.814	2.03074
2024-06-08 20:08:42	38.817	-122.825	3.48814
2024-06-08 20:08:45	38.801	-122.83	1.02292
2024-06-08 20:09:16	38.804	-122.821	3.09296
2024-06-08 20:09:28	38.794	-122.827	2.16738
2024-06-08 20:29:48	38.804	-122.823	4.10456
2024-06-08 20:39:04	38.804	-122.82	3.16364
2024-06-08 20:39:14	38.811	-122.819	3.21622
2024-06-08 20:39:35	38.804	-122.822	4.16379
2024-06-08 20:39:42	38.795	-122.818	2.67801
2024-06-08 20:27:13	38.81	-122.821	3.82275
2024-06-08 20:27:27	38.8	-122.824	3.09291
2024-06-08 20:20:26	38.813	-122.821	3.29623
2024-06-08 20:20:47	38.804	-122.82	2.56796
2024-06-08 20:21:11	38.815	-122.803	4.47381
2024-06-08 20:21:24	38.804	-122.818	2.16571
2024-06-08 20:56:51	38.796	-122.812	0.625062
2024-06-08 20:57:19	38.807	-122.818	2.09552
2024-06-08 20:57:54	38.807	-122.823	4.21882
2024-06-08 20:47:08	38.802	-122.818	2.02844
2024-06-08 20:47:32	38.81	-122.818	6.54157
2024-06-08 20:51:35	38.809	-122.826	3.20478
2024-06-08 20:40:24	38.821	-122.832	3.39994
2024-06-08 20:40:28	38.826	-122.809	2.00621
2024-06-08 20:40:37	38.827	-122.801	2.96076
2024-06-08 20:40:48	38.805	-122.827	5.10838
2024-06-08 20:41:10	38.812	-122.821	3.46701
2024-06-08 20:41:17	38.816	-122.829	3.73162
2024-06-08 20:42:04	38.814	-122.824	3.60538
2024-06-08 20:45:39	38.806	-122.815	2.82224
2024-06-08 20:45:51	38.816	-122.825	3.77985
2024-06-08 20:13:50	38.804	-122.819	1.6006
2024-06-08 20:14:08	38.799	-122.821	2.50237
2024-06-08 20:59:13	38.812	-122.823	3.59938
2024-06-08 20:59:44	38.801	-122.808	1.06091
2024-06-08 20:59:58	38.844	-122.824	1.40803
2024-06-08 20:48:15	38.81	-122.822	4.37504
2024-06-08 20:18:27	38.865	-122.801	2.96842
2024-06-08 20:30:25	38.806	-122.829	3.17081
2024-06-08 20:30:42	38.792	-122.828	4.81797
2024-06-08 20:30:51	38.817	-122.806	3.11868
2024-06-08 20:31:10	38.817	-122.815	3.47019
2024-06-08 20:31:17	38.82	-122.816	3.087
2024-06-08 20:31:24	38.8	-122.819	2.99702
2024-06-08 20:36:15	38.801	-122.834	0
2024-06-08 20:36:38	38.816	-122.823	2.16594
2024-06-08 20:54:06	38.804	-122.824	3.70148
2024-06-08 20:54:10	38.802	-122.81	0
2024-06-08 20:25:33	38.705	-122.981	17.5153
2024-06-08 20:25:57	38.806	-122.824	3.12195
2024-06-08 20:26:17	38.82	-122.805	3.35349
2024-06-08 20:26:27	38.807	-122.823	2.95408
2024-06-08 20:26:47	38.819	-122.826	4.03968
2024-06-08 20:48:56	38.836	-122.853	3.60485
2024-06-08 20:49:23	38.82	-122.821	2.93655
2024-06-08 20:49:30	38.802	-122.821	1.80532
2024-06-08 20:19:10	38.804	-122.821	3.61493
2024-06-08 20:38:17	38.804	-122.83	3.113
2024-06-08 20:38:41	38.799	-122.817	3.04109
2024-06-08 20:09:46	38.805	-122.821	2.76246
2024-06-08 20:10:04	38.818	-122.791	6.00988
2024-06-08 20:10:11	38.791	-122.839	1.44358
2024-06-08 20:32:45	38.793	-122.827	4.2081
2024-06-08 20:32:55	38.813	-122.826	2.8375
2024-06-08 20:33:07	38.791	-122.825	4.191
2024-06-08 20:14:34	38.814	-122.816	2.14789
2024-06-08 20:14:45	38.809	-122.817	3.12032
2024-06-08 20:14:55	38.805	-122.831	4.43829
2024-06-08 20:15:14	38.803	-122.814	2.74459
2024-06-08 20:15:55	38.8	-122.825	2.16972
2024-06-08 20:16:13	38.802	-122.821	2.67227
2024-06-08 20:16:36	38.799	-122.826	4.29208
2024-06-08 20:28:29	38.808	-122.832	4.50845
2024-06-08 20:49:57	38.814	-122.822	4.11453
2024-06-08 20:50:10	38.822	-122.83	3.37647
2024-06-08 20:50:25	38.818	-122.813	3.19216
2024-06-08 20:43:31	38.806	-122.817	2.19963
2024-06-08 20:43:57	38.8	-122.823	3.46408
2024-06-08 20:44:11	38.822	-122.818	2.12072
2024-06-08 20:17:04	38.822	-122.778	2.73763
2024-06-08 20:17:21	38.805	-122.817	1.55536
2024-06-08 20:17:39	38.809	-122.823	3.61098
2024-06-08 20:17:58	38.817	-122.83	0
2024-06-08 20:18:00	38.813	-122.825	3.8163
2024-06-08 20:46:09	38.819	-122.825	3.2567
2024-06-08 20:07:07	38.812	-122.808	2.55062
2024-06-08 20:07:27	38.836	-122.8	4.3038
2024-06-08 20:07:41	38.812	-122.823	3.69943
2024-06-08 20:07:49	38.802	-122.819	1.77536
2024-06-08 20:08:07	38.84	-122.795	3.81573
2024-06-08 20:37:26	38.801	-122.822	0.792803
2024-06-08 20:37:29	38.823	-122.817	2.06199
2024-06-08 20:22:03	38.818	-122.821	2.71872
2024-06-08 20:22:14	38.8	-122.818	3.88878
2024-06-08 20:53:36	38.813	-122.831	4.45599
2024-06-08 20:53:38	38.789	-122.81	3.17865
2024-06-08 20:12:28	38.819	-122.807	2.28606
2024-06-08 20:12:32	38.825	-122.802	2.54911
2024-06-08 20:52:11	38.818	-122.825	2.17815
2024-06-08 20:52:32	38.818	-122.846	2.62767
2024-06-08 20:54:38	38.843	-122.822	3.47826
2024-06-08 20:54:47	38.811	-122.831	2.32749
2024-06-08 20:54:56	38.805	-122.827	3.15884
2024-06-08 20:55:07	38.805	-122.815	3.26417
2024-06-08 20:33:22	38.81	-122.821	3.48778
2024-06-08 20:31:46	38.814	-122.827	3.19173
2024-06-08 21:40:31	38.828	-122.819	2.40024
2024-06-08 21:57:31	38.811	-122.813	4.02968
2024-06-08 21:57:41	38.814	-122.851	6.38181
2024-06-08 21:19:46	38.806	-122.828	4.09253
2024-06-08 21:20:04	38.799	-122.818	3.76001
2024-06-08 21:51:48	38.814	-122.825	3.69422
2024-06-08 21:52:17	38.823	-122.779	1.86717
2024-06-08 21:23:03	38.822	-122.781	2.42892
2024-06-08 21:41:36	38.826	-122.818	2.468
2024-06-08 21:42:07	38.836	-122.814	3.81471
2024-06-08 21:42:09	38.829	-122.821	0.662632
2024-06-08 21:31:38	38.829	-122.818	1.6236
2024-06-08 21:31:51	38.796	-122.809	0
2024-06-08 21:32:06	38.817	-122.821	2.76949
2024-06-08 21:32:12	38.827	-122.818	2.6072
2024-06-08 21:14:18	38.812	-122.806	2.31994
2024-06-08 21:14:21	38.811	-122.808	4.80847
2024-06-08 21:14:34	38.796	-122.813	5.08815
2024-06-08 21:03:31	38.755	-122.712	0.243159
2024-06-08 21:20:24	38.835	-122.816	5.50732
2024-06-08 21:20:43	38.837	-122.831	3.93944
2024-06-08 21:20:55	38.835	-122.835	3.67191
2024-06-08 21:17:47	38.811	-122.818	4.58115
2024-06-08 21:18:05	38.787	-122.826	3.96799
2024-06-08 21:18:12	38.815	-122.823	3.03458
2024-06-08 21:18:19	38.828	-122.808	2.54205
2024-06-08 21:18:27	38.825	-122.807	4.22893
2024-06-08 21:30:55	38.809	-122.822	4.38547
2024-06-08 21:10:41	38.814	-122.819	4.5882
2024-06-08 21:10:49	38.815	-122.832	4.8155
2024-06-08 21:11:11	38.808	-122.83	3.63436
2024-06-08 21:53:10	38.827	-122.82	1.7201
2024-06-08 21:42:34	38.827	-122.818	3.0768
2024-06-08 21:42:49	38.809	-122.824	3.40723
2024-06-08 21:01:12	38.819	-122.818	4.70751
2024-06-08 21:01:18	38.818	-122.819	2.62553
2024-06-08 21:01:33	38.816	-122.823	2.63701
2024-06-08 21:01:58	38.81	-122.826	2.01559
2024-06-08 21:02:25	38.835	-122.787	3.01898
2024-06-08 21:03:08	38.807	-122.822	4.16441
2024-06-08 21:03:19	38.82	-122.797	0
2024-06-08 21:33:18	38.803	-122.821	2.71873
2024-06-08 21:33:29	38.828	-122.814	3.53476
2024-06-08 21:33:38	38.813	-122.826	5.04306
2024-06-08 21:33:46	38.832	-122.823	3.60092
2024-06-08 21:28:17	38.827	-122.817	1.05445
2024-06-08 21:38:28	38.803	-122.819	2.45165
2024-06-08 21:38:43	38.828	-122.81	2.58993
2024-06-08 21:39:07	38.824	-122.759	1.93953
2024-06-08 21:39:22	38.738	-122.809	3.26428
2024-06-08 21:26:11	38.825	-122.823	3.77
2024-06-08 21:12:34	38.796	-122.818	3.38673
2024-06-08 21:12:50	38.812	-122.82	3.15237
2024-06-08 21:12:17	38.816	-122.822	3.08404
2024-06-08 21:05:22	38.816	-122.824	0
2024-06-08 21:05:26	38.802	-122.818	3.60405
2024-06-08 21:05:42	38.791	-122.835	5.40833
2024-06-08 21:06:07	38.791	-122.826	4.38996
2024-06-08 21:55:48	38.817	-122.804	1.61085
2024-06-08 21:34:39	38.817	-122.811	1.91772
2024-06-08 21:16:44	38.797	-122.822	3.36948
2024-06-08 21:16:59	38.8	-122.82	2.4691
2024-06-08 21:13:08	38.816	-122.824	2.64255
2024-06-08 21:43:52	38.82	-122.844	2.21655
2024-06-08 21:44:11	38.829	-122.782	1.83486
2024-06-08 21:44:42	38.787	-122.824	7.39173
2024-06-08 21:49:48	38.813	-122.819	5.28392
2024-06-08 21:47:10	38.823	-122.817	3.41883
2024-06-08 21:25:36	38.81	-122.818	4.4899
2024-06-08 21:55:11	38.8	-122.817	2.52985
2024-06-08 21:55:23	38.815	-122.801	3.32965
2024-06-08 21:45:12	38.818	-122.815	2.96854
2024-06-08 21:45:24	38.795	-122.819	3.03088
2024-06-08 21:27:42	38.814	-122.819	3.59263
2024-06-08 21:28:00	38.83	-122.819	2.65365
2024-06-08 21:46:15	38.826	-122.81	1.05014
2024-06-08 21:46:32	38.828	-122.816	2.59213
2024-06-08 21:48:07	38.812	-122.827	3.33474
2024-06-08 21:37:26	38.779	-122.888	2.95693
2024-06-08 21:37:44	38.826	-122.81	1.40839
2024-06-08 21:09:45	38.808	-122.825	4.05939
2024-06-08 21:25:50	38.792	-122.814	1.91228
2024-06-08 21:34:07	38.799	-122.818	4.39396
2024-06-08 21:34:11	38.826	-122.811	3.10188
2024-06-08 21:15:46	38.796	-122.821	3.48216
2024-06-08 21:15:55	38.8	-122.81	1.16145
2024-06-08 21:23:42	38.803	-122.829	2.04663
2024-06-08 21:40:03	38.809	-122.818	4.71592
2024-06-08 21:00:22	38.797	-122.821	3.55324
2024-06-08 21:00:48	38.8	-122.818	3.39326
2024-06-08 21:17:14	38.811	-122.83	4.25144
2024-06-08 21:18:54	38.814	-122.825	3.68234
2024-06-08 21:56:07	38.828	-122.856	4.02731
2024-06-08 21:35:26	38.828	-122.818	1.13192
2024-06-08 21:54:24	38.799	-122.817	3.40589
2024-06-08 21:53:27	38.819	-122.822	3.30906
2024-06-08 21:43:13	38.653	-122.932	3.93684
2024-06-08 21:13:45	38.815	-122.82	2.2655
2024-06-08 21:09:03	38.81	-122.822	3.00949
2024-06-08 21:09:08	38.8	-122.819	1.98328
2024-06-08 21:47:44	38.824	-122.818	2.58337
2024-06-08 21:31:07	38.775	-122.81	5.48881
2024-06-08 21:56:24	38.818	-122.828	2.73882
2024-06-08 21:57:07	38.838	-122.833	0.332732
2024-06-08 21:57:15	38.794	-122.817	4.26442
2024-06-08 21:03:49	38.818	-122.827	4.32266
2024-06-08 21:28:48	38.824	-122.825	3.43724
2024-06-08 21:29:03	38.798	-122.823	3.84643
2024-06-08 21:29:29	38.807	-122.823	2.02426
2024-06-08 21:29:31	38.805	-122.818	2.12929
2024-06-08 21:29:50	38.831	-122.745	6.67584
2024-06-08 21:30:13	38.832	-122.82	1.91152
2024-06-08 21:30:20	38.814	-122.825	2.8607
2024-06-08 21:30:27	38.829	-122.819	0.446562
2024-06-08 21:11:30	38.81	-122.799	4.34501
2024-06-08 21:11:42	38.836	-122.783	2.8613
2024-06-08 21:10:02	38.798	-122.82	3.03754
2024-06-08 21:36:05	38.803	-122.816	2.64959
2024-06-08 21:36:33	38.795	-122.819	3.8414
2024-06-08 21:15:00	38.794	-122.809	0.686504
2024-06-08 21:15:05	38.818	-122.827	3.22318
2024-06-08 21:15:25	38.801	-122.819	1.84909
2024-06-08 21:24:37	38.831	-122.814	0.207638
2024-06-08 21:24:35	38.841	-122.831	13.8049
2024-06-08 21:25:01	38.852	-122.829	4.53343
2024-06-08 21:10:27	38.791	-122.786	0
2024-06-08 21:05:04	38.803	-122.817	3.14883
2024-06-08 21:37:12	38.824	-122.815	3.52193
2024-06-08 21:04:17	38.81	-122.823	3.24276
2024-06-08 21:26:39	38.803	-122.814	2.05206
2024-06-08 21:26:56	38.815	-122.82	3.95204
2024-06-08 21:27:06	38.824	-122.809	1.59558
2024-06-08 21:58:12	38.802	-122.824	4.22171
2024-06-08 21:58:24	38.809	-122.826	3.30275
2024-06-08 21:58:27	38.819	-122.821	3.2525
2024-06-08 21:58:44	38.786	-122.825	4.44885
2024-06-08 21:59:10	38.817	-122.824	3.02856
2024-06-08 21:59:16	38.828	-122.804	3.53574
2024-06-08 21:59:34	38.805	-122.822	3.54629
2024-06-08 21:59:47	38.817	-122.817	2.43229
2024-06-08 21:06:52	38.816	-122.817	2.12577
2024-06-08 21:07:11	38.821	-122.818	2.48314
2024-06-08 21:07:20	38.792	-122.793	0
2024-06-08 21:07:25	38.825	-122.813	2.73757
2024-06-08 21:08:17	38.817	-122.824	2.7458
2024-06-08 21:08:24	38.817	-122.818	2.60266
2024-06-08 21:24:09	38.82	-122.821	2.18105
2024-06-08 21:22:16	38.809	-122.82	3.84648
2024-06-08 21:22:32	38.805	-122.822	3.36459
2024-06-08 21:22:44	38.806	-122.812	4.82521
2024-06-08 21:49:19	38.803	-122.815	1.92444
2024-06-08 21:21:20	38.814	-122.821	4.50565
2024-06-08 21:50:48	38.799	-122.822	3.0711
2024-06-08 21:51:11	38.818	-122.828	1.89122
2024-06-08 22:35:55	38.812	-122.818	4.01642
2024-06-08 22:52:32	38.843	-122.844	3.56596
2024-06-08 22:52:41	38.818	-122.816	4.9736
2024-06-08 22:05:20	38.788	-122.814	2.91508
2024-06-08 22:05:31	38.828	-122.841	3.66189
2024-06-08 22:16:33	38.831	-122.822	2.88017
2024-06-08 22:25:26	38.82	-122.824	4.64119
2024-06-08 22:13:02	38.924	-122.856	18.9547
2024-06-08 22:13:12	38.84	-122.825	3.14519
2024-06-08 22:13:44	38.821	-122.84	4.183
2024-06-08 22:13:48	38.849	-122.832	1.9559
2024-06-08 22:54:23	38.814	-122.822	3.38142
2024-06-08 22:40:17	38.817	-122.821	2.82382
2024-06-08 22:47:16	38.804	-122.819	4.49283
2024-06-08 22:23:30	38.861	-122.838	1.92984
2024-06-08 22:31:30	38.809	-122.828	3.3965
2024-06-08 22:32:20	38.811	-122.819	1.5654
2024-06-08 22:32:28	38.808	-122.826	4.46074
2024-06-08 22:57:58	38.809	-122.827	3.47712
2024-06-08 22:58:13	38.809	-122.828	2.95473
2024-06-08 22:54:04	38.83	-122.818	1.26669
2024-06-08 22:45:48	38.819	-122.821	3.45054
2024-06-08 22:02:21	38.805	-122.809	1.65271
2024-06-08 22:01:50	38.795	-122.818	4.43763
2024-06-08 22:43:25	38.83	-122.821	3.39274
2024-06-08 22:43:30	38.831	-122.818	1.16932
2024-06-08 22:54:56	38.826	-122.82	0.81214
2024-06-08 22:55:16	38.829	-122.818	1.83276
2024-06-08 22:55:32	38.811	-122.803	4.14718
2024-06-08 22:55:50	38.845	-122.843	4.4153
2024-06-08 22:07:37	38.788	-122.848	3.80081
2024-06-08 22:07:49	38.811	-122.822	3.22857
2024-06-08 22:45:13	38.803	-122.825	4.10778
2024-06-08 22:53:24	38.818	-122.812	0.74945
2024-06-08 22:51:54	38.828	-122.816	3.44936
2024-06-08 22:52:10	38.815	-122.822	2.75902
2024-06-08 22:38:30	38.81	-122.818	4.49308
2024-06-08 22:38:51	38.825	-122.82	3.0581
2024-06-08 22:50:10	38.806	-122.823	3.07093
2024-06-08 22:50:28	38.796	-122.818	3.19535
2024-06-08 22:50:52	38.821	-122.816	3.56903
2024-06-08 22:51:16	38.83	-122.821	1.96525
2024-06-08 22:26:06	38.813	-122.823	3.56301
2024-06-08 22:05:47	38.83	-122.826	5.80458
2024-06-08 22:44:06	38.826	-122.82	2.85305
2024-06-08 22:19:25	38.815	-122.821	3.26094
2024-06-08 22:20:00	38.852	-122.834	1.06039
2024-06-08 22:20:12	38.854	-122.833	1.82505
2024-06-08 22:27:01	38.8	-122.817	4.77084
2024-06-08 22:27:23	38.783	-122.821	5.01177
2024-06-08 22:03:07	38.814	-122.825	2.52252
2024-06-08 22:03:11	38.798	-122.81	0
2024-06-08 22:37:53	38.805	-122.818	2.10405
2024-06-08 22:59:41	38.805	-122.825	3.53103
2024-06-08 22:27:58	38.827	-122.819	3.87588
2024-06-08 22:28:20	38.809	-122.808	4.9136
2024-06-08 22:28:30	38.804	-122.825	3.34382
2024-06-08 22:47:28	38.829	-122.757	6.30785
2024-06-08 22:47:30	38.802	-122.823	4.48514
2024-06-08 22:47:51	38.791	-122.821	4.34843
2024-06-08 22:48:13	38.808	-122.825	4.33767
2024-06-08 22:21:02	38.853	-122.837	1.18706
2024-06-08 22:21:07	38.831	-122.829	2.58738
2024-06-08 22:21:27	38.824	-122.815	3.47383
2024-06-08 22:21:46	38.829	-122.817	2.74373
2024-06-08 22:42:46	38.797	-122.816	4.0166
2024-06-08 22:42:57	38.802	-122.834	0.92268
2024-06-08 22:33:24	38.772	-122.903	0
2024-06-08 22:33:43	38.85	-122.832	3.51419
2024-06-08 22:34:25	38.792	-122.81	5.13626
2024-06-08 22:23:05	38.852	-122.834	2.18921
2024-06-08 22:25:46	38.753	-122.724	3.10731
2024-06-08 22:46:44	38.82	-122.818	3.91488
2024-06-08 22:58:49	38.829	-122.82	2.36082
2024-06-08 22:59:11	38.817	-122.82	4.79301
2024-06-08 22:36:08	38.806	-122.828	4.00647
2024-06-08 22:22:08	38.818	-122.828	4.41225
2024-06-08 22:00:03	38.824	-122.793	3.24545
2024-06-08 22:00:11	38.804	-122.823	1.50861
2024-06-08 22:00:23	38.801	-122.821	3.42989
2024-06-08 22:01:13	38.809	-122.825	5.31365
2024-06-08 22:01:28	38.809	-122.821	3.16828
2024-06-08 22:30:51	38.815	-122.791	2.06584
2024-06-08 22:31:06	38.816	-122.815	2.6097
2024-06-08 22:56:04	38.821	-122.817	2.88238
2024-06-08 22:56:25	38.829	-122.819	2.44804
2024-06-08 22:20:27	38.847	-122.837	3.09179
2024-06-08 22:20:34	38.856	-122.835	3.78921
2024-06-08 22:17:46	38.854	-122.829	2.68971
2024-06-08 22:17:54	38.852	-122.831	2.89591
2024-06-08 22:36:26	38.816	-122.821	4.47372
2024-06-08 22:22:28	38.849	-122.836	0.580868
2024-06-08 22:08:41	38.798	-122.818	2.89604
2024-06-08 22:24:22	38.815	-122.825	4.17301
2024-06-08 22:24:41	38.795	-122.809	4.46872
2024-06-08 22:42:11	38.828	-122.82	0.975463
2024-06-08 22:09:31	38.851	-122.835	0.207982
2024-06-08 22:09:51	38.808	-122.824	2.70778
2024-06-08 22:10:03	38.806	-122.819	3.37652
2024-06-08 22:10:39	38.834	-122.83	3.76054
2024-06-08 22:11:18	38.818	-122.758	1.97439
2024-06-08 22:11:28	38.811	-122.829	3.81026
2024-06-08 22:58:34	38.81	-122.829	3.34739
2024-06-08 22:29:45	38.798	-122.819	4.45968
2024-06-08 22:12:18	38.807	-122.822	4.67454
2024-06-08 22:12:27	38.863	-122.834	17.2787
2024-06-08 22:12:39	38.81	-122.828	3.03261
2024-06-08 22:12:46	38.819	-122.818	4.62368
2024-06-08 22:03:45	38.796	-122.821	3.00323
2024-06-08 22:06:48	38.787	-122.827	5.70655
2024-06-08 22:48:47	38.807	-122.819	1.60634
2024-06-08 22:48:51	38.81	-122.828	2.00035
2024-06-08 22:28:59	38.803	-122.829	2.81533
2024-06-08 22:29:25	38.815	-122.818	4.04696
2024-06-08 22:49:11	38.801	-122.828	3.71034
2024-06-08 22:08:09	38.821	-122.848	3.50912
2024-06-08 22:14:26	38.838	-122.834	4.26744
2024-06-08 22:14:32	38.853	-122.836	0
2024-06-08 22:15:26	38.847	-122.829	3.9663
2024-06-08 22:15:50	38.847	-122.83	1.89777
2024-06-08 22:16:04	38.851	-122.832	0.781495
2024-06-08 22:17:24	38.849	-122.827	3.27914
2024-06-08 22:43:53	38.816	-122.83	3.39481
2024-06-08 22:30:29	38.812	-122.821	1.91212
2024-06-08 22:57:29	38.818	-122.811	2.91212
2024-06-08 22:41:09	38.802	-122.81	1.40098
2024-06-08 22:04:37	38.808	-122.827	3.31298
2024-06-08 22:04:52	38.806	-122.823	3.8105
2024-06-08 22:08:57	38.832	-122.812	2.97265
2024-06-08 22:09:09	38.893	-122.719	1.93953
2024-06-08 22:18:25	38.851	-122.836	1.61967
2024-06-08 22:18:41	38.848	-122.835	0
2024-06-08 22:36:56	38.799	-122.816	3.76934
2024-06-08 22:37:22	38.821	-122.818	2.03511
2024-06-08 22:41:35	38.827	-122.818	0.814881
2024-06-08 22:41:34	38.811	-122.809	19.3187
2024-06-08 23:12:09	38.807	-122.819	5.41852
2024-06-08 23:23:00	38.794	-122.807	0.46751
2024-06-08 23:31:45	38.792	-122.817	3.84581
2024-06-08 23:28:42	38.795	-122.826	3.47998
2024-06-08 23:01:40	38.816	-122.824	3.69184
2024-06-08 23:01:52	38.828	-122.859	3.17767
2024-06-08 23:29:27	38.808	-122.817	3.87099
2024-06-08 23:29:52	38.807	-122.818	4.4159
2024-06-08 23:30:06	38.799	-122.823	2.02384
2024-06-08 23:30:44	38.817	-122.825	0
2024-06-08 23:22:04	38.838	-122.815	5.28411
2024-06-08 23:24:26	38.817	-122.819	2.14904
2024-06-08 23:46:50	38.825	-122.817	2.75458
2024-06-08 23:47:09	38.842	-122.788	3.41285
2024-06-08 23:53:57	38.82	-122.816	3.4916
2024-06-08 23:54:10	38.824	-122.818	2.57911
2024-06-08 23:57:34	38.801	-122.822	0.102508
2024-06-08 23:26:07	38.815	-122.822	2.6157
2024-06-08 23:05:39	38.844	-122.827	2.93953
2024-06-08 23:05:47	38.81	-122.822	4.50601
2024-06-08 23:25:18	38.811	-122.826	2.7326
2024-06-08 23:25:34	38.805	-122.819	2.88807
2024-06-08 23:02:32	38.814	-122.822	4.20423
2024-06-08 23:09:51	38.802	-122.821	3.77057
2024-06-08 23:11:01	38.814	-122.816	3.99949
2024-06-08 23:11:04	38.792	-122.821	1.33965
2024-06-08 23:57:50	38.807	-122.824	4.26273
2024-06-08 23:27:27	38.805	-122.828	4.13432
2024-06-08 23:35:47	38.818	-122.823	2.9873
2024-06-08 23:14:45	38.805	-122.819	2.57441
2024-06-08 23:59:45	38.805	-122.823	2.17876
2024-06-08 23:07:15	38.828	-122.83	1.69034
2024-06-08 23:07:36	38.842	-122.788	5.20364
2024-06-08 23:07:46	38.822	-122.821	1.37002
2024-06-08 23:22:31	38.794	-122.826	3.60296
2024-06-08 23:51:28	38.809	-122.828	3.5837
2024-06-08 23:52:02	38.804	-122.824	4.04863
2024-06-08 23:38:22	38.799	-122.821	2.90253
2024-06-08 23:28:08	38.803	-122.818	3.24633
2024-06-08 23:42:21	38.813	-122.825	4.35802
2024-06-08 23:42:43	38.811	-122.822	3.19066
2024-06-08 23:43:35	38.794	-122.824	3.29422
2024-06-08 23:44:17	38.808	-122.824	4.80276
2024-06-08 23:44:21	38.83	-122.816	2.67463
2024-06-08 23:05:08	38.787	-122.818	0.736981
2024-06-08 23:32:55	38.806	-122.81	3.70097
2024-06-08 23:33:25	38.79	-122.836	2.51855
2024-06-08 23:33:39	38.801	-122.819	3.28696
2024-06-08 23:03:43	38.814	-122.822	4.06665
2024-06-08 23:15:01	38.817	-122.823	3.50853
2024-06-08 23:15:26	38.822	-122.82	2.72202
2024-06-08 23:15:37	38.808	-122.807	1.09285
2024-06-08 23:09:26	38.81	-122.821	4.12595
2024-06-08 23:03:07	38.845	-122.784	5.20384
2024-06-08 23:03:24	38.801	-122.83	4.75606
2024-06-08 23:10:24	38.807	-122.823	4.30034
2024-06-08 23:10:27	38.809	-122.826	3.31331
2024-06-08 23:32:40	38.803	-122.831	4.72165
2024-06-08 23:47:25	38.802	-122.82	2.50141
2024-06-08 23:47:33	38.816	-122.824	3.41753
2024-06-08 23:23:48	38.809	-122.794	4.96402
2024-06-08 23:45:48	38.805	-122.825	4.78391
2024-06-08 23:46:03	38.815	-122.825	3.4105
2024-06-08 23:15:51	38.82	-122.822	4.23143
2024-06-08 23:00:35	38.822	-122.807	2.26297
2024-06-08 23:00:47	38.761	-122.832	0.640019
2024-06-08 23:49:17	38.808	-122.819	4.05105
2024-06-08 23:49:39	38.814	-122.821	3.64901
2024-06-08 23:49:44	38.814	-122.815	4.85574
2024-06-08 23:53:38	38.802	-122.817	4.44403
2024-06-08 23:32:13	38.81	-122.801	8.98292
2024-06-08 23:20:34	38.81	-122.82	2.97552
2024-06-08 23:20:54	38.815	-122.82	3.46505
2024-06-08 23:21:09	38.806	-122.822	2.482
2024-06-08 23:21:20	38.803	-122.815	4.70975
2024-06-08 23:08:56	38.795	-122.822	3.121
2024-06-08 23:09:10	38.794	-122.819	1.73539
2024-06-08 23:40:05	38.85	-122.825	4.05771
2024-06-08 23:50:23	38.808	-122.823	3.20727
2024-06-08 23:37:46	38.845	-122.836	2.57754
2024-06-08 23:48:33	38.817	-122.822	3.67152
2024-06-08 23:16:49	38.814	-122.825	4.59577
2024-06-08 23:17:13	38.82	-122.827	2.32231
2024-06-08 23:17:28	38.811	-122.814	4.08198
2024-06-08 23:17:38	38.82	-122.808	3.26339
2024-06-08 23:39:07	38.809	-122.827	4.09334
2024-06-08 23:52:34	38.808	-122.828	3.95283
2024-06-08 23:06:33	38.811	-122.82	3.66198
2024-06-08 23:06:47	38.82	-122.8	3.71636
2024-06-08 23:34:57	38.792	-122.819	3.20337
2024-06-08 23:18:42	38.821	-122.813	1.90074
2024-06-08 23:41:15	38.815	-122.824	3.46817
2024-06-08 23:41:35	38.822	-122.814	2.15435
2024-06-08 23:41:40	38.799	-122.822	5.13149
2024-06-08 23:53:02	38.841	-122.832	3.90231
2024-06-08 23:56:51	38.81	-122.824	4.93777
2024-06-08 23:57:02	38.805	-122.811	2.849
2024-06-08 23:58:50	38.808	-122.819	4.03027
2024-06-08 23:26:31	38.828	-122.816	3.13542
2024-06-08 23:04:27	38.826	-122.814	5.03768
2024-06-08 23:04:35	38.825	-122.826	2.99888
2024-06-08 23:47:49	38.815	-122.822	3.89937
2024-06-08 23:54:36	38.804	-122.824	3.84458
2024-06-08 23:40:39	38.808	-122.81	2.56793
2024-06-08 23:40:41	38.827	-122.815	2.9513
2024-06-08 23:40:54	38.831	-122.773	4.53498
2024-06-08 23:11:52	38.811	-122.825	3.81289
2024-06-08 23:08:08	38.828	-122.821	1.7523
2024-06-08 23:08:33	38.838	-122.821	2.633
2024-06-08 23:38:44	38.818	-122.815	2.82105
2024-06-08 23:34:21	38.817	-122.839	4.08092
2024-06-08 23:34:33	38.789	-122.819	0.3447
2024-06-08 23:16:12	38.808	-122.822	4.18525
2024-06-09 00:30:30	38.809	-122.818	4.69448
2024-06-09 00:21:38	38.801	-122.811	3.92858
2024-06-09 00:16:57	38.817	-122.818	3.16073
2024-06-09 00:17:21	38.8	-122.835	4.41801
2024-06-09 00:05:18	38.799	-122.811	0
2024-06-09 00:05:41	38.803	-122.82	4.1591
2024-06-09 00:05:59	38.807	-122.817	1.55978
2024-06-09 00:48:43	38.807	-122.825	4.77637
2024-06-09 00:22:05	38.817	-122.814	2.00683
2024-06-09 00:01:46	38.83	-122.808	3.20173
2024-06-09 00:28:42	38.791	-122.828	5.20296
2024-06-09 00:19:18	38.813	-122.829	5.91106
2024-06-09 00:19:31	38.824	-122.818	5.06592
2024-06-09 00:19:44	38.819	-122.817	3.24421
2024-06-09 00:23:46	38.793	-122.817	2.95104
2024-06-09 00:11:17	38.809	-122.822	3.49301
2024-06-09 00:11:28	38.824	-122.819	3.69838
2024-06-09 00:52:33	38.797	-122.818	2.51395
2024-06-09 00:25:02	38.807	-122.824	2.64306
2024-06-09 00:36:30	38.802	-122.828	3.53784
2024-06-09 00:40:06	38.814	-122.836	6.2922
2024-06-09 00:37:42	38.808	-122.808	2.38166
2024-06-09 00:22:25	38.888	-122.739	0
2024-06-09 00:51:02	38.814	-122.82	4.38765
2024-06-09 00:51:19	38.825	-122.819	3.09389
2024-06-09 00:51:47	38.815	-122.827	3.74951
2024-06-09 00:59:22	38.798	-122.766	2.66665
2024-06-09 00:59:44	38.829	-122.816	2.54871
2024-06-09 00:33:26	38.818	-122.824	2.982
2024-06-09 00:44:50	38.824	-122.8	2.96823
2024-06-09 00:45:02	38.811	-122.815	2.86377
2024-06-09 00:08:30	38.795	-122.83	3.58528
2024-06-09 00:02:44	38.802	-122.814	3.9162
2024-06-09 00:48:25	38.865	-122.757	0
2024-06-09 00:55:40	38.796	-122.824	2.99389
2024-06-09 00:55:49	38.815	-122.818	3.42962
2024-06-09 00:32:23	38.805	-122.823	3.78035
2024-06-09 00:32:33	38.799	-122.819	4.25738
2024-06-09 00:53:32	38.817	-122.794	3.49758
2024-06-09 00:46:02	38.801	-122.819	2.79723
2024-06-09 00:42:55	38.83	-122.802	0
2024-06-09 00:11:55	38.822	-122.819	3.03021
2024-06-09 00:06:35	38.802	-122.823	3.09507
2024-06-09 00:27:43	38.818	-122.824	2.42211
2024-06-09 00:28:00	38.724	-122.944	0
2024-06-09 00:41:47	38.799	-122.826	3.18048
2024-06-09 00:54:24	38.821	-122.811	2.30016
2024-06-09 00:07:30	38.825	-122.813	3.09579
2024-06-09 00:14:09	38.811	-122.823	3.14875
2024-06-09 00:35:23	38.835	-122.786	1.88434
2024-06-09 00:35:42	38.809	-122.808	1.70574
2024-06-09 00:38:36	38.801	-122.826	2.18311
2024-06-09 00:38:46	38.803	-122.822	4.4785
2024-06-09 00:38:54	38.828	-122.823	2.12886
2024-06-09 00:52:20	38.807	-122.825	3.52067
2024-06-09 00:26:52	38.811	-122.824	3.71158
2024-06-09 00:18:46	38.826	-122.82	1.58302
2024-06-09 00:24:30	38.807	-122.818	4.87843
2024-06-09 00:03:24	38.804	-122.819	3.06542
2024-06-09 00:43:50	38.804	-122.82	4.97884
2024-06-09 00:34:08	38.728	-122.825	9.67801
2024-06-09 00:42:24	38.808	-122.804	2.33152
2024-06-09 00:14:49	38.83	-122.822	2.15574
2024-06-09 00:45:23	38.794	-122.82	2.73073
2024-06-09 00:43:29	38.798	-122.806	6.5808
2024-06-09 00:40:47	38.835	-122.812	3.11104
2024-06-09 00:41:01	38.809	-122.806	2.3402
2024-06-09 00:41:13	38.816	-122.834	4.29981
2024-06-09 00:42:04	38.808	-122.821	4.74814
2024-06-09 00:10:13	38.803	-122.812	2.08597
2024-06-09 00:10:37	38.794	-122.817	3.64008
2024-06-09 00:07:43	38.795	-122.83	3.04913
2024-06-09 00:39:21	38.816	-122.817	1.94881
2024-06-09 00:39:32	38.812	-122.806	0
2024-06-09 00:00:06	38.808	-122.784	1.58999
2024-06-09 00:00:15	38.828	-122.814	3.5154
2024-06-09 00:00:24	38.819	-122.823	3.79208
2024-06-09 00:17:45	38.815	-122.825	3.88441
2024-06-09 00:09:06	38.819	-122.852	4.00929
2024-06-09 00:09:15	38.817	-122.846	2.94767
2024-06-09 00:09:44	38.807	-122.822	4.17345
2024-06-09 00:15:48	38.802	-122.825	4.21804
2024-06-09 00:50:28	38.815	-122.82	4.20574
2024-06-09 00:56:20	38.783	-122.746	0
2024-06-09 00:13:00	38.805	-122.819	3.64944
2024-06-09 00:13:19	38.83	-122.86	4.7142
2024-06-09 00:13:25	38.811	-122.822	3.62662
2024-06-09 00:13:42	38.855	-122.832	4.10564
2024-06-09 00:02:10	38.818	-122.826	3.38148
2024-06-09 01:42:34	38.735	-122.723	0.067426
2024-06-09 01:18:27	38.808	-122.823	3.30819
2024-06-09 01:48:55	38.794	-122.82	2.18916
2024-06-09 01:49:18	38.803	-122.823	3.84649
2024-06-09 01:49:24	38.799	-122.814	2.68979
2024-06-09 01:32:47	38.8	-122.816	3.09586
2024-06-09 01:11:46	38.797	-122.825	1.57855
2024-06-09 01:10:54	38.801	-122.816	4.52631
2024-06-09 01:33:27	38.818	-122.827	0.727699
2024-06-09 01:33:32	38.847	-122.841	2.94734
2024-06-09 01:09:31	38.821	-122.823	3.81984
2024-06-09 01:58:11	38.809	-122.816	2.40256
2024-06-09 01:15:14	38.802	-122.81	4.8266
2024-06-09 01:03:27	38.783	-122.766	1.37576
2024-06-09 01:21:09	38.797	-122.817	4.20116
2024-06-09 01:28:05	38.799	-122.818	3.42445
2024-06-09 01:28:29	38.806	-122.823	3.87966
2024-06-09 01:03:04	38.808	-122.822	3.95696
2024-06-09 01:38:07	38.822	-122.83	3.48608
2024-06-09 01:26:19	38.813	-122.734	1.62775
2024-06-09 01:27:06	38.829	-122.814	2.03039
2024-06-09 01:27:25	38.81	-122.824	4.20517
2024-06-09 01:27:33	38.834	-122.827	3.73703
2024-06-09 01:25:47	38.815	-122.814	2.66879
2024-06-09 01:04:22	38.81	-122.816	3.9418
2024-06-09 01:35:38	38.814	-122.825	3.72498
2024-06-09 01:36:09	38.808	-122.812	3.44733
2024-06-09 01:36:41	38.77	-122.858	3.89587
2024-06-09 01:44:13	38.812	-122.82	3.75005
2024-06-09 01:14:19	38.811	-122.803	2.55208
2024-06-09 01:47:41	38.819	-122.809	3.8618
2024-06-09 01:47:50	38.82	-122.815	3.44767
2024-06-09 01:54:05	38.807	-122.821	1.89741
2024-06-09 01:22:54	38.8	-122.82	4.31241
2024-06-09 01:04:54	38.803	-122.816	1.9083
2024-06-09 01:06:20	38.798	-122.818	3.48225
2024-06-09 01:00:07	38.803	-122.809	4.83153
2024-06-09 01:00:17	38.811	-122.824	3.63228
2024-06-09 01:32:16	38.819	-122.815	2.90502
2024-06-09 01:17:16	38.82	-122.812	3.7271
2024-06-09 01:51:03	38.828	-122.825	3.15149
2024-06-09 01:08:28	38.793	-122.831	4.19682
2024-06-09 01:08:53	38.817	-122.823	2.54918
2024-06-09 01:17:31	38.824	-122.824	3.13592
2024-06-09 01:16:02	38.824	-122.789	4.13075
2024-06-09 01:06:42	38.8	-122.818	3.82297
2024-06-09 01:50:08	38.826	-122.814	3.49302
2024-06-09 01:40:53	38.798	-122.82	3.95809
2024-06-09 01:52:25	38.811	-122.804	1.08612
2024-06-09 01:37:17	38.819	-122.829	0
2024-06-09 01:30:10	38.804	-122.823	3.7421
2024-06-09 01:28:54	38.801	-122.815	3.25877
2024-06-09 01:57:47	38.816	-122.825	4.21492
2024-06-09 01:09:58	38.809	-122.82	4.93836
2024-06-09 01:10:04	38.806	-122.83	3.46946
2024-06-09 01:07:57	38.804	-122.819	3.59657
2024-06-09 01:21:43	38.799	-122.818	3.20224
2024-06-09 01:39:06	38.818	-122.818	3.46491
2024-06-09 01:44:57	38.816	-122.832	2.77074
2024-06-09 01:45:14	38.802	-122.824	4.07302
2024-06-09 01:03:45	38.819	-122.814	3.24309
2024-06-09 01:46:48	38.797	-122.813	3.41041
2024-06-09 01:24:38	38.805	-122.829	3.52321
2024-06-09 01:34:40	38.794	-122.827	3.52135
2024-06-09 01:34:50	38.821	-122.811	2.08606
2024-06-09 01:51:59	38.799	-122.826	4.13765
2024-06-09 01:19:07	38.812	-122.817	3.60915
2024-06-09 01:23:58	38.848	-122.806	3.04086
2024-06-09 01:59:45	38.806	-122.826	4.37362
2024-06-09 01:53:28	38.8	-122.823	3.98419
2024-06-09 01:11:28	38.794	-122.812	0.360055
2024-06-09 01:31:38	38.811	-122.816	1.35669
2024-06-09 01:05:19	38.802	-122.821	4.9185
2024-06-09 01:22:08	38.805	-122.813	4.21067
2024-06-09 01:39:38	38.818	-122.828	3.68155
2024-06-09 02:47:36	38.819	-122.731	1.90812
2024-06-09 02:47:47	38.806	-122.818	2.79261
2024-06-09 02:55:31	38.806	-122.819	2.86648
2024-06-09 02:58:18	38.933	-122.911	6.6729
2024-06-09 02:52:17	38.824	-122.81	5.51778
2024-06-09 02:34:29	38.841	-122.823	3.67906
2024-06-09 02:34:32	38.828	-122.814	3.15536
2024-06-09 02:15:05	38.803	-122.83	4.21442
2024-06-09 02:39:10	38.824	-122.827	3.27671
2024-06-09 02:39:29	38.816	-122.817	3.53758
2024-06-09 02:11:08	38.864	-122.841	2.52703
2024-06-09 02:32:26	38.816	-122.819	3.55074
2024-06-09 02:04:33	38.832	-122.817	3.64861
2024-06-09 02:08:25	38.813	-122.826	4.75637
2024-06-09 02:23:31	38.815	-122.822	3.28857
2024-06-09 02:23:46	38.773	-122.808	3.95457
2024-06-09 02:31:36	38.799	-122.821	3.04165
2024-06-09 02:16:50	38.816	-122.818	2.93424
2024-06-09 02:04:00	38.821	-122.816	2.84376
2024-06-09 02:19:20	38.804	-122.815	4.82134
2024-06-09 02:14:22	38.794	-122.818	3.93895
2024-06-09 02:44:01	38.801	-122.823	3.12076
2024-06-09 02:24:17	38.802	-122.817	4.92505
2024-06-09 02:49:58	38.821	-122.815	4.13002
2024-06-09 02:49:02	38.806	-122.81	5.03718
2024-06-09 02:30:15	38.815	-122.82	3.25311
2024-06-09 02:30:22	38.81	-122.822	4.21107
2024-06-09 02:17:22	38.803	-122.826	3.95202
2024-06-09 02:39:59	38.818	-122.817	2.30565
2024-06-09 02:53:30	38.831	-122.785	3.04069
2024-06-09 02:24:30	38.796	-122.817	3.27518
2024-06-09 02:48:01	38.808	-122.823	3.96542
2024-06-09 02:48:23	38.855	-122.805	3.27372
2024-06-09 02:54:28	38.825	-122.76	2.11069
2024-06-09 02:09:40	38.8	-122.817	3.08458
2024-06-09 02:56:17	38.833	-122.79	2.53875
2024-06-09 02:13:46	38.822	-122.82	3.59287
2024-06-09 02:05:32	38.803	-122.816	3.44537
2024-06-09 02:12:57	38.81	-122.822	3.48228
2024-06-09 02:13:03	38.803	-122.82	4.56587
2024-06-09 02:41:04	38.806	-122.765	7.35182
2024-06-09 02:41:08	38.821	-122.79	4.2861
2024-06-09 02:24:49	38.802	-122.82	3.83652
2024-06-09 02:21:27	38.785	-122.819	4.92213
2024-06-09 02:53:07	38.817	-122.821	4.08683
2024-06-09 02:51:52	38.799	-122.818	3.32231
2024-06-09 02:28:48	38.819	-122.836	1.37726
2024-06-09 02:28:48	38.817	-122.823	3.26315
2024-06-09 02:50:56	38.811	-122.826	1.99697
2024-06-09 02:38:48	38.82	-122.813	4.5427
2024-06-09 02:09:06	38.779	-122.817	3.25306
2024-06-09 02:59:12	38.805	-122.792	2.99123
2024-06-09 02:59:21	38.799	-122.805	0.872824
2024-06-09 02:35:04	38.794	-122.809	1.50296
2024-06-09 02:35:34	38.813	-122.816	3.64239
2024-06-09 02:06:02	38.814	-122.832	2.40294
2024-06-09 02:06:12	38.801	-122.814	4.92406
2024-06-09 02:06:31	38.805	-122.823	3.55051
2024-06-09 02:52:48	38.785	-122.834	2.84867
2024-06-09 02:33:52	38.809	-122.81	2.72377
2024-06-09 02:00:12	38.809	-122.823	4.00335
2024-06-09 02:10:36	38.806	-122.82	2.20382
2024-06-09 02:42:34	38.794	-122.821	4.34079
2024-06-09 02:43:34	38.804	-122.807	0.501553
2024-06-09 02:53:55	38.85	-122.799	3.78272
2024-06-09 02:28:28	38.809	-122.826	2.76805
2024-06-09 02:26:39	38.806	-122.816	2.71772
2024-06-09 02:27:12	38.818	-122.821	3.85785
2024-06-09 02:51:10	38.782	-122.815	2.85309
2024-06-09 02:36:50	38.794	-122.82	2.48676
2024-06-09 02:01:27	38.824	-122.831	3.02754
2024-06-09 02:11:38	38.802	-122.814	5.10633
2024-06-09 03:13:38	38.811	-122.822	3.42342
2024-06-09 03:13:48	38.71	-122.677	5.27553
2024-06-09 03:50:53	38.807	-122.825	5.28407
2024-06-09 03:19:33	38.82	-122.822	3.44735
2024-06-09 03:18:02	38.784	-122.803	2.12065
2024-06-09 03:18:12	38.822	-122.805	3.95707
2024-06-09 03:18:21	38.811	-122.817	4.56676
2024-06-09 03:20:08	38.8	-122.811	0
2024-06-09 03:52:19	38.81	-122.82	5.04154
2024-06-09 03:52:25	38.825	-122.803	4.60796
2024-06-09 03:57:06	38.812	-122.825	3.9917
2024-06-09 03:03:07	38.811	-122.82	3.47732
2024-06-09 03:04:08	38.843	-122.81	3.82369
2024-06-09 03:44:42	38.816	-122.812	2.28273
2024-06-09 03:44:54	38.832	-122.817	3.45536
2024-06-09 03:23:29	38.795	-122.809	3.10928
2024-06-09 03:16:07	38.803	-122.809	3.14562
2024-06-09 03:17:11	38.818	-122.808	3.91822
2024-06-09 03:12:13	38.814	-122.809	3.63464
2024-06-09 03:50:00	38.813	-122.816	3.8235
2024-06-09 03:35:03	38.796	-122.82	3.56291
2024-06-09 03:49:27	38.85	-122.787	3.75897
2024-06-09 03:06:06	38.8	-122.821	2.48583
2024-06-09 03:27:48	38.8	-122.829	1.1697
2024-06-09 03:00:45	38.799	-122.832	6.16733
2024-06-09 03:28:57	38.811	-122.821	3.69148
2024-06-09 03:29:48	38.796	-122.814	2.2638
2024-06-09 03:59:43	38.82	-122.753	3.13023
2024-06-09 03:01:49	38.818	-122.826	3.85476
2024-06-09 03:14:29	38.803	-122.808	3.92108
2024-06-09 03:46:24	38.819	-122.78	0
2024-06-09 03:33:21	38.813	-122.821	5.11691
2024-06-09 03:33:32	38.783	-122.764	1.39859
2024-06-09 03:30:30	38.82	-122.822	2.82114
2024-06-09 03:40:20	38.805	-122.814	2.93239
2024-06-09 03:39:52	38.821	-122.822	1.72239
2024-06-09 03:36:30	38.806	-122.82	2.43239
2024-06-09 03:02:28	38.831	-122.803	5.12491
2024-06-09 03:08:52	38.834	-122.793	3.70491
2024-06-09 03:41:44	38.791	-122.835	2.89776
2024-06-09 03:39:33	38.801	-122.826	3.9518
2024-06-09 03:58:14	38.826	-122.819	2.57702
2024-06-09 03:27:27	38.833	-122.758	3.847
2024-06-09 03:12:56	38.815	-122.821	3.30591
2024-06-09 03:04:47	38.855	-122.74	1.38988
2024-06-09 03:57:47	38.784	-122.828	1.92949
2024-06-09 03:25:37	38.801	-122.819	3.33716
2024-06-09 03:25:56	38.749	-122.707	0.693743
2024-06-09 03:26:04	38.844	-122.75	2.06429
2024-06-09 03:26:18	38.824	-122.817	3.35407
2024-06-09 03:43:29	38.826	-122.819	2.61596
2024-06-09 03:37:17	38.844	-122.847	5.15492
2024-06-09 03:37:30	38.81	-122.824	4.86533
2024-06-09 03:37:37	38.794	-122.813	4.71601
2024-06-09 03:38:06	38.808	-122.824	4.90695
2024-06-09 03:20:37	38.797	-122.807	0
2024-06-09 03:16:53	38.818	-122.811	2.73841
2024-06-09 03:24:59	38.81	-122.821	3.61641
2024-06-09 03:50:26	38.817	-122.81	0.897562
2024-06-09 03:01:16	38.838	-122.797	6.95652
2024-06-09 03:32:15	38.803	-122.818	3.09941
2024-06-09 03:53:24	38.79	-122.816	3.10292
2024-06-09 03:53:41	38.803	-122.793	3.69204
2024-06-09 03:52:47	38.827	-122.81	0
2024-06-09 03:39:12	38.835	-122.803	3.55381
2024-06-09 03:06:28	38.798	-122.818	3.82427
2024-06-09 03:21:16	38.794	-122.805	1.8069
2024-06-09 03:21:29	38.789	-122.809	1.7298
2024-06-09 03:58:55	38.803	-122.821	4.65051
2024-06-09 03:22:05	38.818	-122.822	1.16533
2024-06-09 03:45:50	38.809	-122.818	2.26744
2024-06-09 03:11:45	38.814	-122.817	4.0307
2024-06-09 03:56:01	38.811	-122.819	2.88182
2024-06-09 03:42:50	38.828	-122.819	1.70608
2024-06-09 03:43:07	38.812	-122.816	5.07716
2024-06-09 03:54:11	38.818	-122.812	3.4228
2024-06-09 03:54:20	38.812	-122.825	3.65951
2024-06-09 03:54:47	38.82	-122.814	3.88752
2024-06-09 03:54:56	38.81	-122.83	3.54737
2024-06-09 03:55:24	38.786	-122.753	0.720991
2024-06-09 04:27:41	38.818	-122.821	3.47548
2024-06-09 04:19:58	38.821	-122.808	4.31116
2024-06-09 04:42:36	38.815	-122.825	4.6648
2024-06-09 04:14:23	38.791	-122.808	2.26156
2024-06-09 04:28:11	38.833	-122.857	4.14214
2024-06-09 04:02:29	38.835	-122.8	2.77251
2024-06-09 04:43:26	38.823	-122.761	1.46911
2024-06-09 04:36:06	38.818	-122.82	2.82953
2024-06-09 04:30:00	38.816	-122.825	3.40744
2024-06-09 04:16:49	38.797	-122.827	4.30401
2024-06-09 04:38:00	38.818	-122.82	3.31439
2024-06-09 04:38:09	38.792	-122.808	3.92286
2024-06-09 04:49:06	38.804	-122.827	3.37376
2024-06-09 04:34:49	38.81	-122.826	4.25154
2024-06-09 04:26:17	38.824	-122.817	3.59912
2024-06-09 04:40:18	38.814	-122.822	2.99482
2024-06-09 04:22:42	38.81	-122.822	3.78853
2024-06-09 04:19:23	38.814	-122.822	3.4789
2024-06-09 04:58:06	38.746	-122.851	0
2024-06-09 04:47:57	38.829	-122.818	3.89734
2024-06-09 04:03:30	38.812	-122.821	4.65119
2024-06-09 04:56:04	38.806	-122.825	4.23455
2024-06-09 04:32:44	38.807	-122.8	3.05092
2024-06-09 04:25:33	38.811	-122.815	1.57222
2024-06-09 04:25:41	38.852	-122.805	2.55829
2024-06-09 04:32:27	38.811	-122.811	0.98445
2024-06-09 04:23:18	38.809	-122.817	4.09089
2024-06-09 04:55:30	38.793	-122.813	3.66109
2024-06-09 04:26:53	38.822	-122.828	4.0581
2024-06-09 04:17:26	38.791	-122.812	1.26499
2024-06-09 04:08:33	38.795	-122.829	2.19353
2024-06-09 04:20:31	38.817	-122.821	3.76847
2024-06-09 04:49:53	38.842	-122.807	4.09175
2024-06-09 04:04:46	38.817	-122.827	4.50244
2024-06-09 04:13:57	38.774	-122.74	2.49787
2024-06-09 04:42:03	38.81	-122.827	3.95936
2024-06-09 04:05:22	38.802	-122.797	3.70541
2024-06-09 04:58:38	38.806	-122.82	2.0952
2024-06-09 04:47:06	38.807	-122.819	1.38203
2024-06-09 04:47:07	38.848	-122.793	4.63059
2024-06-09 04:47:15	38.819	-122.813	3.53886
2024-06-09 04:47:24	38.812	-122.824	2.95172
2024-06-09 04:59:11	38.791	-122.819	3.95702
2024-06-09 04:14:51	38.816	-122.82	2.21946
2024-06-09 04:15:02	38.815	-122.814	3.42303
2024-06-09 04:15:11	38.828	-122.816	2.72589
2024-06-09 04:10:55	38.811	-122.748	2.84433
2024-06-09 04:17:05	38.873	-122.852	5.32023
2024-06-09 04:07:36	38.878	-122.855	3.96421
2024-06-09 04:07:56	38.801	-122.811	1.38199
2024-06-09 04:08:14	38.806	-122.828	4.94126
2024-06-09 04:11:50	38.824	-122.813	3.65263
2024-06-09 04:03:55	38.778	-122.732	0.641468
2024-06-09 04:01:47	38.805	-122.821	2.29751
2024-06-09 04:52:14	38.775	-122.744	0.181934
2024-06-09 04:00:12	38.8	-122.823	4.12863
2024-06-09 04:33:09	38.784	-122.804	2.67812
2024-06-09 04:33:28	38.809	-122.817	3.64564
2024-06-09 04:41:08	38.799	-122.822	4.58272
2024-06-09 04:44:02	38.823	-122.819	3.16914
2024-06-09 04:34:30	38.828	-122.807	3.25892
2024-06-09 04:54:48	38.802	-122.823	4.24949
2024-06-09 04:03:03	38.816	-122.808	4.24179
2024-06-09 04:15:53	38.794	-122.822	3.2798
2024-06-09 04:37:37	38.833	-122.802	4.51345
2024-06-09 04:18:06	38.697	-122.787	8.07391
2024-06-09 04:45:26	38.795	-122.819	5.51285
2024-06-09 04:45:56	38.827	-122.821	2.79677
2024-06-09 04:45:58	38.808	-122.814	3.55618
2024-06-09 04:46:15	38.805	-122.826	3.23335
2024-06-09 04:31:43	38.8	-122.826	4.11995
2024-06-09 05:54:01	38.802	-122.82	4.3453
2024-06-09 05:15:17	38.8	-122.776	3.78786
2024-06-09 05:15:29	38.81	-122.815	4.6455
2024-06-09 05:32:00	38.8	-122.812	0
2024-06-09 05:47:46	38.815	-122.821	3.30881
2024-06-09 05:17:27	38.815	-122.822	2.67776
2024-06-09 05:32:42	38.805	-122.825	4.13696
2024-06-09 05:32:52	38.806	-122.819	3.66702
2024-06-09 05:34:27	38.805	-122.825	3.81117
2024-06-09 05:34:34	38.839	-122.797	4.22913
2024-06-09 05:50:50	38.814	-122.808	4.90244
2024-06-09 05:14:55	38.798	-122.773	3.79723
2024-06-09 05:18:25	38.79	-122.819	3.71014
2024-06-09 05:56:05	38.798	-122.823	3.47594
2024-06-09 05:30:22	38.808	-122.822	4.40768
2024-06-09 05:49:09	38.812	-122.821	3.57379
2024-06-09 05:26:39	38.808	-122.826	3.44838
2024-06-09 05:21:21	38.821	-122.816	3.10583
2024-06-09 05:10:41	38.801	-122.818	4.39131
2024-06-09 05:21:44	38.811	-122.823	3.1834
2024-06-09 05:21:48	38.814	-122.822	3.69328
2024-06-09 05:22:12	38.802	-122.832	2.98271
2024-06-09 05:57:31	38.802	-122.806	0
2024-06-09 05:57:36	38.806	-122.824	3.87158
2024-06-09 05:57:48	38.844	-122.748	1.08645
2024-06-09 05:59:05	38.813	-122.822	3.43474
2024-06-09 05:05:51	38.833	-122.815	1.66878
2024-06-09 05:54:46	38.828	-122.817	2.13183
2024-06-09 05:45:52	38.817	-122.823	2.7908
2024-06-09 05:43:58	38.828	-122.816	2.10644
2024-06-09 05:31:20	38.824	-122.83	3.71923
2024-06-09 05:23:10	38.801	-122.83	2.62187
2024-06-09 05:33:56	38.833	-122.828	4.64461
2024-06-09 05:52:30	38.806	-122.828	3.63669
2024-06-09 05:16:06	38.817	-122.826	2.13966
2024-06-09 05:16:14	38.819	-122.822	1.54458
2024-06-09 05:16:42	38.815	-122.822	3.12597
2024-06-09 05:35:42	38.812	-122.821	3.52868
2024-06-09 05:37:39	38.841	-122.785	3.41007
2024-06-09 05:06:57	38.812	-122.822	4.43905
2024-06-09 05:59:35	38.805	-122.824	3.70016
2024-06-09 05:59:46	38.822	-122.78	3.56879
2024-06-09 05:38:25	38.822	-122.802	4.28957
2024-06-09 05:48:37	38.809	-122.817	4.88795
2024-06-09 05:48:45	38.794	-122.805	2.44366
2024-06-09 05:38:59	38.806	-122.822	4.75181
2024-06-09 05:01:33	38.829	-122.818	3.25817
2024-06-09 05:28:40	38.815	-122.828	4.73086
2024-06-09 05:29:55	38.821	-122.81	2.21134
2024-06-09 05:27:26	38.819	-122.813	4.2277
2024-06-09 05:20:13	38.784	-122.764	0.556296
2024-06-09 05:20:23	38.813	-122.824	3.27426
2024-06-09 05:40:19	38.802	-122.809	0
2024-06-09 05:25:02	38.805	-122.824	4.18128
2024-06-09 05:19:48	38.791	-122.82	4.20046
2024-06-09 05:33:21	38.8	-122.824	5.62434
2024-06-09 05:05:34	38.818	-122.813	3.33378
2024-06-09 05:46:48	38.785	-122.768	0
2024-06-09 05:41:11	38.798	-122.82	2.93222
2024-06-09 06:43:48	38.796	-122.825	3.97446
2024-06-09 06:53:11	38.798	-122.816	3.76132
2024-06-09 06:06:17	38.817	-122.835	4.95294
2024-06-09 06:41:26	38.816	-122.819	3.66437
2024-06-09 06:41:38	38.803	-122.82	2.10144
2024-06-09 06:41:50	38.778	-122.737	3.6496
2024-06-09 06:03:37	38.842	-122.886	4.88856
2024-06-09 06:34:48	38.812	-122.827	3.32607
2024-06-09 06:06:43	38.838	-122.739	0
2024-06-09 06:49:08	38.821	-122.813	3.3996
2024-06-09 06:19:29	38.818	-122.82	3.44321
2024-06-09 06:23:50	38.807	-122.818	4.91327
2024-06-09 06:17:12	38.801	-122.821	4.46506
2024-06-09 06:48:39	38.8	-122.812	1.08769
2024-06-09 06:07:12	38.824	-122.822	2.93093
2024-06-09 06:59:40	38.834	-122.792	3.79098
2024-06-09 06:30:17	38.81	-122.828	3.8356
2024-06-09 06:00:09	38.814	-122.818	3.57296
2024-06-09 06:42:51	38.822	-122.782	1.31055
2024-06-09 06:32:14	38.794	-122.824	4.50527
2024-06-09 06:35:37	38.796	-122.775	4.51546
2024-06-09 06:54:18	38.829	-122.807	0.589357
2024-06-09 06:38:17	38.813	-122.833	3.93031
2024-06-09 06:38:30	38.818	-122.813	3.34221
2024-06-09 06:22:07	38.817	-122.812	6.37587
2024-06-09 06:46:34	38.827	-122.81	2.24209
2024-06-09 06:39:40	38.812	-122.821	4.78728
2024-06-09 06:52:23	38.829	-122.806	3.17078
2024-06-09 06:01:13	38.817	-122.811	4.21159
2024-06-09 06:40:14	38.806	-122.828	4.49554
2024-06-09 06:32:56	38.693	-122.515	4.43364
2024-06-09 06:04:49	38.735	-122.727	0.84214
2024-06-09 06:51:25	38.826	-122.808	2.45562
2024-06-09 06:21:27	38.814	-122.822	3.67944
2024-06-09 06:35:16	38.818	-122.813	3.12052
2024-06-09 06:25:13	38.821	-122.837	4.74679
2024-06-09 06:25:36	38.798	-122.82	4.88566
2024-06-09 06:14:41	38.799	-122.821	1.03318
2024-06-09 06:53:46	38.82	-122.786	0.978174
2024-06-09 06:58:34	38.824	-122.788	4.97706
2024-06-09 06:58:42	38.801	-122.801	1.39192
2024-06-09 06:45:05	38.814	-122.822	3.20302
2024-06-09 06:23:30	38.808	-122.82	4.04174
2024-06-09 06:39:09	38.796	-122.817	3.34034
2024-06-09 06:20:34	38.833	-122.802	2.58963
2024-06-09 06:21:07	38.823	-122.819	3.5608
2024-06-09 06:16:28	38.8	-122.82	1.8701
2024-06-09 06:16:42	38.832	-122.805	4.03735
2024-06-09 06:55:29	38.74	-122.714	1.09506
2024-06-09 06:55:50	38.805	-122.821	4.29694
2024-06-09 06:24:26	38.816	-122.801	4.49209
2024-06-09 06:10:31	38.801	-122.82	3.406
2024-06-09 06:03:21	38.815	-122.824	4.20787
2024-06-09 06:43:27	38.836	-122.808	1.70504
2024-06-09 06:15:58	38.821	-122.809	4.45137
2024-06-09 06:27:52	38.819	-122.813	2.73446
2024-06-09 06:02:06	38.788	-122.818	4.28617
2024-06-09 07:38:10	38.802	-122.824	1.59947
2024-06-09 07:05:06	38.805	-122.817	2.21094
2024-06-09 07:37:30	38.818	-122.815	3.88232
2024-06-09 07:37:37	38.806	-122.82	3.03511
2024-06-09 07:59:10	38.807	-122.821	5.04025
2024-06-09 07:30:44	38.822	-122.802	2.20838
2024-06-09 07:52:09	38.838	-122.804	5.13951
2024-06-09 07:55:48	38.807	-122.818	3.10727
2024-06-09 07:40:42	38.78	-122.822	1.76153
2024-06-09 07:26:33	38.797	-122.817	4.05957
2024-06-09 07:17:59	38.798	-122.818	4.44985
2024-06-09 07:36:27	38.821	-122.779	2.93631
2024-06-09 07:31:02	38.846	-122.812	2.60045
2024-06-09 07:56:28	38.804	-122.82	4.55353
2024-06-09 07:53:28	38.81	-122.817	0
2024-06-09 07:31:43	38.823	-122.794	3.93178
2024-06-09 07:31:48	38.785	-122.767	3.13346
2024-06-09 07:32:34	38.823	-122.805	1.41562
2024-06-09 07:45:55	38.848	-122.81	4.16068
2024-06-09 07:31:28	38.824	-122.799	3.64096
2024-06-09 07:03:29	38.8	-122.816	4.63673
2024-06-09 07:48:19	38.844	-122.829	4.5481
2024-06-09 07:50:22	38.804	-122.82	3.25718
2024-06-09 07:50:25	38.797	-122.734	3.03416
2024-06-09 07:38:33	38.806	-122.823	4.34036
2024-06-09 07:06:20	38.801	-122.822	4.33755
2024-06-09 07:41:50	38.825	-122.805	1.82978
2024-06-09 07:28:47	38.82	-122.779	3.10863
2024-06-09 07:29:08	38.805	-122.821	4.1812
2024-06-09 07:32:51	38.821	-122.804	2.69479
2024-06-09 07:07:13	38.809	-122.812	4.82339
2024-06-09 07:34:56	38.826	-122.804	3.80647
2024-06-09 07:35:07	38.793	-122.827	3.37045
2024-06-09 07:57:14	38.805	-122.829	4.16767
2024-06-09 07:57:46	38.816	-122.81	4.01013
2024-06-09 07:25:51	38.838	-122.83	4.46602
2024-06-09 07:35:55	38.807	-122.82	3.57054
2024-06-09 07:52:24	38.813	-122.827	3.24388
2024-06-09 07:33:37	38.828	-122.809	4.0168
2024-06-09 07:26:08	38.79	-122.755	0
2024-06-09 07:41:10	38.837	-122.813	4.60529
2024-06-09 07:53:54	38.821	-122.8	2.17764
2024-06-09 07:54:26	38.831	-122.826	4.27888
2024-06-09 07:23:16	38.795	-122.82	3.13262
2024-06-09 07:04:08	38.816	-122.825	5.63488
2024-06-09 07:59:48	38.806	-122.814	3.53953
2024-06-09 07:15:38	38.828	-122.8	3.43461
2024-06-09 07:15:54	38.828	-122.815	1.98557
2024-06-09 07:20:59	38.807	-122.824	4.03169
2024-06-09 07:29:41	38.824	-122.807	1.35863
2024-06-09 07:30:04	38.807	-122.809	5.19494
2024-06-09 07:07:55	38.799	-122.819	2.44542
2024-06-09 07:22:50	38.819	-122.82	4.64036
2024-06-09 07:12:09	38.814	-122.826	4.77017
2024-06-09 07:02:19	38.805	-122.808	4.76374
2024-06-09 07:42:46	38.825	-122.814	2.54734
2024-06-09 07:19:51	38.785	-122.835	3.10921
2024-06-09 07:45:27	38.797	-122.808	0
2024-06-09 07:42:06	38.777	-122.852	7.90756
2024-06-09 07:26:48	38.816	-122.823	3.63262
2024-06-09 07:45:11	38.82	-122.805	2.59757
2024-06-09 07:10:03	38.809	-122.82	4.84251
2024-06-09 07:27:53	38.826	-122.807	1.45249
2024-06-09 07:18:36	38.838	-122.779	2.56846
2024-06-09 07:16:51	38.806	-122.818	4.08562
2024-06-09 07:07:40	38.799	-122.829	2.82044
2024-06-09 07:55:05	38.824	-122.805	1.52342
2024-06-09 08:30:47	38.798	-122.825	3.06821
2024-06-09 08:39:56	38.806	-122.822	4.10185
2024-06-09 08:40:07	38.816	-122.818	3.09011
2024-06-09 08:29:45	38.825	-122.864	4.87746
2024-06-09 08:19:35	38.805	-122.816	4.50633
2024-06-09 08:37:45	38.812	-122.822	3.48961
2024-06-09 08:34:32	38.798	-122.827	4.10929
2024-06-09 08:04:12	38.832	-122.826	2.41937
2024-06-09 08:58:47	38.797	-122.817	4.97378
2024-06-09 08:28:38	38.721	-122.733	3.11748
2024-06-09 08:37:06	38.812	-122.821	3.52902
2024-06-09 08:03:50	38.801	-122.818	3.21427
2024-06-09 08:15:13	38.826	-122.831	2.45953
2024-06-09 08:53:15	38.782	-122.763	2.49434
2024-06-09 08:54:38	38.82	-122.784	2.90627
2024-06-09 08:31:19	38.816	-122.823	2.02201
2024-06-09 08:31:31	38.818	-122.824	1.3018
2024-06-09 08:38:59	38.817	-122.821	4.98428
2024-06-09 08:12:44	38.806	-122.823	3.1476
2024-06-09 08:03:29	38.807	-122.846	4.6781
2024-06-09 08:28:02	38.814	-122.816	2.04916
2024-06-09 08:07:05	38.796	-122.818	3.78151
2024-06-09 08:44:35	38.816	-122.824	2.43248
2024-06-09 08:20:49	38.81	-122.822	4.32463
2024-06-09 08:39:36	38.818	-122.819	3.2641
2024-06-09 08:37:30	38.815	-122.829	4.48858
2024-06-09 08:29:07	38.813	-122.822	3.7677
2024-06-09 08:11:58	38.812	-122.806	1.63952
2024-06-09 08:12:04	38.821	-122.803	4.60058
2024-06-09 08:47:21	38.815	-122.816	4.15923
2024-06-09 08:47:41	38.812	-122.82	4.72746
2024-06-09 08:28:22	38.817	-122.807	4.89827
2024-06-09 08:46:06	38.799	-122.817	2.95502
2024-06-09 08:08:08	38.841	-122.821	3.62016
2024-06-09 08:55:58	38.845	-122.823	4.86894
2024-06-09 08:56:07	38.81	-122.786	6.40771
2024-06-09 08:56:20	38.787	-122.829	2.06098
2024-06-09 08:24:00	38.813	-122.784	4.88735
2024-06-09 08:41:00	38.794	-122.825	4.75164
2024-06-09 08:34:56	38.813	-122.828	3.45302
2024-06-09 08:02:03	38.81	-122.811	1.66358
2024-06-09 08:16:00	38.79	-122.776	4.9736
2024-06-09 08:57:44	38.802	-122.821	2.86733
2024-06-09 08:18:28	38.813	-122.815	2.56592
2024-06-09 08:21:58	38.801	-122.821	3.93755
2024-06-09 08:35:12	38.81	-122.82	4.77039
2024-06-09 09:53:02	38.798	-122.827	5.94271
2024-06-09 09:54:31	38.816	-122.821	3.3098
2024-06-09 09:21:40	38.797	-122.831	5.07109
2024-06-09 09:24:03	38.802	-122.812	0.822557
2024-06-09 09:25:13	38.79	-122.822	1.4187
2024-06-09 09:16:00	38.812	-122.82	3.59177
2024-06-09 09:13:15	38.825	-122.807	1.93052
2024-06-09 09:42:11	38.816	-122.822	3.12723
2024-06-09 09:09:11	38.814	-122.815	3.73566
2024-06-09 09:44:27	38.807	-122.813	4.84728
2024-06-09 09:20:07	38.807	-122.824	5.22356
2024-06-09 09:06:11	38.794	-122.818	4.89684
2024-06-09 09:59:50	38.746	-122.785	5.26175
2024-06-09 09:58:39	38.801	-122.818	3.15606
2024-06-09 09:27:24	38.814	-122.81	4.47454
2024-06-09 09:31:16	38.835	-122.793	3.47976
2024-06-09 09:31:39	38.794	-122.827	4.31873
2024-06-09 09:31:53	38.802	-122.829	3.65385
2024-06-09 09:04:08	38.777	-122.825	4.77238
2024-06-09 09:36:48	38.843	-122.808	5.51303
2024-06-09 09:37:15	38.826	-122.865	3.52509
2024-06-09 09:17:46	38.82	-122.786	3.89203
2024-06-09 09:17:52	38.814	-122.819	2.97112
2024-06-09 09:16:55	38.811	-122.827	4.72948
2024-06-09 09:17:03	38.805	-122.816	5.95973
2024-06-09 09:22:01	38.787	-122.804	3.33777
2024-06-09 09:48:37	38.851	-122.827	3.76019
2024-06-09 09:01:56	38.808	-122.823	4.41303
2024-06-09 09:52:15	38.803	-122.823	4.36076
2024-06-09 09:25:41	38.5	-122.556	5.7804
2024-06-09 09:07:31	38.8	-122.826	3.04012
2024-06-09 09:18:32	38.798	-122.776	1.35332
2024-06-09 09:18:48	38.799	-122.775	2.82548
2024-06-09 10:21:26	38.81	-122.82	2.83496
2024-06-09 10:35:25	38.818	-122.826	3.2473
2024-06-09 10:32:40	38.802	-122.818	2.00907
2024-06-09 10:32:02	38.805	-122.831	3.93506
2024-06-09 10:32:05	38.834	-122.788	3.61289
2024-06-09 10:16:27	38.731	-122.869	0
2024-06-09 10:50:51	38.828	-122.758	2.4743
2024-06-09 10:57:09	38.785	-122.726	2.39735
2024-06-09 10:57:33	38.859	-122.848	0.195674
2024-06-09 10:05:59	38.831	-122.769	3.28297
2024-06-09 10:44:11	38.836	-122.755	2.7902
2024-06-09 10:58:57	38.816	-122.822	4.29866
2024-06-09 10:47:30	38.804	-122.82	3.20819
2024-06-09 10:29:38	38.829	-122.82	3.26934
2024-06-09 10:42:19	38.81	-122.817	4.63759
2024-06-09 10:56:56	38.778	-122.82	0.466417
2024-06-09 10:36:43	38.838	-122.774	2.35318
2024-06-09 10:56:27	38.798	-122.825	5.10897
2024-06-09 10:26:47	38.812	-122.82	3.57654
2024-06-09 10:17:25	38.81	-122.768	0
2024-06-09 10:54:18	38.794	-122.817	3.46593
2024-06-09 10:39:08	38.841	-122.788	1.93643
2024-06-09 10:15:45	38.808	-122.828	4.4504
2024-06-09 10:00:45	38.8	-122.84	2.20585
2024-06-09 10:52:45	38.782	-122.765	0.883626
2024-06-09 10:14:54	38.81	-122.821	4.24787
2024-06-09 10:34:07	38.796	-122.83	2.99935
2024-06-09 10:45:09	38.851	-122.835	3.24987
2024-06-09 10:51:09	38.824	-122.82	3.70335
2024-06-09 10:24:03	38.821	-122.861	4.38108
2024-06-09 10:24:11	38.785	-122.818	3.9912
2024-06-09 10:55:41	38.762	-122.795	0
2024-06-09 10:55:42	38.822	-122.817	3.699
2024-06-09 10:45:55	38.824	-122.805	0.563898
2024-06-09 10:45:54	38.796	-122.762	16.229
2024-06-09 10:18:47	38.775	-122.824	1.57692
2024-06-09 10:38:12	38.8	-122.831	4.92108
2024-06-09 10:40:29	38.815	-122.823	2.17721
2024-06-09 10:23:27	38.833	-122.838	3.29986
2024-06-09 10:28:48	38.813	-122.829	4.39779
2024-06-09 10:30:28	38.819	-122.813	2.81288
2024-06-09 10:02:27	38.592	-122.765	9.68931
2024-06-09 10:00:13	38.802	-122.831	3.76067
2024-06-09 10:52:07	38.815	-122.796	2.42823
2024-06-09 11:19:09	38.867	-122.642	0
2024-06-09 11:14:22	38.785	-122.781	5.79062
2024-06-09 11:55:49	38.792	-122.818	3.44769
2024-06-09 11:56:15	38.809	-122.775	0
2024-06-09 11:15:24	38.834	-122.757	0
2024-06-09 11:34:27	38.802	-122.778	2.30484
2024-06-09 11:06:35	38.796	-122.814	6.82738
2024-06-09 11:06:46	38.817	-122.822	4.43237
2024-06-09 11:26:08	38.803	-122.833	3.91712
2024-06-09 11:33:03	38.806	-122.826	2.99415
2024-06-09 11:38:15	38.823	-122.815	3.64653
2024-06-09 11:45:42	38.797	-122.828	3.7958
2024-06-09 11:50:56	38.801	-122.819	4.04884
2024-06-09 11:44:49	38.792	-122.817	3.11203
2024-06-09 11:06:14	38.803	-122.823	2.78104
2024-06-09 11:47:58	38.817	-122.824	3.20649
2024-06-09 11:10:37	38.805	-122.821	4.46859
2024-06-09 11:00:42	38.82	-122.816	4.90387
2024-06-09 11:18:02	38.811	-122.817	3.8021
2024-06-09 11:57:22	38.801	-122.821	3.90074
2024-06-09 11:40:14	38.802	-122.82	3.36479
2024-06-09 11:49:20	38.803	-122.823	3.27081
2024-06-09 11:25:38	38.807	-122.827	2.27821
2024-06-09 11:14:49	38.836	-122.754	0
2024-06-09 11:15:47	38.803	-122.831	5.09098
2024-06-09 11:08:14	38.816	-122.836	2.63222
2024-06-09 11:08:19	38.82	-122.822	3.68502
2024-06-09 11:01:32	38.819	-122.829	4.16893
2024-06-09 11:01:50	38.78	-122.527	8.03445
2024-06-09 11:41:55	38.821	-122.832	3.08137
2024-06-09 11:58:55	38.785	-122.845	4.99189
2024-06-09 11:18:27	38.821	-122.802	8.25414
2024-06-09 11:39:03	38.797	-122.824	4.70733
2024-06-09 11:42:43	38.797	-122.773	3.55462
2024-06-09 12:45:12	38.804	-122.816	3.7216
2024-06-09 12:57:34	38.801	-122.821	4.41096
2024-06-09 12:54:05	38.842	-122.789	3.13761
2024-06-09 12:12:18	38.796	-122.832	3.7776
2024-06-09 12:34:19	38.784	-122.758	0
2024-06-09 12:31:47	38.827	-122.754	1.83569
2024-06-09 12:17:26	38.823	-122.763	5.18026
2024-06-09 12:39:36	38.793	-122.813	3.43918
2024-06-09 12:39:47	38.792	-122.823	4.61367
2024-06-09 12:13:31	38.754	-122.724	0.149188
2024-06-09 12:13:48	38.756	-122.718	1.36605
2024-06-09 12:50:47	38.774	-122.881	6.62865
2024-06-09 12:23:18	38.8	-122.83	4.7723
2024-06-09 12:03:28	38.812	-122.815	3.61973
2024-06-09 12:32:49	38.784	-122.82	3.71913
2024-06-09 12:33:05	38.815	-122.815	3.75804
2024-06-09 12:25:03	38.809	-122.824	3.51544
2024-06-09 12:18:10	38.741	-122.723	2.76419
2024-06-09 12:35:00	38.812	-122.823	4.10879
2024-06-09 12:26:06	38.777	-122.81	4.01566
2024-06-09 12:46:27	38.78	-122.775	1.92621
2024-06-09 12:31:18	38.837	-122.855	5.14325
2024-06-09 12:58:53	38.827	-122.809	2.72436
2024-06-09 12:20:21	38.833	-122.806	3.74606
2024-06-09 12:29:18	38.791	-122.823	2.51102
2024-06-09 12:56:08	38.813	-122.823	4.15073
2024-06-09 12:58:04	38.798	-122.833	3.96274
2024-06-09 12:56:49	38.804	-122.826	5.60247
2024-06-09 12:57:15	38.842	-122.827	4.57691
2024-06-09 12:03:50	38.811	-122.829	5.23843
2024-06-09 12:20:49	38.827	-122.825	5.09688
2024-06-09 12:00:41	38.838	-122.823	0.518362
2024-06-09 12:04:17	38.823	-122.759	2.50649
2024-06-09 12:53:27	38.829	-122.809	2.99751
2024-06-09 12:31:00	38.795	-122.827	3.43813
2024-06-09 12:27:41	38.789	-122.834	3.9865
2024-06-09 12:48:59	38.8	-122.827	4.16819
2024-06-09 12:14:51	38.819	-122.833	4.13297
2024-06-09 12:41:36	38.78	-122.764	1.78854
2024-06-09 12:04:55	38.806	-122.823	3.56038
2024-06-09 13:18:07	38.809	-122.727	4.34891
2024-06-09 13:18:25	38.804	-122.827	3.47459
2024-06-09 13:03:13	38.821	-122.794	4.56546
2024-06-09 13:24:28	38.819	-122.831	4.43726
2024-06-09 13:25:16	38.804	-122.822	3.41766
2024-06-09 13:52:25	38.805	-122.82	2.92591
2024-06-09 13:40:14	38.804	-122.808	4.42089
2024-06-09 13:28:08	38.791	-122.817	4.46129
2024-06-09 13:41:18	38.817	-122.822	3.23243
2024-06-09 13:39:20	38.867	-122.808	5.6266
2024-06-09 13:31:28	38.798	-122.827	4.14936
2024-06-09 13:27:31	38.814	-122.823	3.39479
2024-06-09 13:37:34	38.84	-122.802	4.79653
2024-06-09 13:56:49	38.803	-122.825	3.62548
2024-06-09 13:27:01	38.798	-122.82	4.2976
2024-06-09 13:02:44	38.805	-122.824	4.48522
2024-06-09 13:30:47	38.829	-122.83	2.44873
2024-06-09 13:18:48	38.808	-122.827	4.44053
2024-06-09 13:07:52	38.807	-122.823	2.33453
2024-06-09 13:10:22	38.816	-122.832	3.80845
2024-06-09 13:19:34	38.79	-122.827	3.97488
2024-06-09 13:16:09	38.802	-122.812	5.22406
2024-06-09 13:34:02	38.803	-122.815	2.64474
2024-06-09 13:35:40	38.802	-122.825	4.47305
2024-06-09 13:03:32	38.79	-122.847	5.41734
2024-06-09 13:04:19	38.803	-122.809	5.74443
2024-06-09 13:04:21	38.827	-122.86	3.58614
2024-06-09 13:17:08	38.809	-122.831	4.39383
2024-06-09 13:51:04	38.759	-122.897	7.39134
2024-06-09 13:38:45	38.767	-122.837	4.5341
2024-06-09 13:29:09	38.825	-122.822	4.41566
2024-06-09 13:13:54	38.8	-122.816	16.7468
2024-06-09 13:13:56	38.821	-122.796	2.07097
2024-06-09 13:06:31	38.866	-122.785	2.24795
2024-06-09 13:06:50	38.81	-122.807	1.84484
2024-06-09 13:30:22	38.818	-122.824	2.28948
2024-06-09 14:56:41	38.811	-122.825	5.04097
2024-06-09 14:09:48	38.807	-122.829	3.83664
2024-06-09 14:28:00	38.819	-122.816	3.57857
2024-06-09 14:50:33	38.825	-122.805	4.11433
2024-06-09 14:05:25	38.815	-122.828	1.7979
2024-06-09 14:30:58	38.8	-122.81	5.91623
2024-06-09 14:32:47	38.822	-122.76	0
2024-06-09 14:39:00	38.801	-122.824	4.48293
2024-06-09 14:35:02	38.812	-122.819	4.04079
2024-06-09 14:12:03	38.811	-122.829	4.4279
2024-06-09 14:54:31	38.824	-122.755	1.95711
2024-06-09 14:28:43	38.843	-122.839	3.89193
2024-06-09 14:23:00	38.826	-122.758	1.86181
2024-06-09 14:36:06	38.832	-122.792	3.42994
2024-06-09 14:45:27	38.804	-122.84	2.95314
2024-06-09 14:51:38	38.797	-122.818	3.5564
2024-06-09 14:40:22	38.829	-122.81	1.93088
2024-06-09 14:08:39	38.809	-122.813	3.78232
2024-06-09 14:55:37	38.825	-122.796	3.83419
2024-06-09 14:29:13	38.811	-122.826	2.42588
2024-06-09 14:27:28	38.814	-122.819	3.43518
2024-06-09 14:04:48	38.782	-122.729	5.12383
2024-06-09 14:46:26	38.741	-122.703	1.26683
2024-06-09 14:16:15	38.824	-122.766	3.92322
2024-06-09 14:59:08	38.821	-122.787	3.51065
2024-06-09 14:12:39	38.809	-122.819	3.90695
2024-06-09 14:06:01	38.799	-122.822	4.82623
2024-06-09 14:42:56	38.81	-122.826	4.25907
2024-06-09 14:04:26	38.916	-122.78	0
2024-06-09 14:53:58	38.832	-122.811	2.84516
2024-06-09 15:50:49	38.815	-122.79	3.30331
2024-06-09 15:50:58	38.814	-122.827	3.75919
2024-06-09 15:41:40	38.807	-122.82	4.03385
2024-06-09 15:39:17	38.821	-122.802	2.94798
2024-06-09 15:36:48	38.81	-122.773	1.26381
2024-06-09 15:32:13	38.742	-122.914	8.88309
2024-06-09 15:58:01	38.805	-122.829	5.13956
2024-06-09 15:52:22	38.791	-122.718	0.694905
2024-06-09 15:51:46	38.82	-122.825	5.78198
2024-06-09 15:19:08	38.82	-122.806	5.08284
2024-06-09 15:00:19	38.836	-122.814	1.55353
2024-06-09 15:16:45	38.816	-122.807	4.48718
2024-06-09 15:04:01	38.799	-122.836	4.5542
2024-06-09 15:48:55	38.8	-122.826	4.82107
2024-06-09 15:49:24	38.806	-122.811	2.79024
2024-06-09 15:43:22	38.839	-122.811	4.63992
2024-06-09 15:39:51	38.808	-122.823	2.83835
2024-06-09 15:36:13	38.75	-122.707	0.283052
2024-06-09 15:43:59	38.811	-122.749	2.6886
2024-06-09 15:33:32	38.831	-122.802	3.32579
2024-06-09 15:09:06	38.839	-122.821	2.04609
2024-06-09 15:09:16	38.804	-122.819	3.49475
2024-06-09 15:09:27	38.821	-122.752	3.00368
2024-06-09 15:05:56	38.83	-122.812	3.4597
2024-06-09 15:58:50	38.805	-122.816	3.67248
2024-06-09 15:26:27	38.838	-122.819	1.26138
2024-06-09 15:27:00	38.813	-122.821	4.23594
2024-06-09 15:27:27	38.834	-122.806	3.58935
2024-06-09 15:38:48	38.943	-122.723	13.5267
2024-06-09 15:15:54	38.821	-122.799	3.69168
2024-06-09 15:52:52	38.836	-122.8	3.42005
2024-06-09 15:53:08	38.825	-122.83	1.55809
2024-06-09 15:28:13	38.822	-122.818	2.604
2024-06-09 15:42:05	38.748	-122.892	0
2024-06-09 15:40:50	38.805	-122.825	4.48685
2024-06-09 15:28:59	38.805	-122.817	3.51925
2024-06-09 15:29:25	38.827	-122.822	1.8332
2024-06-09 15:14:25	38.813	-122.817	3.13378
2024-06-09 15:48:17	38.711	-122.939	5.34608
2024-06-09 15:48:31	38.819	-122.815	2.33062
2024-06-09 15:49:49	38.81	-122.817	3.38963
2024-06-09 15:50:04	38.813	-122.828	6.43486
2024-06-09 15:38:29	38.811	-122.827	4.2878
2024-06-09 15:07:02	38.798	-122.772	3.59528
2024-06-09 15:07:16	38.824	-122.817	2.98492
2024-06-09 15:01:49	38.808	-122.825	3.94922
2024-06-09 16:39:48	38.814	-122.84	8.60476
2024-06-09 16:40:07	38.802	-122.805	2.00394
2024-06-09 16:15:46	38.841	-122.786	1.9927
2024-06-09 16:43:17	38.808	-122.819	2.92038
2024-06-09 16:05:23	38.828	-122.81	3.22216
2024-06-09 16:00:30	38.752	-122.714	0
2024-06-09 16:52:34	38.769	-122.762	0
2024-06-09 16:06:23	38.798	-122.817	3.09759
2024-06-09 16:15:18	38.814	-122.828	3.69805
2024-06-09 16:01:25	38.807	-122.821	4.73841
2024-06-09 16:17:14	38.829	-122.83	3.82994
2024-06-09 16:45:40	38.806	-122.828	4.05826
2024-06-09 16:21:34	38.808	-122.83	3.54926
2024-06-09 16:08:51	38.818	-122.824	3.20553
2024-06-09 16:41:47	38.816	-122.813	3.94864
2024-06-09 16:41:56	38.622	-122.697	6.22076
2024-06-09 16:03:56	38.816	-122.821	3.55208
2024-06-09 16:04:34	38.804	-122.832	5.63196
2024-06-09 16:39:04	38.781	-122.765	4.98478
2024-06-09 16:57:46	38.815	-122.825	2.73354
2024-06-09 16:25:22	38.823	-122.814	4.15329
2024-06-09 16:53:27	38.803	-122.823	5.23887
2024-06-09 16:29:22	38.835	-122.794	3.18885
2024-06-09 16:25:37	38.803	-122.82	1.7727
2024-06-09 16:48:16	38.835	-122.818	2.24151
2024-06-09 16:54:24	38.795	-122.817	3.64146
2024-06-09 16:20:51	38.813	-122.819	1.59989
2024-06-09 16:21:14	38.831	-122.787	5.22162
2024-06-09 16:37:18	38.812	-122.819	2.92012
2024-06-09 16:33:38	38.838	-122.753	3.45644
2024-06-09 17:33:05	38.815	-122.834	4.22244
2024-06-09 17:17:52	38.823	-122.826	1.00939
2024-06-09 17:25:13	38.818	-122.806	2.51161
2024-06-09 17:54:44	38.819	-122.822	3.09692
2024-06-09 17:56:37	38.814	-122.842	4.01227
2024-06-09 17:34:22	38.806	-122.824	2.9729
2024-06-09 17:41:43	38.833	-122.821	3.50207
2024-06-09 17:14:58	38.781	-122.739	0.790629
2024-06-09 17:15:46	38.792	-122.828	4.82095
2024-06-09 17:12:16	38.8	-122.824	4.04926
2024-06-09 17:39:47	38.851	-122.805	3.15727
2024-06-09 17:14:09	38.784	-122.762	4.62771
2024-06-09 17:53:34	38.817	-122.82	3.55817
2024-06-09 17:19:41	38.826	-122.776	3.05198
2024-06-09 17:34:57	38.827	-122.828	3.61907
2024-06-09 17:31:34	38.817	-122.824	3.44607
2024-06-09 17:38:11	38.82	-122.808	3.71144
2024-06-09 17:22:07	38.843	-122.867	0
2024-06-09 17:22:26	38.828	-122.814	0
2024-06-09 17:04:09	38.827	-122.776	5.38633
2024-06-09 17:08:54	38.822	-122.785	1.52001
2024-06-09 17:29:31	38.802	-122.817	3.86784
2024-06-09 17:15:20	38.836	-122.84	4.53972
2024-06-09 17:23:10	38.823	-122.813	3.2087
2024-06-09 17:23:55	38.79	-122.812	2.73744
2024-06-09 17:17:34	38.779	-122.747	3.88092
2024-06-09 17:20:31	38.805	-122.821	3.02751
2024-06-09 17:01:07	38.807	-122.829	4.28396
2024-06-09 17:10:00	38.852	-122.835	4.26609
2024-06-09 17:28:33	38.803	-122.815	1.45772
2024-06-09 17:24:29	38.808	-122.824	4.58048
2024-06-09 17:22:47	38.827	-122.813	2.62285
2024-06-09 17:23:26	38.757	-122.709	0
2024-06-09 17:23:33	38.825	-122.804	2.19896
2024-06-09 17:30:07	38.826	-122.806	1.36836
2024-06-09 17:51:30	38.788	-122.813	3.17371
2024-06-09 17:57:57	38.826	-122.844	4.23179
2024-06-09 18:06:39	38.795	-122.823	1.45721
2024-06-09 18:08:17	38.814	-122.814	2.52456
2024-06-09 18:26:28	38.796	-122.825	2.6297
2024-06-09 18:57:38	38.813	-122.832	3.97182
2024-06-09 18:57:45	38.844	-122.834	4.95433
2024-06-09 18:13:46	38.802	-122.821	4.98184
2024-06-09 18:34:24	38.811	-122.823	3.25231
2024-06-09 18:54:30	38.803	-122.828	3.45242
2024-06-09 18:05:52	38.799	-122.811	4.57869
2024-06-09 18:41:41	38.814	-122.819	3.39435
2024-06-09 18:28:50	38.808	-122.822	3.49607
2024-06-09 18:53:25	38.828	-122.792	2.28197
2024-06-09 18:17:03	38.812	-122.814	2.74766
2024-06-09 18:58:25	38.803	-122.819	3.52898
2024-06-09 18:32:46	38.829	-122.818	2.14547
2024-06-09 18:31:37	38.843	-122.841	3.40797
[truncated: 3,445 more rows]

## Sheet: QNO (0.8)
time	latitude	longitude	depth [km]
2024-06-08 00:00:28	38.8122	-122.77	4.60278
2024-06-08 00:02:00	38.7934	-122.784	2.37693
2024-06-08 00:03:16	38.8165	-122.776	2.32084
2024-06-08 00:04:26	38.8249	-122.804	3.96969
2024-06-08 00:14:25	38.8133	-122.774	2.63904
2024-06-08 00:24:48	38.7836	-122.748	3.60059
2024-06-08 00:24:56	38.816	-122.754	4.34468
2024-06-08 00:25:00	38.8331	-122.789	2.54417
2024-06-08 00:27:57	38.8105	-122.763	6.00805
2024-06-08 00:28:01	38.8111	-122.769	1.54513
2024-06-08 00:57:06	38.7585	-122.854	4.18591
2024-06-08 00:57:13	38.8456	-122.818	2.57827
2024-06-08 00:59:51	38.8248	-122.777	2.65151
2024-06-08 01:13:57	38.8029	-122.804	3.93684
2024-06-08 01:14:01	38.8404	-122.813	5.31681
2024-06-08 01:16:33	38.8503	-122.82	3.3858
2024-06-08 01:22:26	38.8247	-122.818	4.05529
2024-06-08 01:24:06	38.8168	-122.825	3.70387
2024-06-08 01:29:43	38.8497	-122.781	2.77196
2024-06-08 01:40:08	38.8155	-122.803	5.09633
2024-06-08 01:40:10	38.849	-122.833	2.43161
2024-06-08 01:43:53	38.8561	-122.842	2.49251
2024-06-08 01:44:02	38.8077	-122.731	3.02203
2024-06-08 01:49:03	38.8295	-122.807	3.2508
2024-06-08 01:59:52	38.8254	-122.779	3.31149
2024-06-08 02:00:36	38.8363	-122.804	2.9762
2024-06-08 02:10:31	38.8271	-122.77	8.71814
2024-06-08 02:10:47	38.7502	-122.835	3.12058
2024-06-08 02:10:53	38.8384	-122.815	3.51044
2024-06-08 02:12:55	38.8265	-122.822	3.18589
2024-06-08 02:18:58	38.8239	-122.808	3.95589
2024-06-08 02:19:01	38.8188	-122.817	2.15824
2024-06-08 02:24:48	38.8072	-122.753	2.75535
2024-06-08 02:24:50	38.8253	-122.862	2.27516
2024-06-08 02:26:37	38.8296	-122.752	5.13847
2024-06-08 02:26:41	38.8275	-122.769	1.99054
2024-06-08 02:27:17	38.8351	-122.793	3.09234
2024-06-08 02:29:37	38.8247	-122.836	3.21082
2024-06-08 02:31:21	38.8378	-122.789	2.72833
2024-06-08 02:36:55	38.7815	-122.741	6.13708
2024-06-08 02:37:01	38.8521	-122.767	3.31823
2024-06-08 02:39:07	38.7978	-122.797	4.49564
2024-06-08 02:39:10	38.7956	-122.728	7.38996
2024-06-08 02:40:34	38.8472	-122.79	2.66688
2024-06-08 02:44:35	38.8147	-122.859	3.55604
2024-06-08 02:45:58	38.8354	-122.789	4.21181
2024-06-08 02:46:00	38.8314	-122.805	2.65919
2024-06-08 02:49:03	38.8512	-122.794	1.96613
2024-06-08 02:51:38	38.8319	-122.824	3.83499
2024-06-08 02:51:40	38.8138	-122.835	1.82248
2024-06-08 02:52:23	38.8011	-122.739	3.23797
2024-06-08 02:55:37	38.8148	-122.835	3.70967
2024-06-08 02:57:36	38.8111	-122.86	3.84325
2024-06-08 02:59:51	38.8157	-122.761	2.83432
2024-06-08 03:04:56	38.793	-122.801	5.56056
2024-06-08 03:05:02	38.8426	-122.806	1.76773
2024-06-08 03:08:06	38.8208	-122.876	3.67019
2024-06-08 03:08:18	38.8302	-122.919	3.12473
2024-06-08 03:08:20	38.7914	-122.759	1.84445
2024-06-08 03:08:47	38.8165	-122.868	3.81444
2024-06-08 03:09:55	38.8354	-122.794	3.09872
2024-06-08 03:11:07	38.8208	-122.814	3.98321
2024-06-08 03:12:46	38.7576	-122.833	4.12525
2024-06-08 03:12:52	38.8377	-122.821	3.33796
2024-06-08 03:13:15	38.7923	-122.772	4.65118
2024-06-08 03:20:16	38.8321	-122.811	6.40083
2024-06-08 03:20:21	38.7834	-122.717	6.5216
2024-06-08 03:24:06	38.8114	-122.791	3.62897
2024-06-08 03:25:54	38.8546	-122.795	3.56101
2024-06-08 03:30:07	38.8012	-122.771	2.38429
2024-06-08 03:30:35	38.7712	-122.764	5.87958
2024-06-08 03:32:18	38.814	-122.821	3.57494
2024-06-08 03:32:24	38.7917	-122.767	3.68891
2024-06-08 03:34:13	38.8335	-122.807	3.41938
2024-06-08 03:35:07	38.8057	-122.797	6.23624
2024-06-08 03:35:12	38.8064	-122.758	4.35993
2024-06-08 03:36:33	38.8414	-122.792	3.28486
2024-06-08 03:42:17	38.8217	-122.83	3.48976
2024-06-08 03:43:38	38.7831	-122.771	2.17292
2024-06-08 03:43:40	38.8163	-122.731	1.48234
2024-06-08 03:43:58	38.808	-122.773	5.65291
2024-06-08 03:44:01	38.8226	-122.828	2.20321
2024-06-08 03:44:46	38.8215	-122.819	3.65405
2024-06-08 03:49:13	38.8302	-122.793	4.19366
2024-06-08 03:49:56	38.8151	-122.86	3.05922
2024-06-08 03:59:52	38.8227	-122.78	2.86859
2024-06-08 04:01:45	38.8282	-122.812	3.77999
2024-06-08 04:02:35	38.8402	-122.792	4.6097
2024-06-08 04:07:18	38.8314	-122.786	4.89462
2024-06-08 04:07:20	38.8467	-122.811	2.1823
2024-06-08 04:08:07	38.8237	-122.806	3.68538
2024-06-08 04:08:11	38.7895	-122.767	3.20533
2024-06-08 04:09:07	38.7866	-122.758	3.13385
2024-06-08 04:14:42	38.8329	-122.804	2.86053
2024-06-08 04:16:36	38.7873	-122.811	4.75168
2024-06-08 04:16:42	38.8195	-122.808	3.40059
2024-06-08 04:17:17	38.8238	-122.781	6.6371
2024-06-08 04:17:21	38.8416	-122.816	2.38058
2024-06-08 04:17:58	38.8174	-122.778	6.01315
2024-06-08 04:18:01	38.8265	-122.809	2.63249
2024-06-08 04:19:34	38.8681	-122.854	3.35444
2024-06-08 04:19:42	38.8056	-122.723	2.00341
2024-06-08 04:34:57	38.8128	-122.796	5.80276
2024-06-08 04:35:01	38.8274	-122.839	2.46647
2024-06-08 04:39:01	38.825	-122.824	2.96811
2024-06-08 04:40:16	38.7859	-122.833	4.40558
2024-06-08 04:40:22	38.8287	-122.875	3.33521
2024-06-08 04:49:33	38.837	-122.774	2.56304
2024-06-08 04:55:46	38.8215	-122.821	3.77928
2024-06-08 04:56:43	38.8347	-122.828	2.61949
2024-06-08 04:59:51	38.8123	-122.77	2.94781
2024-06-08 05:01:45	38.828	-122.801	4.1403
2024-06-08 05:03:48	38.7902	-122.824	4.0705
2024-06-08 05:03:50	38.8164	-122.841	1.21201
2024-06-08 05:07:25	38.8458	-122.811	3.38226
2024-06-08 05:07:32	38.8422	-122.833	2.72614
2024-06-08 05:23:08	38.8276	-122.768	2.93633
2024-06-08 05:23:11	38.8212	-122.793	1.80892
2024-06-08 05:25:45	38.82	-122.802	4.38902
2024-06-08 05:28:22	38.8283	-122.81	2.97773
2024-06-08 05:41:05	38.8021	-122.758	1.59536
2024-06-08 05:43:41	38.8177	-122.792	2.24781
2024-06-08 05:46:07	38.8365	-122.905	4.73681
2024-06-08 05:46:10	38.8076	-122.838	2.13199
2024-06-08 05:53:36	38.8136	-122.832	3.18238
2024-06-08 05:53:47	38.8124	-122.779	5.83396
2024-06-08 05:53:51	38.8256	-122.769	1.98192
2024-06-08 05:59:51	38.8245	-122.773	3.11074
2024-06-08 06:04:26	38.8191	-122.818	3.66224
2024-06-08 06:08:15	38.8047	-122.822	3.62118
2024-06-08 06:14:10	38.8452	-122.697	4.13294
2024-06-08 06:22:37	38.8147	-122.801	5.64912
2024-06-08 06:22:41	38.8207	-122.86	4.18504
2024-06-08 06:23:28	38.813	-122.85	5.03198
2024-06-08 06:23:48	38.8056	-122.797	3.25259
2024-06-08 06:26:05	38.8387	-122.796	2.15848
2024-06-08 06:36:46	38.823	-122.799	6.12005
2024-06-08 06:36:52	38.8068	-122.795	2.41614
2024-06-08 06:37:46	38.8322	-122.797	6.61742
2024-06-08 06:37:52	38.7978	-122.739	1.34671
2024-06-08 06:40:25	38.8181	-122.77	2.27644
2024-06-08 06:49:36	38.8002	-122.795	4.22628
2024-06-08 06:49:42	38.8166	-122.815	3.12939
2024-06-08 06:51:33	38.8179	-122.797	3.85946
2024-06-08 06:57:24	38.8318	-122.782	3.64423
2024-06-08 06:59:51	38.8181	-122.778	2.74425
2024-06-08 07:03:38	38.8184	-122.82	3.59763
2024-06-08 07:03:40	38.8141	-122.833	1.89574
2024-06-08 07:04:35	38.8173	-122.815	3.69807
2024-06-08 07:05:56	38.7996	-122.785	3.11359
2024-06-08 07:06:06	38.8319	-122.79	7.08913
2024-06-08 07:06:10	38.805	-122.841	1.26127
2024-06-08 07:07:26	38.8239	-122.824	3.23939
2024-06-08 07:13:28	38.8336	-122.821	3.62483
2024-06-08 07:25:05	38.8282	-122.796	3.3669
2024-06-08 07:25:55	38.828	-122.791	3.97596
2024-06-08 07:26:28	38.8127	-122.822	3.33881
2024-06-08 07:26:31	38.8151	-122.808	2.28156
2024-06-08 07:30:30	38.8306	-122.817	1.55308
2024-06-08 07:34:18	38.799	-122.879	3.77887
2024-06-08 07:46:26	38.8026	-122.819	4.8328
2024-06-08 07:46:32	38.82	-122.839	3.35296
2024-06-08 07:46:46	38.8199	-122.846	4.1689
2024-06-08 07:53:54	38.8363	-122.805	3.61196
2024-06-08 07:56:01	38.8129	-122.808	2.74366
2024-06-08 07:59:51	38.8231	-122.767	3.53625
2024-06-08 08:08:57	38.8216	-122.835	3.94866
2024-06-08 08:09:16	38.7898	-122.819	5.10567
2024-06-08 08:09:22	38.8365	-122.812	3.70211
2024-06-08 08:11:13	38.8595	-122.825	2.94887
2024-06-08 08:16:18	38.8283	-122.823	3.14007
2024-06-08 08:16:20	38.8125	-122.864	1.12527
2024-06-08 08:20:27	38.7996	-122.763	3.2839
2024-06-08 08:20:53	38.8227	-122.858	3.83161
2024-06-08 08:22:46	38.8349	-122.805	3.66266
2024-06-08 08:29:35	38.8037	-122.826	3.11019
2024-06-08 08:48:05	38.818	-122.794	3.29889
2024-06-08 08:51:38	38.8034	-122.747	3.25068
2024-06-08 08:51:40	38.8212	-122.738	1.34304
2024-06-08 08:53:22	38.836	-122.816	3.51751
2024-06-08 08:59:52	38.8102	-122.775	3.19753
2024-06-08 09:02:27	38.8126	-122.795	4.75745
2024-06-08 09:02:37	38.8134	-122.831	4.20652
2024-06-08 09:10:55	38.8207	-122.811	4.201
2024-06-08 09:11:46	38.811	-122.802	4.94863
2024-06-08 09:11:51	38.8065	-122.802	3.21406
2024-06-08 09:14:38	38.8267	-122.828	4.42901
2024-06-08 09:14:40	38.8049	-122.849	1.14749
2024-06-08 09:15:35	38.8111	-122.746	4.50266
2024-06-08 09:15:51	38.8162	-122.776	2.6506
2024-06-08 09:26:15	38.8283	-122.826	3.2092
2024-06-08 09:27:27	38.8016	-122.862	3.60579
2024-06-08 09:46:21	38.8038	-122.744	2.32551
2024-06-08 09:47:52	38.8218	-122.846	3.04108
2024-06-08 09:52:46	38.7909	-122.792	5.77639
2024-06-08 09:52:51	38.828	-122.869	2.80497
2024-06-08 09:56:58	38.8393	-122.782	2.35628
2024-06-08 09:59:52	38.803	-122.777	3.69533
2024-06-08 10:07:01	38.8393	-122.851	2.86652
2024-06-08 10:08:47	38.821	-122.819	3.46367
2024-06-08 10:13:21	38.8346	-122.808	3.06751
2024-06-08 10:17:48	38.8077	-122.794	4.48172
2024-06-08 10:17:51	38.8257	-122.788	2.67978
2024-06-08 10:23:08	38.8193	-122.802	5.25093
2024-06-08 10:23:10	38.8399	-122.81	2.53452
2024-06-08 10:34:03	38.7945	-122.743	2.70016
2024-06-08 10:42:46	38.8049	-122.785	5.17513
2024-06-08 10:42:51	38.8158	-122.834	2.98991
2024-06-08 10:47:35	38.8405	-122.8	5.00211
2024-06-08 10:47:42	38.7774	-122.728	3.86554
2024-06-08 10:48:28	38.8057	-122.792	4.76547
2024-06-08 10:48:33	38.8105	-122.791	3.14336
2024-06-08 10:48:40	38.828	-122.824	1.78184
2024-06-08 10:48:56	38.8489	-122.818	2.85906
2024-06-08 10:49:35	38.843	-122.808	3.11026
2024-06-08 10:51:23	38.8263	-122.798	5.06307
2024-06-08 10:55:43	38.82	-122.79	3.47088
2024-06-08 10:57:18	38.8039	-122.787	4.43358
2024-06-08 10:57:21	38.8264	-122.791	2.50926
2024-06-08 10:59:52	38.8119	-122.773	2.89779
2024-06-08 11:08:16	38.8405	-122.822	3.32051
2024-06-08 11:08:35	38.8263	-122.829	3.07723
2024-06-08 11:09:38	38.8082	-122.807	5.02071
2024-06-08 11:09:40	38.8253	-122.842	2.44767
2024-06-08 11:10:27	38.822	-122.839	2.83918
2024-06-08 11:14:56	38.8286	-122.788	3.39315
2024-06-08 11:15:06	38.833	-122.795	3.59021
2024-06-08 11:19:38	38.7711	-122.768	3.52332
2024-06-08 11:19:41	38.8093	-122.784	1.21072
2024-06-08 11:27:33	38.8277	-122.766	2.46305
2024-06-08 11:27:43	38.8178	-122.84	4.02199
2024-06-08 11:32:03	38.8233	-122.813	3.25924
2024-06-08 11:32:24	38.8226	-122.792	3.70074
2024-06-08 11:39:28	38.8087	-122.803	4.726
2024-06-08 11:39:30	38.8194	-122.817	2.80127
2024-06-08 11:43:02	38.828	-122.824	3.5443
2024-06-08 11:43:45	38.8159	-122.84	2.96309
2024-06-08 11:43:57	38.8173	-122.843	3.8184
2024-06-08 11:44:01	38.7676	-122.781	3.01262
2024-06-08 11:47:34	38.8243	-122.78	4.24076
2024-06-08 11:53:14	38.8297	-122.824	3.06792
2024-06-08 11:59:51	38.8245	-122.779	2.94119
2024-06-08 12:05:02	38.8294	-122.842	2.97553
2024-06-08 12:12:33	38.8345	-122.824	2.88156
2024-06-08 12:14:48	38.8161	-122.788	4.67704
2024-06-08 12:14:50	38.8221	-122.824	2.57593
2024-06-08 12:23:18	38.8268	-122.79	4.03229
2024-06-08 12:23:20	38.8253	-122.834	2.54855
2024-06-08 12:25:37	38.8387	-122.796	4.06952
2024-06-08 12:25:41	38.8212	-122.778	1.95139
2024-06-08 12:27:41	38.8137	-122.868	3.31615
2024-06-08 12:29:38	38.8054	-122.775	5.34663
2024-06-08 12:29:41	38.8191	-122.829	2.71546
2024-06-08 12:33:22	38.8125	-122.822	3.60695
2024-06-08 12:35:08	38.8169	-122.825	3.85968
2024-06-08 12:35:11	38.8052	-122.86	0.926405
2024-06-08 12:36:27	38.8156	-122.802	5.7428
2024-06-08 12:36:31	38.8116	-122.794	2.69224
2024-06-08 12:39:27	38.8309	-122.829	3.05756
2024-06-08 12:39:32	38.7827	-122.787	2.88502
2024-06-08 12:41:38	38.8071	-122.773	5.87504
2024-06-08 12:41:41	38.8161	-122.839	2.83541
2024-06-08 12:42:32	38.8475	-122.818	3.09048
2024-06-08 12:48:44	38.8224	-122.752	2.16658
2024-06-08 12:53:33	38.8011	-122.797	2.45047
2024-06-08 12:57:47	38.8106	-122.784	5.63382
2024-06-08 12:57:51	38.8249	-122.826	2.92738
2024-06-08 12:59:51	38.8242	-122.774	3.0287
2024-06-08 13:00:36	38.7773	-122.81	5.38787
2024-06-08 13:00:42	38.8327	-122.759	2.08383
2024-06-08 13:01:38	38.8139	-122.782	4.96565
2024-06-08 13:01:40	38.8037	-122.786	2.51116
2024-06-08 13:13:52	38.8356	-122.799	2.69702
2024-06-08 13:19:42	38.8249	-122.836	3.24946
2024-06-08 13:30:43	38.83	-122.829	3.42207
2024-06-08 13:31:08	38.8092	-122.778	5.97087
2024-06-08 13:31:11	38.8342	-122.818	2.54526
2024-06-08 13:34:22	38.8087	-122.773	2.28588
2024-06-08 13:34:38	38.8093	-122.781	5.41717
2024-06-08 13:34:41	38.8137	-122.823	2.50917
2024-06-08 13:40:26	38.8033	-122.802	6.06176
2024-06-08 13:40:32	38.8419	-122.816	1.91177
2024-06-08 13:42:16	38.8349	-122.866	2.51377
2024-06-08 13:45:56	38.8169	-122.873	3.51914
2024-06-08 13:49:44	38.8209	-122.775	3.78064
2024-06-08 13:50:14	38.8107	-122.776	2.9804
2024-06-08 13:59:51	38.8199	-122.773	2.70589
2024-06-08 14:00:08	38.824	-122.824	3.32791
2024-06-08 14:00:10	38.8196	-122.837	0.48645
2024-06-08 14:04:22	38.8335	-122.809	3.22688
2024-06-08 14:06:47	38.804	-122.876	3.96368
2024-06-08 14:20:37	38.8157	-122.778	5.83774
2024-06-08 14:20:41	38.8423	-122.802	2.89423
2024-06-08 14:24:06	38.8102	-122.774	5.56694
2024-06-08 14:24:11	38.8455	-122.812	1.74507
2024-06-08 14:34:28	38.8156	-122.778	6.49381
2024-06-08 14:34:31	38.8145	-122.819	2.78315
2024-06-08 14:35:43	38.8633	-122.766	2.60669
2024-06-08 14:38:47	38.7386	-122.854	4.01525
2024-06-08 14:38:53	38.8422	-122.793	2.86622
2024-06-08 14:46:28	38.8046	-122.788	4.94015
2024-06-08 14:46:31	38.8247	-122.825	2.38358
2024-06-08 14:51:38	38.7968	-122.758	3.9394
2024-06-08 14:51:40	38.8072	-122.744	2.46185
2024-06-08 14:51:57	38.8399	-122.768	5.717
2024-06-08 14:52:01	38.8011	-122.738	2.18321
2024-06-08 14:55:24	38.8232	-122.804	3.51055
2024-06-08 14:59:25	38.808	-122.823	3.46168
2024-06-08 14:59:51	38.8219	-122.771	2.68798
2024-06-08 15:00:23	38.8156	-122.796	3.41422
2024-06-08 15:00:54	38.8396	-122.783	2.99586
2024-06-08 15:05:46	38.7785	-122.741	1.80246
2024-06-08 15:12:48	38.8291	-122.801	4.09359
2024-06-08 15:12:51	38.8144	-122.823	1.27238
2024-06-08 15:13:21	38.852	-122.835	2.08265
2024-06-08 15:16:17	38.8097	-122.822	5.65107
2024-06-08 15:18:55	38.8184	-122.809	3.73499
2024-06-08 15:19:48	38.8112	-122.791	4.96563
2024-06-08 15:19:51	38.8185	-122.836	1.08289
2024-06-08 15:21:25	38.8245	-122.765	2.28054
2024-06-08 15:21:38	38.8173	-122.787	3.80123
2024-06-08 15:21:40	38.8161	-122.808	2.52913
2024-06-08 15:32:31	38.8296	-122.787	2.95242
2024-06-08 15:36:07	38.8262	-122.875	3.5589
2024-06-08 15:36:10	38.737	-122.742	5.19517
2024-06-08 15:36:41	38.8292	-122.805	2.81241
2024-06-08 15:37:07	38.8077	-122.851	3.03924
2024-06-08 15:37:12	38.8124	-122.796	4.1117
2024-06-08 15:37:25	38.8147	-122.811	3.47267
2024-06-08 15:38:07	38.8127	-122.834	3.17639
2024-06-08 15:38:21	38.8183	-122.8	3.56927
2024-06-08 15:38:55	38.8033	-122.753	3.18372
2024-06-08 15:41:17	38.8305	-122.817	3.8934
2024-06-08 15:42:26	38.7505	-122.841	4.521
2024-06-08 15:42:32	38.8428	-122.819	2.45816
2024-06-08 15:43:03	38.822	-122.826	3.42361
2024-06-08 15:43:38	38.8192	-122.82	4.20392
2024-06-08 15:43:46	38.8017	-122.81	3.59875
2024-06-08 15:43:51	38.8292	-122.813	1.34591
2024-06-08 15:44:36	38.8107	-122.837	2.98931
2024-06-08 15:44:57	38.8301	-122.781	5.78806
2024-06-08 15:45:01	38.816	-122.815	2.99077
2024-06-08 15:45:14	38.8242	-122.794	4.25678
2024-06-08 15:47:06	38.8205	-122.828	3.56631
2024-06-08 15:51:18	38.81	-122.801	3.76493
2024-06-08 15:51:20	38.8275	-122.831	2.03203
2024-06-08 15:51:55	38.825	-122.789	3.62309
2024-06-08 15:56:27	38.8156	-122.858	4.03882
2024-06-08 15:59:22	38.8113	-122.808	3.76601
2024-06-08 15:59:36	38.8245	-122.819	3.90026
2024-06-08 15:59:51	38.8189	-122.762	2.98195
2024-06-08 16:00:26	38.7968	-122.824	5.09052
2024-06-08 16:00:32	38.8377	-122.791	2.44421
2024-06-08 16:00:41	38.8184	-122.817	2.0149
2024-06-08 16:03:26	38.8016	-122.805	5.10984
2024-06-08 16:03:32	38.8236	-122.796	2.2334
2024-06-08 16:09:28	38.8025	-122.797	4.81044
2024-06-08 16:09:31	38.8297	-122.833	2.03187
2024-06-08 16:11:17	38.8278	-122.853	3.29488
2024-06-08 16:11:22	38.778	-122.757	3.73313
2024-06-08 16:14:08	38.8074	-122.814	5.03326
2024-06-08 16:14:13	38.8295	-122.809	4.13651
2024-06-08 16:21:26	38.8175	-122.784	4.21207
2024-06-08 16:24:16	38.8089	-122.777	4.25332
2024-06-08 16:24:21	38.8272	-122.826	2.7842
2024-06-08 16:26:24	38.8232	-122.828	3.25767
2024-06-08 16:27:48	38.8138	-122.8	4.13946
2024-06-08 16:28:57	38.8188	-122.839	3.37521
2024-06-08 16:29:17	38.8191	-122.803	5.55839
2024-06-08 16:29:21	38.8149	-122.821	1.2096
2024-06-08 16:29:38	38.7963	-122.773	5.50967
2024-06-08 16:29:40	38.8287	-122.813	2.95575
2024-06-08 16:30:17	38.8086	-122.848	3.22442
2024-06-08 16:30:47	38.8358	-122.779	5.14252
2024-06-08 16:30:50	38.8274	-122.792	3.36887
2024-06-08 16:32:27	38.8183	-122.825	3.73099
2024-06-08 16:32:31	38.7881	-122.793	3.33529
2024-06-08 16:35:06	38.821	-122.77	5.71876
2024-06-08 16:35:11	38.8165	-122.83	3.12351
2024-06-08 16:38:06	38.7887	-122.807	4.64162
2024-06-08 16:38:12	38.8331	-122.827	2.90762
2024-06-08 16:38:58	38.8067	-122.797	5.54436
2024-06-08 16:39:00	38.8343	-122.826	3.02674
2024-06-08 16:39:18	38.8283	-122.817	3.72951
2024-06-08 16:39:20	38.7913	-122.814	2.08574
2024-06-08 16:41:47	38.8072	-122.806	4.05819
2024-06-08 16:42:58	38.8214	-122.798	3.39015
2024-06-08 16:43:00	38.8154	-122.863	1.84573
2024-06-08 16:45:56	38.8316	-122.83	3.63062
2024-06-08 16:47:01	38.8187	-122.799	7.0408
2024-06-08 16:52:06	38.7773	-122.818	4.92356
2024-06-08 16:52:12	38.8378	-122.816	3.26021
2024-06-08 16:53:07	38.8086	-122.83	4.05141
2024-06-08 16:55:18	38.8135	-122.776	5.29359
2024-06-08 16:55:21	38.8286	-122.826	2.73752
2024-06-08 16:57:51	38.8261	-122.813	3.98725
2024-06-08 16:58:28	38.8026	-122.772	5.65015
2024-06-08 16:58:30	38.8216	-122.835	2.46896
2024-06-08 16:59:14	38.8147	-122.805	3.78613
2024-06-08 16:59:51	38.816	-122.77	2.53316
2024-06-08 17:02:32	38.8232	-122.87	3.46924
2024-06-08 17:04:23	38.8419	-122.787	1.72728
2024-06-08 17:05:06	38.7745	-122.82	4.09924
2024-06-08 17:05:12	38.8263	-122.827	2.97396
2024-06-08 17:08:47	38.8081	-122.77	4.5748
2024-06-08 17:08:51	38.8175	-122.819	3.22695
2024-06-08 17:09:05	38.8051	-122.804	3.53711
2024-06-08 17:09:34	38.8246	-122.824	3.17786
2024-06-08 17:10:25	38.8249	-122.818	2.12676
2024-06-08 17:10:46	38.826	-122.831	6.09373
2024-06-08 17:10:52	38.8141	-122.822	3.2913
2024-06-08 17:14:12	38.8081	-122.814	3.24368
2024-06-08 17:15:07	38.8392	-122.778	4.45304
2024-06-08 17:17:48	38.8375	-122.735	4.97544
2024-06-08 17:17:50	38.8428	-122.79	2.40903
2024-06-08 17:28:57	38.8262	-122.758	5.98779
2024-06-08 17:29:01	38.838	-122.838	2.21364
2024-06-08 17:31:03	38.8507	-122.78	3.6384
2024-06-08 17:34:00	38.8136	-122.815	2.4299
2024-06-08 17:35:54	38.8476	-122.821	2.85754
2024-06-08 17:38:47	38.7371	-122.846	3.78931
2024-06-08 17:38:53	38.8556	-122.829	1.57503
2024-06-08 17:39:18	38.8461	-122.827	3.32721
2024-06-08 17:39:20	38.8037	-122.822	1.32453
2024-06-08 17:39:31	38.8447	-122.819	1.13011
2024-06-08 17:41:58	38.8353	-122.802	4.5306
2024-06-08 17:42:00	38.818	-122.809	1.67177
2024-06-08 17:42:12	38.8371	-122.814	3.18139
2024-06-08 17:44:15	38.8245	-122.788	2.73985
2024-06-08 17:47:57	38.8095	-122.85	3.56049
2024-06-08 17:48:48	38.8056	-122.794	4.86664
2024-06-08 17:48:50	38.8297	-122.831	2.01319
2024-06-08 17:49:24	38.8118	-122.794	3.28551
2024-06-08 17:56:18	38.812	-122.808	3.80782
2024-06-08 17:57:33	38.8033	-122.743	3.84793
2024-06-08 17:59:51	38.8172	-122.771	3.34041
2024-06-08 18:01:08	38.8133	-122.804	4.91006
2024-06-08 18:01:10	38.8383	-122.825	2.20068
2024-06-08 18:01:41	38.8096	-122.769	1.88758
2024-06-08 18:02:37	38.8107	-122.849	3.35819
2024-06-08 18:02:43	38.8089	-122.753	4.13255
2024-06-08 18:04:48	38.8112	-122.82	5.2284
2024-06-08 18:04:50	38.8132	-122.834	2.17852
2024-06-08 18:09:57	38.805	-122.836	3.49237
2024-06-08 18:10:01	38.7933	-122.77	3.04456
2024-06-08 18:12:27	38.8102	-122.783	6.15408
2024-06-08 18:12:31	38.8291	-122.81	3.08487
2024-06-08 18:14:46	38.7777	-122.833	4.72689
2024-06-08 18:14:52	38.8274	-122.865	2.81914
2024-06-08 18:15:22	38.8344	-122.781	1.57196
2024-06-08 18:16:22	38.8128	-122.809	3.81573
2024-06-08 18:27:26	38.814	-122.808	4.18678
2024-06-08 18:39:06	38.8345	-122.827	2.94789
2024-06-08 18:44:06	38.8199	-122.805	3.31523
2024-06-08 18:47:45	38.7951	-122.778	3.4441
2024-06-08 18:51:49	38.8068	-122.773	4.78204
2024-06-08 18:51:50	38.8381	-122.821	2.35908
2024-06-08 18:56:17	38.8201	-122.84	3.1843
2024-06-08 18:57:32	38.8317	-122.814	2.71614
2024-06-08 18:59:22	38.8239	-122.827	2.77385
2024-06-08 18:59:46	38.8321	-122.82	3.2998
2024-06-08 19:00:47	38.8115	-122.802	5.59469
2024-06-08 19:00:51	38.8311	-122.83	3.2551
2024-06-08 19:05:57	38.7599	-122.83	4.09983
2024-06-08 19:06:03	38.87	-122.823	1.9946
2024-06-08 19:09:42	38.8362	-122.785	3.25394
2024-06-08 19:11:35	38.8174	-122.749	2.93759
2024-06-08 19:11:57	38.8248	-122.778	3.66309
2024-06-08 19:12:00	38.8259	-122.797	2.09851
2024-06-08 19:12:17	38.8328	-122.841	3.27326
2024-06-08 19:12:56	38.7902	-122.823	4.68502
2024-06-08 19:13:00	38.8484	-122.83	8.20008
2024-06-08 19:13:50	38.8125	-122.802	1.06064
2024-06-08 19:19:24	38.8262	-122.819	3.6499
2024-06-08 19:22:48	38.8011	-122.829	3.52389
2024-06-08 19:22:51	38.8256	-122.839	1.03029
2024-06-08 19:33:28	38.8184	-122.79	4.59722
2024-06-08 19:33:30	38.8317	-122.807	2.25973
2024-06-08 19:34:27	38.8442	-122.825	4.11484
2024-06-08 19:34:30	38.8137	-122.797	2.50502
2024-06-08 19:34:45	38.8016	-122.714	4.21944
2024-06-08 19:35:03	38.8107	-122.795	3.09345
2024-06-08 19:35:11	38.8218	-122.81	2.73125
2024-06-08 19:35:26	38.8337	-122.806	8.22908
2024-06-08 19:35:30	38.8342	-122.817	1.95587
2024-06-08 19:35:45	38.7912	-122.769	4.89977
2024-06-08 19:35:51	38.81	-122.772	4.8285
2024-06-08 19:36:05	38.8287	-122.805	4.79027
2024-06-08 19:36:21	38.82	-122.809	2.57798
2024-06-08 19:36:36	38.8193	-122.823	10.1875
2024-06-08 19:36:41	38.8444	-122.804	1.87504
2024-06-08 19:36:55	38.831	-122.822	4.60132
2024-06-08 19:37:00	38.8224	-122.808	2.45031
2024-06-08 19:37:13	38.8096	-122.769	2.96442
2024-06-08 19:37:26	38.8405	-122.831	5.94637
2024-06-08 19:37:36	38.811	-122.746	3.7006
2024-06-08 19:37:41	38.8358	-122.819	2.31641
2024-06-08 19:37:58	38.8128	-122.815	3.96982
2024-06-08 19:38:00	38.8155	-122.788	2.59317
2024-06-08 19:38:13	38.8125	-122.759	3.61373
2024-06-08 19:38:37	38.8019	-122.782	7.42555
2024-06-08 19:38:41	38.8334	-122.8	1.40674
2024-06-08 19:38:53	38.7945	-122.78	4.33162
2024-06-08 19:39:09	38.8051	-122.807	4.35491
2024-06-08 19:39:11	38.8171	-122.802	2.30548
2024-06-08 19:39:21	38.8199	-122.775	3.47866
2024-06-08 19:39:32	38.8305	-122.756	1.97341
2024-06-08 19:39:57	38.8318	-122.773	6.27898
2024-06-08 19:40:03	38.8311	-122.751	3.96779
2024-06-08 19:40:16	38.8277	-122.845	2.84068
2024-06-08 19:40:35	38.8189	-122.828	4.50851
2024-06-08 19:40:41	38.834	-122.778	4.17355
2024-06-08 19:40:54	38.8388	-122.8	4.32581
2024-06-08 19:41:03	38.8162	-122.803	6.34984
2024-06-08 19:41:16	38.8095	-122.85	3.6097
2024-06-08 19:41:24	38.8422	-122.797	1.99288
2024-06-08 19:41:45	38.8171	-122.796	2.06619
2024-06-08 19:41:55	38.8252	-122.775	7.33586
2024-06-08 19:42:02	38.8459	-122.828	2.5677
2024-06-08 19:42:17	38.8151	-122.778	4.61946
2024-06-08 19:42:26	38.8116	-122.743	4.56997
2024-06-08 19:42:31	38.8255	-122.814	2.18939
2024-06-08 19:42:46	38.8054	-122.798	3.59971
2024-06-08 19:42:51	38.8423	-122.828	3.43016
2024-06-08 19:43:04	38.8283	-122.818	2.32408
2024-06-08 19:43:27	38.8196	-122.834	3.97276
2024-06-08 19:43:32	38.7738	-122.761	4.09647
2024-06-08 19:43:47	38.8028	-122.844	5.0729
2024-06-08 19:43:56	38.815	-122.83	3.1843
2024-06-08 19:44:03	38.8404	-122.812	8.10754
2024-06-08 19:44:12	38.809	-122.795	3.16501
2024-06-08 19:44:28	38.8152	-122.792	5.94917
2024-06-08 19:44:31	38.8523	-122.832	2.44806
2024-06-08 19:44:41	38.7977	-122.778	3.02564
2024-06-08 19:44:52	38.8219	-122.845	2.53326
2024-06-08 19:45:03	38.8248	-122.784	3.60004
2024-06-08 19:45:12	38.8051	-122.83	2.601
2024-06-08 19:45:27	38.812	-122.764	5.30243
2024-06-08 19:45:39	38.8158	-122.809	4.34635
2024-06-08 19:45:40	38.8214	-122.815	2.56573
2024-06-08 19:45:56	38.8083	-122.845	3.722
2024-06-08 19:46:05	38.7663	-122.819	4.07444
2024-06-08 19:46:12	38.8353	-122.833	2.59367
2024-06-08 19:46:23	38.8439	-122.829	2.77129
2024-06-08 19:46:42	38.8014	-122.834	2.90089
2024-06-08 19:46:55	38.8126	-122.809	3.96578
2024-06-08 19:47:14	38.8167	-122.797	4.31025
2024-06-08 19:47:26	38.8118	-122.836	3.01609
2024-06-08 19:47:36	38.8134	-122.795	6.43703
2024-06-08 19:47:42	38.838	-122.755	3.34593
2024-06-08 19:47:52	38.8202	-122.807	2.0869
2024-06-08 19:48:05	38.8226	-122.809	3.58401
2024-06-08 19:48:16	38.8142	-122.819	3.28657
2024-06-08 19:48:33	38.8356	-122.822	9.31544
2024-06-08 19:48:43	38.8053	-122.824	3.8076
2024-06-08 19:48:53	38.8033	-122.752	3.11466
2024-06-08 19:49:02	38.8162	-122.805	2.99102
2024-06-08 19:49:15	38.8187	-122.817	6.45174
2024-06-08 19:49:24	38.7931	-122.719	4.12664
2024-06-08 19:49:31	38.8339	-122.769	2.99234
2024-06-08 19:49:41	38.8247	-122.783	3.99784
2024-06-08 19:50:03	38.8259	-122.773	6.31233
2024-06-08 19:50:15	38.8005	-122.87	3.38265
2024-06-08 19:50:23	38.787	-122.803	5.74824
2024-06-08 19:50:38	38.8179	-122.835	3.13644
2024-06-08 19:50:41	38.81	-122.799	3.22415
2024-06-08 19:50:57	38.8117	-122.82	3.48642
2024-06-08 19:51:01	38.8096	-122.79	3.12756
2024-06-08 19:51:12	38.828	-122.827	2.30098
2024-06-08 19:51:24	38.83	-122.789	4.36864
2024-06-08 19:51:37	38.8251	-122.848	7.046
2024-06-08 19:51:42	38.8133	-122.778	4.0546
2024-06-08 19:51:57	38.811	-122.774	5.60867
2024-06-08 19:52:01	38.8172	-122.861	2.12357
2024-06-08 19:52:14	38.7911	-122.714	4.8231
2024-06-08 19:52:22	38.8332	-122.821	3.23099
2024-06-08 19:52:34	38.8268	-122.814	3.58847
2024-06-08 19:52:40	38.8174	-122.798	2.10493
2024-06-08 19:52:55	38.8308	-122.813	2.96033
2024-06-08 19:53:07	38.8128	-122.856	3.44807
2024-06-08 19:53:12	38.8038	-122.694	4.48108
2024-06-08 19:53:24	38.8116	-122.822	4.86243
2024-06-08 19:53:37	38.8384	-122.834	3.65605
2024-06-08 19:53:57	38.8078	-122.773	3.49939
2024-06-08 19:54:01	38.8375	-122.812	2.51892
2024-06-08 19:54:12	38.8191	-122.827	3.04113
2024-06-08 19:54:26	38.836	-122.842	3.15676
2024-06-08 19:54:37	38.7748	-122.791	3.37176
2024-06-08 19:54:47	38.8038	-122.808	4.53273
2024-06-08 19:54:52	38.8237	-122.82	3.18047
2024-06-08 19:55:02	38.8105	-122.78	3.15128
2024-06-08 19:55:15	38.8393	-122.769	4.5563
2024-06-08 19:55:20	38.8133	-122.757	2.71652
2024-06-08 19:55:38	38.8003	-122.81	4.57951
2024-06-08 19:55:45	38.8077	-122.82	5.11136
2024-06-08 19:55:54	38.8313	-122.792	2.93349
2024-06-08 19:56:18	38.8071	-122.8	4.08641
2024-06-08 19:56:20	38.8261	-122.78	3.56033
2024-06-08 19:56:32	38.8379	-122.831	2.5918
2024-06-08 19:56:45	38.7964	-122.816	6.21372
2024-06-08 19:56:56	38.8241	-122.806	3.27706
2024-06-08 19:57:07	38.816	-122.848	2.50193
2024-06-08 19:57:12	38.7802	-122.733	4.05538
2024-06-08 19:57:26	38.7591	-122.823	4.30584
2024-06-08 19:57:32	38.8383	-122.821	3.09913
2024-06-08 19:57:58	38.8163	-122.818	4.59337
2024-06-08 19:58:07	38.8187	-122.8	6.23677
2024-06-08 19:58:10	38.8487	-122.769	2.11005
2024-06-08 19:58:23	38.8328	-122.799	2.76009
2024-06-08 19:58:33	38.8264	-122.836	2.2559
2024-06-08 19:58:44	38.8172	-122.778	5.44222
2024-06-08 19:58:56	38.8361	-122.792	4.90346
2024-06-08 19:59:01	38.8288	-122.804	3.59092
2024-06-08 19:59:26	38.8186	-122.777	3.27539
2024-06-08 19:59:32	38.835	-122.823	2.81882
2024-06-08 19:59:43	38.8134	-122.81	3.63914
2024-06-08 19:59:54	38.8095	-122.809	4.828
2024-06-08 20:00:07	38.8048	-122.737	5.05485
2024-06-08 20:00:15	38.8334	-122.818	3.34583
2024-06-08 20:00:23	38.8249	-122.776	5.67954
2024-06-08 20:00:36	38.8163	-122.833	4.26958
2024-06-08 20:00:46	38.8183	-122.837	3.74281
2024-06-08 20:00:55	38.8216	-122.813	3.01295
2024-06-08 20:01:02	38.8097	-122.803	2.15934
2024-06-08 20:01:15	38.8124	-122.827	3.61066
2024-06-08 20:01:27	38.8143	-122.844	3.22607
2024-06-08 20:01:33	38.7796	-122.748	3.56463
2024-06-08 20:01:48	38.8195	-122.784	3.62571
2024-06-08 20:01:50	38.8296	-122.801	1.89425
2024-06-08 20:02:04	38.8102	-122.825	6.42341
2024-06-08 20:02:17	38.8073	-122.84	4.08564
2024-06-08 20:02:21	38.7985	-122.786	2.80715
2024-06-08 20:02:31	38.8138	-122.799	2.71145
2024-06-08 20:02:57	38.8121	-122.821	3.25767
2024-06-08 20:03:02	38.8083	-122.808	4.72165
2024-06-08 20:03:18	38.7907	-122.819	3.27322
2024-06-08 20:03:24	38.8225	-122.789	4.11893
2024-06-08 20:03:31	38.8307	-122.793	3.74033
2024-06-08 20:03:48	38.825	-122.755	5.85753
2024-06-08 20:03:58	38.832	-122.841	3.63425
2024-06-08 20:03:59	38.8003	-122.816	2.58461
2024-06-08 20:04:23	38.8502	-122.769	5.9463
2024-06-08 20:04:36	38.8016	-122.783	5.23222
2024-06-08 20:04:41	38.8254	-122.831	2.585
2024-06-08 20:04:57	38.8148	-122.837	3.98341
2024-06-08 20:05:00	38.8052	-122.767	2.29771
2024-06-08 20:05:13	38.8185	-122.81	3.18362
2024-06-08 20:05:24	38.832	-122.799	3.63315
2024-06-08 20:05:34	38.8168	-122.81	3.41613
2024-06-08 20:05:48	38.8016	-122.8	5.26685
2024-06-08 20:05:50	38.8252	-122.803	2.20873
2024-06-08 20:06:08	38.8073	-122.802	3.16522
2024-06-08 20:06:10	38.8148	-122.815	1.97698
2024-06-08 20:06:22	38.829	-122.798	2.63055
2024-06-08 20:06:33	38.8044	-122.795	4.84686
2024-06-08 20:06:41	38.825	-122.757	2.73268
2024-06-08 20:06:51	38.8325	-122.82	3.08969
2024-06-08 20:07:06	38.8282	-122.82	2.75516
2024-06-08 20:07:17	38.8222	-122.751	4.35227
2024-06-08 20:07:21	38.8119	-122.843	3.04263
2024-06-08 20:07:38	38.8119	-122.776	5.1965
2024-06-08 20:07:47	38.8378	-122.841	3.57948
2024-06-08 20:07:51	38.7771	-122.776	3.45001
2024-06-08 20:08:07	38.8492	-122.819	3.38283
2024-06-08 20:08:24	38.7945	-122.782	3.79275
2024-06-08 20:08:34	38.8101	-122.812	4.28342
2024-06-08 20:08:44	38.8282	-122.818	3.70393
2024-06-08 20:09:07	38.8218	-122.79	5.52728
2024-06-08 20:09:15	38.8185	-122.828	3.49437
2024-06-08 20:09:22	38.8006	-122.8	3.66716
2024-06-08 20:09:31	38.8189	-122.812	3.13989
2024-06-08 20:09:46	38.815	-122.835	3.30164
2024-06-08 20:09:54	38.8155	-122.787	3.65831
2024-06-08 20:10:07	38.7966	-122.791	9.04981
2024-06-08 20:10:11	38.8278	-122.807	2.746
2024-06-08 20:10:21	38.8062	-122.798	2.2895
2024-06-08 20:10:36	38.7949	-122.797	5.60321
2024-06-08 20:10:42	38.8046	-122.799	3.47522
2024-06-08 20:10:55	38.8173	-122.816	4.19659
2024-06-08 20:11:05	38.8149	-122.818	3.17803
2024-06-08 20:11:12	38.8129	-122.834	3.30715
2024-06-08 20:11:36	38.818	-122.792	8.39482
2024-06-08 20:11:45	38.8323	-122.843	8.40065
2024-06-08 20:11:56	38.8114	-122.862	3.49797
2024-06-08 20:12:04	38.8036	-122.766	6.20261
2024-06-08 20:12:12	38.8175	-122.809	3.85124
2024-06-08 20:12:26	38.8116	-122.833	9.69995
2024-06-08 20:12:32	38.8406	-122.8	3.13436
2024-06-08 20:12:47	38.8097	-122.845	3.64127
2024-06-08 20:13:04	38.8584	-122.792	3.66034
2024-06-08 20:13:13	38.8317	-122.812	3.0127
2024-06-08 20:13:23	38.7974	-122.787	3.88738
2024-06-08 20:13:31	38.8469	-122.811	2.93399
2024-06-08 20:13:49	38.8163	-122.814	4.14733
2024-06-08 20:13:50	38.8144	-122.814	2.07808
2024-06-08 20:14:08	38.8034	-122.798	3.3268
2024-06-08 20:14:10	38.8275	-122.801	3.15563
2024-06-08 20:14:33	38.8292	-122.815	2.84963
2024-06-08 20:14:45	38.8064	-122.814	2.89405
2024-06-08 20:14:55	38.8179	-122.796	7.91966
2024-06-08 20:15:01	38.8339	-122.783	2.41686
2024-06-08 20:15:13	38.84	-122.835	2.96276
2024-06-08 20:15:31	38.8091	-122.829	2.80941
2024-06-08 20:15:42	38.8423	-122.795	3.25386
2024-06-08 20:15:55	38.8243	-122.779	3.33335
2024-06-08 20:16:04	38.829	-122.765	7.33774
2024-06-08 20:16:12	38.8308	-122.81	3.18887
2024-06-08 20:16:21	38.8203	-122.822	2.9424
2024-06-08 20:16:36	38.8048	-122.808	4.89886
2024-06-08 20:16:40	38.8284	-122.831	1.48703
2024-06-08 20:17:03	38.8493	-122.765	3.50871
2024-06-08 20:17:18	38.8061	-122.774	4.62163
2024-06-08 20:17:21	38.8225	-122.793	1.99082
2024-06-08 20:17:38	38.8247	-122.858	3.45478
2024-06-08 20:17:40	38.806	-122.815	2.58002
2024-06-08 20:17:56	38.8106	-122.787	10.163
2024-06-08 20:18:00	38.8273	-122.836	2.94284
2024-06-08 20:18:16	38.8298	-122.804	4.72252
2024-06-08 20:18:21	38.8256	-122.802	2.78293
2024-06-08 20:18:32	38.8173	-122.823	2.74016
2024-06-08 20:18:53	38.8288	-122.791	3.1607
2024-06-08 20:19:03	38.8217	-122.79	3.25903
2024-06-08 20:19:11	38.8231	-122.847	2.4711
2024-06-08 20:19:25	38.8034	-122.754	3.37013
2024-06-08 20:19:43	38.8337	-122.831	3.66198
2024-06-08 20:19:55	38.8203	-122.827	3.31646
2024-06-08 20:20:17	38.7984	-122.812	3.88499
2024-06-08 20:20:26	38.8137	-122.844	3.62526
2024-06-08 20:20:34	38.8276	-122.826	3.43814
2024-06-08 20:20:47	38.8346	-122.812	3.1198
2024-06-08 20:20:51	38.8155	-122.761	3.90597
2024-06-08 20:21:05	38.8245	-122.755	6.82038
2024-06-08 20:21:11	38.8284	-122.849	2.60388
2024-06-08 20:21:24	38.8338	-122.835	3.18667
2024-06-08 20:21:41	38.8215	-122.794	2.56664
2024-06-08 20:21:57	38.8206	-122.787	4.11897
2024-06-08 20:22:03	38.8395	-122.831	2.34606
2024-06-08 20:22:14	38.8191	-122.821	3.60364
2024-06-08 20:22:34	38.8342	-122.827	3.11663
2024-06-08 20:22:53	38.8387	-122.817	3.15489
2024-06-08 20:23:12	38.8206	-122.798	2.48235
2024-06-08 20:23:27	38.8108	-122.764	5.62688
2024-06-08 20:23:33	38.8498	-122.817	3.1982
2024-06-08 20:23:48	38.808	-122.802	4.99099
2024-06-08 20:23:52	38.8295	-122.765	3.01283
2024-06-08 20:24:01	38.8213	-122.809	2.67941
2024-06-08 20:24:12	38.8227	-122.807	3.57289
2024-06-08 20:24:25	38.8672	-122.786	3.14674
2024-06-08 20:24:31	38.8159	-122.813	2.15931
2024-06-08 20:24:43	38.8353	-122.776	9.88432
2024-06-08 20:24:51	38.8158	-122.837	2.86381
2024-06-08 20:25:07	38.8225	-122.839	3.34323
2024-06-08 20:25:12	38.8168	-122.801	2.25206
2024-06-08 20:25:36	38.8028	-122.804	5.31926
2024-06-08 20:25:57	38.8146	-122.855	3.18969
2024-06-08 20:26:16	38.8293	-122.834	4.54728
2024-06-08 20:26:23	38.789	-122.735	7.25738
2024-06-08 20:26:52	38.799	-122.772	3.85004
2024-06-08 20:27:01	38.8051	-122.812	2.77256
2024-06-08 20:27:13	38.8356	-122.82	3.12735
2024-06-08 20:27:27	38.8121	-122.863	3.09021
2024-06-08 20:27:44	38.814	-122.797	2.98534
2024-06-08 20:27:53	38.8217	-122.825	2.92116
2024-06-08 20:28:05	38.8079	-122.842	5.09244
2024-06-08 20:28:28	38.8008	-122.845	3.64764
2024-06-08 20:28:33	38.8351	-122.836	2.89924
2024-06-08 20:28:45	38.835	-122.841	9.49671
2024-06-08 20:28:50	38.8221	-122.815	2.14927
2024-06-08 20:29:04	38.8055	-122.814	3.14496
2024-06-08 20:29:17	38.8073	-122.84	3.63205
2024-06-08 20:29:26	38.8154	-122.801	4.49642
2024-06-08 20:29:30	38.809	-122.84	1.3861
2024-06-08 20:29:47	38.8117	-122.853	3.85218
2024-06-08 20:29:52	38.822	-122.758	5.58728
2024-06-08 20:30:04	38.816	-122.799	2.92198
2024-06-08 20:30:18	38.812	-122.785	5.06457
2024-06-08 20:30:24	38.8148	-122.822	3.12145
2024-06-08 20:30:31	38.8185	-122.83	3.08595
2024-06-08 20:30:42	38.8171	-122.828	2.9187
2024-06-08 20:30:51	38.8393	-122.803	2.3039
2024-06-08 20:31:08	38.8191	-122.81	4.24159
2024-06-08 20:31:17	38.828	-122.853	3.09023
2024-06-08 20:31:24	38.8153	-122.774	4.01554
2024-06-08 20:31:30	38.8117	-122.802	2.30515
2024-06-08 20:31:46	38.8179	-122.844	3.32928
2024-06-08 20:32:02	38.8481	-122.825	2.00598
2024-06-08 20:32:18	38.8106	-122.831	3.42835
2024-06-08 20:32:21	38.8205	-122.825	2.02951
2024-06-08 20:32:34	38.815	-122.823	3.77945
2024-06-08 20:32:45	38.8132	-122.822	3.52147
2024-06-08 20:32:55	38.8217	-122.829	2.86118
2024-06-08 20:33:14	38.8312	-122.825	3.23523
2024-06-08 20:33:32	38.8187	-122.814	3.50166
2024-06-08 20:33:45	38.8063	-122.823	4.39726
2024-06-08 20:33:56	38.7767	-122.833	3.77322
2024-06-08 20:34:02	38.8385	-122.816	3.33944
2024-06-08 20:34:37	38.8103	-122.844	3.25397
2024-06-08 20:34:46	38.8128	-122.733	4.77076
2024-06-08 20:34:51	38.8153	-122.839	2.55452
2024-06-08 20:35:16	38.8103	-122.835	3.50144
2024-06-08 20:35:26	38.8157	-122.823	3.49988
2024-06-08 20:35:34	38.8249	-122.823	3.67168
2024-06-08 20:35:46	38.8223	-122.822	3.89258
2024-06-08 20:35:54	38.8434	-122.833	3.1143
2024-06-08 20:36:00	38.8215	-122.796	2.82461
2024-06-08 20:36:25	38.8202	-122.803	4.34448
2024-06-08 20:36:37	38.8184	-122.85	3.22466
2024-06-08 20:36:42	38.7834	-122.713	4.26822
2024-06-08 20:36:56	38.8153	-122.801	4.88457
2024-06-08 20:37:08	38.8062	-122.796	4.27221
2024-06-08 20:37:11	38.8197	-122.826	2.70447
2024-06-08 20:37:27	38.8383	-122.828	4.69942
2024-06-08 20:37:29	38.8131	-122.807	2.09908
2024-06-08 20:37:58	38.7982	-122.833	3.58381
2024-06-08 20:38:00	38.8191	-122.819	2.167
2024-06-08 20:38:17	38.8151	-122.85	3.26723
2024-06-08 20:38:24	38.8176	-122.801	4.85138
2024-06-08 20:38:38	38.8125	-122.77	5.93402
2024-06-08 20:38:41	38.8218	-122.83	2.35217
2024-06-08 20:39:04	38.8237	-122.832	3.27064
2024-06-08 20:39:14	38.8283	-122.827	3.46803
2024-06-08 20:39:35	38.819	-122.823	3.82933
2024-06-08 20:39:42	38.8077	-122.789	2.94148
2024-06-08 20:40:25	38.8306	-122.804	4.38176
2024-06-08 20:40:36	38.8447	-122.813	3.342
2024-06-08 20:40:52	38.8034	-122.792	3.07716
2024-06-08 20:41:08	38.8103	-122.795	5.24072
2024-06-08 20:41:16	38.8114	-122.847	3.28146
2024-06-08 20:41:48	38.8008	-122.84	3.49172
2024-06-08 20:41:52	38.8017	-122.794	2.58453
2024-06-08 20:42:04	38.8277	-122.821	3.75806
2024-06-08 20:42:18	38.813	-122.84	2.85439
2024-06-08 20:42:37	38.8026	-122.776	5.39361
2024-06-08 20:42:41	38.8318	-122.837	2.29595
2024-06-08 20:43:06	38.8218	-122.846	2.28477
2024-06-08 20:43:27	38.8128	-122.767	5.60188
2024-06-08 20:43:31	38.8217	-122.836	2.43555
2024-06-08 20:43:45	38.8031	-122.787	4.26883
2024-06-08 20:43:57	38.8247	-122.807	4.52962
2024-06-08 20:44:08	38.811	-122.765	5.38597
2024-06-08 20:44:11	38.8308	-122.839	2.19946
2024-06-08 20:44:47	38.8123	-122.76	7.42338
2024-06-08 20:44:57	38.8159	-122.861	3.08982
2024-06-08 20:45:11	38.826	-122.797	5.33848
2024-06-08 20:45:38	38.8088	-122.827	3.71303
2024-06-08 20:45:46	38.8159	-122.772	4.30026
2024-06-08 20:45:51	38.827	-122.85	2.77642
2024-06-08 20:46:07	38.7982	-122.817	3.46709
2024-06-08 20:46:11	38.8432	-122.825	3.88114
2024-06-08 20:46:25	38.8224	-122.801	3.6833
2024-06-08 20:46:47	38.8093	-122.833	3.71081
2024-06-08 20:46:58	38.8034	-122.791	4.66203
2024-06-08 20:47:07	38.8127	-122.847	3.34711
2024-06-08 20:47:11	38.814	-122.781	3.56948
2024-06-08 20:47:42	38.8208	-122.807	2.46176
2024-06-08 20:47:56	38.8155	-122.797	5.7796
2024-06-08 20:48:01	38.8146	-122.832	3.51664
2024-06-08 20:48:15	38.8157	-122.818	3.72406
2024-06-08 20:48:35	38.8048	-122.823	3.01409
2024-06-08 20:48:56	38.8261	-122.832	3.56103
2024-06-08 20:49:27	38.835	-122.818	7.39464
2024-06-08 20:49:30	38.8263	-122.807	2.29869
2024-06-08 20:49:57	38.8136	-122.85	3.51646
2024-06-08 20:50:15	38.8241	-122.797	3.95096
2024-06-08 20:50:24	38.8309	-122.801	3.1425
2024-06-08 20:51:04	38.8217	-122.812	5.29537
2024-06-08 20:51:12	38.8151	-122.785	3.35641
2024-06-08 20:51:35	38.8089	-122.833	3.10166
2024-06-08 20:52:08	38.8063	-122.781	5.57883
2024-06-08 20:52:11	38.823	-122.833	2.24807
2024-06-08 20:52:26	38.7894	-122.795	5.07049
2024-06-08 20:52:31	38.8451	-122.857	2.28901
2024-06-08 20:52:41	38.8267	-122.785	3.52225
2024-06-08 20:52:58	38.8088	-122.797	5.29041
2024-06-08 20:53:00	38.8283	-122.835	2.7865
2024-06-08 20:53:14	38.8105	-122.779	6.85679
2024-06-08 20:53:36	38.8135	-122.815	4.99637
2024-06-08 20:54:07	38.8134	-122.805	4.76151
2024-06-08 20:54:10	38.8351	-122.839	2.46825
2024-06-08 20:54:22	38.816	-122.789	3.97189
2024-06-08 20:54:38	38.8379	-122.839	2.52913
2024-06-08 20:54:46	38.7933	-122.834	1.54002
2024-06-08 20:54:56	38.8125	-122.848	2.94951
2024-06-08 20:55:06	38.8132	-122.826	3.86574
2024-06-08 20:55:25	38.8227	-122.79	3.48198
2024-06-08 20:55:38	38.8141	-122.759	5.61561
2024-06-08 20:55:46	38.8146	-122.789	4.41772
2024-06-08 20:55:52	38.8192	-122.851	2.9682
2024-06-08 20:56:18	38.8002	-122.858	3.25685
2024-06-08 20:56:28	38.8111	-122.784	4.63585
2024-06-08 20:56:30	38.8173	-122.821	2.15453
2024-06-08 20:56:48	38.7972	-122.77	4.24259
2024-06-08 20:56:51	38.8051	-122.797	2.40515
2024-06-08 20:57:01	38.8318	-122.824	2.84715
2024-06-08 20:57:18	38.818	-122.81	3.62338
2024-06-08 20:57:20	38.7945	-122.823	1.99373
2024-06-08 20:57:32	38.8204	-122.824	3.46611
2024-06-08 20:57:42	38.8163	-122.809	3.29442
2024-06-08 20:57:53	38.8183	-122.832	3.39734
2024-06-08 20:58:07	38.8037	-122.774	5.29402
2024-06-08 20:58:11	38.823	-122.836	2.7125
2024-06-08 20:58:38	38.7909	-122.824	3.44644
2024-06-08 20:58:42	38.8447	-122.814	1.91509
2024-06-08 20:59:03	38.8061	-122.807	1.13563
2024-06-08 20:59:12	38.8554	-122.819	3.52741
2024-06-08 20:59:22	38.8261	-122.796	2.9866
2024-06-08 20:59:37	38.8124	-122.835	4.02131
2024-06-08 20:59:44	38.8125	-122.813	2.37579
2024-06-08 21:00:00	38.7714	-122.741	2.56398
2024-06-08 21:00:16	38.8045	-122.788	5.7669
2024-06-08 21:00:22	38.8112	-122.824	3.16744
2024-06-08 21:00:47	38.8052	-122.853	3.47257
2024-06-08 21:01:06	38.815	-122.786	4.79795
2024-06-08 21:01:17	38.8119	-122.859	3.00182
2024-06-08 21:01:22	38.776	-122.705	5.14495
2024-06-08 21:01:33	38.8416	-122.825	2.85395
2024-06-08 21:01:57	38.8076	-122.856	3.07664
2024-06-08 21:02:17	38.8054	-122.824	3.64467
2024-06-08 21:02:25	38.8307	-122.788	2.04021
2024-06-08 21:02:33	38.8197	-122.806	3.53042
2024-06-08 21:02:45	38.8284	-122.798	3.56726
2024-06-08 21:03:06	38.8082	-122.809	4.1112
2024-06-08 21:03:18	38.8138	-122.796	2.1497
2024-06-08 21:03:19	38.8466	-122.796	2.80261
2024-06-08 21:03:33	38.8192	-122.808	5.14153
2024-06-08 21:03:48	38.8141	-122.833	4.01367
2024-06-08 21:03:58	38.8159	-122.808	4.06898
2024-06-08 21:04:00	38.8285	-122.804	2.72868
2024-06-08 21:04:17	38.809	-122.821	2.55664
2024-06-08 21:04:34	38.8172	-122.804	4.0713
2024-06-08 21:04:43	38.826	-122.788	2.78719
2024-06-08 21:05:04	38.8214	-122.788	3.71451
2024-06-08 21:05:17	38.8033	-122.791	6.31864
2024-06-08 21:05:23	38.8206	-122.815	3.98211
2024-06-08 21:05:42	38.8159	-122.825	3.76058
2024-06-08 21:06:07	38.8125	-122.834	3.3288
2024-06-08 21:06:32	38.8166	-122.802	4.00074
2024-06-08 21:06:46	38.789	-122.802	5.09214
2024-06-08 21:06:52	38.8383	-122.822	2.79078
2024-06-08 21:07:02	38.8165	-122.749	3.91935
2024-06-08 21:07:16	38.8172	-122.813	2.70749
2024-06-08 21:07:21	38.8053	-122.777	2.3348
2024-06-08 21:07:31	38.8345	-122.815	3.17805
2024-06-08 21:07:54	38.8226	-122.796	6.30319
2024-06-08 21:08:01	38.8289	-122.807	3.20228
2024-06-08 21:08:16	38.8199	-122.859	3.45222
2024-06-08 21:08:24	38.8261	-122.815	3.14714
2024-06-08 21:08:37	38.8306	-122.844	3.49556
2024-06-08 21:08:56	38.7422	-122.871	5.58204
2024-06-08 21:09:03	38.8153	-122.809	4.74168
2024-06-08 21:09:12	38.802	-122.737	3.74813
2024-06-08 21:09:45	38.8114	-122.831	3.86358
2024-06-08 21:09:56	38.7905	-122.822	4.3568
2024-06-08 21:10:02	38.8233	-122.826	3.22303
2024-06-08 21:10:27	38.8036	-122.797	2.0425
2024-06-08 21:10:46	38.8359	-122.799	4.23837
2024-06-08 21:10:50	38.8332	-122.794	2.74984
2024-06-08 21:11:02	38.8597	-122.774	3.27966
2024-06-08 21:11:11	38.8176	-122.786	2.71715
2024-06-08 21:11:27	38.8098	-122.79	6.26218
2024-06-08 21:11:34	38.8276	-122.771	6.69154
2024-06-08 21:11:42	38.8564	-122.782	1.85942
2024-06-08 21:11:57	38.8224	-122.781	6.1874
2024-06-08 21:12:01	38.8428	-122.791	3.03184
2024-06-08 21:12:17	38.8286	-122.848	3.30631
2024-06-08 21:12:34	38.8348	-122.772	3.21859
2024-06-08 21:12:48	38.8187	-122.814	4.10008
2024-06-08 21:12:50	38.8307	-122.81	2.01974
2024-06-08 21:13:07	38.819	-122.851	3.75225
2024-06-08 21:13:12	38.7724	-122.789	3.22418
2024-06-08 21:13:22	38.8258	-122.79	5.18265
2024-06-08 21:13:44	38.8194	-122.804	4.05554
2024-06-08 21:13:52	38.833	-122.8	3.507
2024-06-08 21:14:01	38.8386	-122.821	2.61982
2024-06-08 21:14:16	38.834	-122.787	3.8441
2024-06-08 21:14:21	38.8192	-122.801	2.43964
2024-06-08 21:14:58	38.803	-122.817	3.89322
2024-06-08 21:15:03	38.8034	-122.814	4.90596
2024-06-08 21:15:24	38.8185	-122.799	3.31793
2024-06-08 21:15:35	38.8068	-122.833	3.27809
2024-06-08 21:15:46	38.7999	-122.837	3.00797
2024-06-08 21:15:55	38.8181	-122.784	3.20021
2024-06-08 21:16:38	38.8202	-122.822	4.63937
2024-06-08 21:16:43	38.8296	-122.819	3.929
2024-06-08 21:16:58	38.8062	-122.825	3.89001
2024-06-08 21:17:00	38.8142	-122.823	2.29765
2024-06-08 21:17:14	38.8247	-122.808	4.03881
2024-06-08 21:17:47	38.8152	-122.825	3.26521
2024-06-08 21:17:51	38.8079	-122.805	1.53171
2024-06-08 21:18:06	38.7796	-122.814	5.81292
2024-06-08 21:18:13	38.816	-122.807	4.59959
2024-06-08 21:18:20	38.7998	-122.789	2.18544
2024-06-08 21:18:40	38.8189	-122.801	3.01443
2024-06-08 21:18:54	38.8219	-122.805	3.354
2024-06-08 21:19:45	38.8269	-122.797	3.75639
2024-06-08 21:19:54	38.81	-122.821	4.13194
2024-06-08 21:20:05	38.8152	-122.816	2.99867
2024-06-08 21:20:24	38.8207	-122.795	3.31821
2024-06-08 21:20:31	38.8327	-122.793	2.48543
2024-06-08 21:20:43	38.8439	-122.818	1.41564
2024-06-08 21:21:18	38.8145	-122.793	5.11864
2024-06-08 21:21:20	38.8395	-122.791	2.31074
2024-06-08 21:21:53	38.8212	-122.804	2.70226
2024-06-08 21:22:15	38.816	-122.823	3.76831
2024-06-08 21:22:32	38.8247	-122.823	3.11043
2024-06-08 21:22:44	38.8522	-122.811	3.91231
2024-06-08 21:23:03	38.8407	-122.793	2.19548
2024-06-08 21:23:37	38.7995	-122.783	5.69972
2024-06-08 21:23:41	38.8147	-122.843	2.2549
2024-06-08 21:24:08	38.8194	-122.847	3.50585
2024-06-08 21:24:10	38.8037	-122.798	3.50562
2024-06-08 21:24:27	38.8221	-122.821	3.99824
2024-06-08 21:24:36	38.8503	-122.842	2.95215
2024-06-08 21:24:58	38.8053	-122.801	3.8564
2024-06-08 21:25:01	38.8355	-122.825	2.71618
2024-06-08 21:25:36	38.8147	-122.816	3.59921
2024-06-08 21:25:49	38.802	-122.784	4.37988
2024-06-08 21:25:51	38.8248	-122.83	1.51405
2024-06-08 21:26:07	38.827	-122.785	5.2009
2024-06-08 21:26:11	38.8223	-122.817	3.80838
2024-06-08 21:26:28	38.8027	-122.799	4.73225
2024-06-08 21:26:38	38.8111	-122.834	3.4889
2024-06-08 21:26:40	38.7914	-122.799	2.74606
2024-06-08 21:26:51	38.8081	-122.81	2.20587
2024-06-08 21:27:06	38.8342	-122.829	2.99344
2024-06-08 21:27:36	38.7841	-122.834	4.8319
2024-06-08 21:27:42	38.8278	-122.827	3.1977
2024-06-08 21:27:56	38.8205	-122.787	7.49191
2024-06-08 21:28:00	38.8315	-122.832	1.82656
2024-06-08 21:28:16	38.8381	-122.871	2.95328
2024-06-08 21:28:22	38.7635	-122.754	5.52164
2024-06-08 21:28:34	38.8018	-122.75	4.02477
2024-06-08 21:28:47	38.8177	-122.821	3.63648
2024-06-08 21:28:52	38.811	-122.797	1.65436
2024-06-08 21:29:02	38.8232	-122.834	3.54633
2024-06-08 21:29:15	38.8077	-122.766	7.17609
2024-06-08 21:29:27	38.8224	-122.785	7.1987
2024-06-08 21:29:31	38.8254	-122.812	3.44605
2024-06-08 21:29:51	38.8036	-122.77	2.1254
2024-06-08 21:30:05	38.7891	-122.813	6.30628
2024-06-08 21:30:18	38.8218	-122.769	5.65625
2024-06-08 21:30:26	38.8423	-122.863	2.8555
2024-06-08 21:30:55	38.8133	-122.787	4.0176
2024-06-08 21:31:07	38.8313	-122.802	3.85639
2024-06-08 21:31:25	38.8059	-122.771	5.05433
2024-06-08 21:31:37	38.8398	-122.834	2.90114
2024-06-08 21:31:44	38.8088	-122.719	4.75758
2024-06-08 21:31:51	38.8177	-122.811	1.49483
2024-06-08 21:32:04	38.835	-122.786	7.03639
2024-06-08 21:32:12	38.8374	-122.833	2.43951
2024-06-08 21:33:17	38.8217	-122.828	3.35357
2024-06-08 21:33:21	38.7904	-122.746	3.89612
2024-06-08 21:33:38	38.8104	-122.829	4.16359
2024-06-08 21:33:40	38.8148	-122.812	2.11824
2024-06-08 21:33:51	38.8368	-122.805	2.92798
2024-06-08 21:34:06	38.8258	-122.797	7.84901
2024-06-08 21:34:11	38.8398	-122.823	2.62309
2024-06-08 21:34:38	38.8184	-122.848	3.60394
2024-06-08 21:34:40	38.8016	-122.834	2.32947
2024-06-08 21:35:13	38.8384	-122.808	2.07914
2024-06-08 21:35:26	38.8322	-122.842	2.63721
2024-06-08 21:35:32	38.8181	-122.801	2.67526
2024-06-08 21:35:48	38.8148	-122.828	3.44957
2024-06-08 21:35:51	38.833	-122.823	2.16122
2024-06-08 21:36:05	38.8139	-122.825	3.18854
2024-06-08 21:36:15	38.8091	-122.748	3.31958
2024-06-08 21:36:21	38.8106	-122.809	2.79026
2024-06-08 21:36:35	38.7999	-122.796	5.35026
2024-06-08 21:36:41	38.8251	-122.85	1.25085
2024-06-08 21:37:13	38.8104	-122.789	4.673
2024-06-08 21:37:27	38.8243	-122.799	3.60518
2024-06-08 21:37:32	38.8065	-122.794	3.14965
2024-06-08 21:37:44	38.8536	-122.812	2.34594
2024-06-08 21:38:04	38.839	-122.791	3.00121
2024-06-08 21:38:18	38.8382	-122.788	4.02348
2024-06-08 21:38:27	38.8194	-122.859	3.35362
2024-06-08 21:38:31	38.771	-122.72	5.63594
2024-06-08 21:38:42	38.8318	-122.814	2.58763
2024-06-08 21:38:55	38.8139	-122.811	3.11017
2024-06-08 21:39:06	38.8228	-122.79	2.69324
2024-06-08 21:39:23	38.8097	-122.804	3.53292
2024-06-08 21:39:32	38.8304	-122.844	3.11949
2024-06-08 21:39:42	38.803	-122.81	3.11447
2024-06-08 21:39:54	38.8152	-122.805	3.89799
2024-06-08 21:40:03	38.8332	-122.828	3.7492
2024-06-08 21:40:27	38.8125	-122.78	6.20667
2024-06-08 21:40:32	38.8359	-122.785	2.29808
2024-06-08 21:40:40	38.8207	-122.832	1.86148
2024-06-08 21:40:57	38.8052	-122.839	4.14079
2024-06-08 21:41:01	38.8126	-122.781	1.23855
2024-06-08 21:41:26	38.8262	-122.839	4.38572
2024-06-08 21:41:36	38.824	-122.85	2.95864
2024-06-08 21:41:58	38.8324	-122.806	4.94071
2024-06-08 21:42:08	38.8358	-122.865	3.00849
2024-06-08 21:42:10	38.7845	-122.748	2.18638
2024-06-08 21:42:20	38.8405	-122.822	2.68574
2024-06-08 21:42:34	38.8351	-122.802	3.21088
2024-06-08 21:42:48	38.816	-122.851	3.6233
2024-06-08 21:42:50	38.8026	-122.795	2.23865
2024-06-08 21:43:16	38.8077	-122.808	4.56586
2024-06-08 21:43:51	38.8309	-122.847	2.50011
2024-06-08 21:44:07	38.8212	-122.761	6.42052
2024-06-08 21:44:11	38.841	-122.77	1.70911
2024-06-08 21:44:43	38.8217	-122.801	3.4251
2024-06-08 21:45:06	38.819	-122.801	5.67036
2024-06-08 21:45:12	38.8212	-122.808	2.4495
2024-06-08 21:45:24	38.8263	-122.822	3.24386
2024-06-08 21:45:56	38.8104	-122.794	5.20074
2024-06-08 21:46:01	38.8184	-122.832	3.29119
2024-06-08 21:46:14	38.8414	-122.812	2.59112
2024-06-08 21:46:27	38.8075	-122.735	5.29502
2024-06-08 21:46:32	38.8353	-122.837	2.45458
2024-06-08 21:47:08	38.8107	-122.818	7.13505
2024-06-08 21:47:10	38.8017	-122.815	2.0422
2024-06-08 21:47:25	38.8111	-122.802	4.10129
2024-06-08 21:47:31	38.814	-122.821	2.84407
2024-06-08 21:47:44	38.8345	-122.83	3.03306
2024-06-08 21:48:07	38.8094	-122.835	2.86647
2024-06-08 21:48:24	38.8267	-122.806	4.72958
2024-06-08 21:48:36	38.8167	-122.798	3.63045
2024-06-08 21:49:18	38.8001	-122.819	3.47985
2024-06-08 21:49:21	38.8301	-122.818	2.07635
2024-06-08 21:49:47	38.8011	-122.814	3.67746
2024-06-08 21:50:01	38.8515	-122.815	2.17968
2024-06-08 21:50:24	38.8218	-122.807	3.33395
2024-06-08 21:50:47	38.8052	-122.832	3.37653
2024-06-08 21:51:08	38.8185	-122.785	4.88956
2024-06-08 21:51:11	38.8126	-122.813	3.08392
2024-06-08 21:51:47	38.8187	-122.854	4.17829
2024-06-08 21:51:55	38.8174	-122.811	2.42435
2024-06-08 21:52:16	38.84	-122.773	3.77023
2024-06-08 21:53:08	38.8133	-122.795	4.41077
2024-06-08 21:53:11	38.8331	-122.849	2.24002
2024-06-08 21:53:26	38.8165	-122.813	3.52036
2024-06-08 21:54:07	38.8154	-122.774	3.6691
2024-06-08 21:54:12	38.8515	-122.764	5.71245
2024-06-08 21:54:24	38.8057	-122.777	4.87424
2024-06-08 21:54:30	38.8347	-122.819	2.62122
2024-06-08 21:55:07	38.8047	-122.77	5.43689
2024-06-08 21:55:11	38.8136	-122.831	2.45969
2024-06-08 21:55:23	38.8468	-122.81	2.61843
2024-06-08 21:55:33	38.8304	-122.823	3.1451
2024-06-08 21:55:48	38.8036	-122.829	2.5725
2024-06-08 21:55:51	38.8113	-122.77	4.04461
2024-06-08 21:56:06	38.8364	-122.82	4.36071
2024-06-08 21:56:23	38.8396	-122.798	3.54569
2024-06-08 21:56:42	38.8396	-122.79	3.89673
2024-06-08 21:57:14	38.8207	-122.782	3.3396
2024-06-08 21:57:33	38.8376	-122.797	3.20268
2024-06-08 21:57:41	38.8329	-122.792	3.23386
2024-06-08 21:58:05	38.7922	-122.818	4.81454
2024-06-08 21:58:12	38.846	-122.83	3.66853
2024-06-08 21:58:24	38.8299	-122.824	6.59746
2024-06-08 21:58:43	38.8243	-122.798	3.79085
2024-06-08 21:59:08	38.8096	-122.803	5.03667
2024-06-08 21:59:14	38.8247	-122.829	3.32129
2024-06-08 21:59:21	38.8225	-122.812	2.08596
2024-06-08 21:59:34	38.813	-122.811	3.44895
2024-06-08 21:59:46	38.8313	-122.843	3.96679
2024-06-08 22:00:07	38.8122	-122.758	6.43925
2024-06-08 22:00:10	38.8262	-122.809	2.64572
2024-06-08 22:00:22	38.8143	-122.823	3.5244
2024-06-08 22:00:41	38.8489	-122.769	3.32048
2024-06-08 22:00:57	38.8246	-122.762	5.08312
2024-06-08 22:01:01	38.8385	-122.812	3.4652
2024-06-08 22:01:14	38.8165	-122.814	4.75119
2024-06-08 22:01:27	38.8172	-122.828	3.59003
2024-06-08 22:01:32	38.8079	-122.773	3.20155
2024-06-08 22:01:48	38.7929	-122.798	4.60057
2024-06-08 22:01:51	38.8213	-122.834	2.07907
2024-06-08 22:02:02	38.8238	-122.807	3.4429
2024-06-08 22:02:18	38.8061	-122.761	5.54821
2024-06-08 22:02:20	38.8373	-122.802	2.39423
2024-06-08 22:02:43	38.8485	-122.802	3.87581
2024-06-08 22:03:06	38.8255	-122.786	9.68376
2024-06-08 22:03:11	38.8216	-122.793	1.81896
2024-06-08 22:03:37	38.8116	-122.83	6.77479
2024-06-08 22:03:44	38.8076	-122.82	3.31727
2024-06-08 22:04:20	38.835	-122.802	2.19136
2024-06-08 22:04:36	38.8084	-122.836	3.36261
2024-06-08 22:04:46	38.8067	-122.787	4.38784
2024-06-08 22:04:52	38.8196	-122.819	3.33502
2024-06-08 22:05:18	38.8235	-122.786	4.45728
2024-06-08 22:05:20	38.8042	-122.834	2.19866
2024-06-08 22:05:47	38.8251	-122.82	3.21066
2024-06-08 22:05:53	38.8266	-122.819	3.8627
2024-06-08 22:06:15	38.8257	-122.809	3.81496
2024-06-08 22:06:48	38.8122	-122.838	4.30645
2024-06-08 22:06:50	38.8279	-122.837	2.08395
2024-06-08 22:07:15	38.8061	-122.796	3.73605
2024-06-08 22:07:37	38.8148	-122.833	3.52988
2024-06-08 22:07:42	38.8183	-122.812	3.98098
2024-06-08 22:08:08	38.7968	-122.808	3.95739
2024-06-08 22:08:11	38.8296	-122.811	2.09441
2024-06-08 22:08:38	38.8039	-122.795	6.59587
2024-06-08 22:08:41	38.8128	-122.834	2.70496
2024-06-08 22:08:57	38.8343	-122.851	2.69582
2024-06-08 22:09:12	38.8258	-122.808	4.39897
2024-06-08 22:09:28	38.8077	-122.791	6.03932
2024-06-08 22:09:30	38.8452	-122.822	2.10893
2024-06-08 22:09:47	38.8067	-122.748	6.88703
2024-06-08 22:09:51	38.8145	-122.822	2.35276
2024-06-08 22:10:03	38.834	-122.832	3.03851
2024-06-08 22:10:38	38.813	-122.832	4.12215
2024-06-08 22:10:41	38.8242	-122.803	2.29435
2024-06-08 22:11:17	38.8139	-122.789	2.88641
2024-06-08 22:11:27	38.8352	-122.832	4.32054
2024-06-08 22:11:31	38.8155	-122.783	2.89948
2024-06-08 22:12:17	38.8123	-122.852	3.94123
2024-06-08 22:12:23	38.7885	-122.765	3.98673
2024-06-08 22:12:38	38.7926	-122.826	3.40271
2024-06-08 22:12:41	38.8494	-122.773	3.25201
2024-06-08 22:13:05	38.7916	-122.833	7.6475
2024-06-08 22:13:12	38.8334	-122.834	3.01725
2024-06-08 22:13:25	38.8239	-122.8	2.73419
2024-06-08 22:13:37	38.8219	-122.787	4.46089
2024-06-08 22:13:43	38.831	-122.813	8.26055
2024-06-08 22:14:14	38.8074	-122.804	3.99649
2024-06-08 22:14:26	38.7904	-122.8	5.56329
2024-06-08 22:14:31	38.8508	-122.843	1.98922
2024-06-08 22:14:55	38.8373	-122.764	8.49927
2024-06-08 22:15:00	38.8412	-122.816	2.87384
2024-06-08 22:15:17	38.8251	-122.798	5.93045
2024-06-08 22:15:25	38.8421	-122.816	3.75918
2024-06-08 22:15:34	38.7942	-122.8	2.94844
2024-06-08 22:15:42	38.8427	-122.79	3.48532
2024-06-08 22:15:51	38.8462	-122.802	3.24937
2024-06-08 22:16:04	38.8347	-122.779	4.81846
2024-06-08 22:16:10	38.8158	-122.823	1.29131
2024-06-08 22:16:26	38.8159	-122.796	5.75923
2024-06-08 22:16:32	38.8281	-122.811	3.18071
2024-06-08 22:17:18	38.8261	-122.841	3.21069
2024-06-08 22:17:24	38.8309	-122.821	3.36637
2024-06-08 22:17:36	38.8428	-122.823	3.88977
2024-06-08 22:17:46	38.8283	-122.838	2.86782
2024-06-08 22:17:53	38.8474	-122.819	2.63692
2024-06-08 22:18:16	38.8158	-122.818	2.52796
2024-06-08 22:18:25	38.8347	-122.84	2.75481
2024-06-08 22:18:38	38.8375	-122.779	5.15363
2024-06-08 22:18:40	38.8269	-122.833	1.75258
2024-06-08 22:19:02	38.8152	-122.813	3.56575
2024-06-08 22:19:25	38.8218	-122.814	3.42319
2024-06-08 22:19:42	38.8066	-122.789	3.55437
2024-06-08 22:19:58	38.8318	-122.821	3.9735
2024-06-08 22:20:00	38.8215	-122.805	1.81838
2024-06-08 22:20:11	38.8348	-122.821	2.62977
2024-06-08 22:20:26	38.8289	-122.789	4.18378
2024-06-08 22:20:34	38.8331	-122.805	2.87821
2024-06-08 22:20:45	38.8229	-122.782	3.7853
2024-06-08 22:20:57	38.8038	-122.788	6.85029
2024-06-08 22:21:01	38.836	-122.835	2.15505
2024-06-08 22:21:27	38.8208	-122.831	2.8561
2024-06-08 22:21:51	38.8481	-122.807	2.65992
2024-06-08 22:22:04	38.8567	-122.807	3.22529
2024-06-08 22:22:27	38.8318	-122.887	2.73739
2024-06-08 22:22:45	38.8476	-122.816	3.86714
2024-06-08 22:22:52	38.7949	-122.812	4.52454
2024-06-08 22:23:04	38.8408	-122.833	3.47115
2024-06-08 22:23:28	38.8249	-122.811	4.19327
2024-06-08 22:23:30	38.8175	-122.825	1.67154
2024-06-08 22:24:15	38.8001	-122.808	5.2964
2024-06-08 22:24:22	38.8291	-122.813	3.07889
2024-06-08 22:24:37	38.8163	-122.756	5.10093
2024-06-08 22:24:41	38.8407	-122.794	2.50191
2024-06-08 22:25:26	38.8176	-122.808	4.07398
2024-06-08 22:25:38	38.8186	-122.789	4.60091
2024-06-08 22:25:41	38.829	-122.811	3.27376
2024-06-08 22:26:05	38.8212	-122.793	3.51629
2024-06-08 22:26:11	38.8309	-122.836	3.55976
2024-06-08 22:26:56	38.8112	-122.799	5.30572
2024-06-08 22:27:02	38.8308	-122.831	3.25116
2024-06-08 22:27:16	38.8286	-122.819	3.89578
2024-06-08 22:27:30	38.8144	-122.795	1.60526
2024-06-08 22:27:57	38.823	-122.832	3.75646
2024-06-08 22:28:17	38.8074	-122.78	4.85713
2024-06-08 22:28:23	38.8358	-122.784	3.82245
2024-06-08 22:28:31	38.806	-122.815	2.10267
2024-06-08 22:28:58	38.8132	-122.832	4.45931
2024-06-08 22:29:00	38.8063	-122.838	1.72561
2024-06-08 22:29:24	38.8231	-122.805	3.63576
2024-06-08 22:29:45	38.8017	-122.797	3.73282
2024-06-08 22:30:16	38.8218	-122.792	6.71807
2024-06-08 22:30:22	38.8303	-122.83	3.65075
2024-06-08 22:30:48	38.8124	-122.771	5.46156
2024-06-08 22:30:50	38.8428	-122.797	2.3445
2024-06-08 22:31:05	38.8171	-122.824	3.26427
2024-06-08 22:31:28	38.7984	-122.82	4.87021
2024-06-08 22:31:31	38.8259	-122.832	1.51521
2024-06-08 22:32:18	38.7961	-122.818	4.25184
2024-06-08 22:32:20	38.8352	-122.828	1.70125
2024-06-08 22:33:25	38.8398	-122.79	3.94551
2024-06-08 22:33:42	38.8401	-122.817	2.30792
2024-06-08 22:33:58	38.8194	-122.778	4.40237
2024-06-08 22:34:00	38.8445	-122.826	2.88713
2024-06-08 22:34:25	38.8276	-122.802	3.51206
2024-06-08 22:35:55	38.8252	-122.795	3.86956
2024-06-08 22:36:08	38.8159	-122.807	4.19434
2024-06-08 22:36:26	38.8169	-122.834	3.49934
2024-06-08 22:36:56	38.8196	-122.833	3.35128
2024-06-08 22:37:16	38.8036	-122.794	4.96971
2024-06-08 22:37:21	38.8312	-122.825	2.78917
2024-06-08 22:37:53	38.8234	-122.812	2.80065
2024-06-08 22:38:28	38.8095	-122.793	5.94723
2024-06-08 22:38:32	38.8245	-122.833	2.703
2024-06-08 22:38:41	38.8143	-122.779	2.77483
2024-06-08 22:38:52	38.8351	-122.833	2.55016
2024-06-08 22:40:16	38.8239	-122.849	3.64569
2024-06-08 22:41:08	38.8059	-122.827	3.14382
2024-06-08 22:41:10	38.8127	-122.807	2.90512
2024-06-08 22:41:35	38.8458	-122.836	2.41916
2024-06-08 22:41:57	38.8077	-122.742	5.09296
2024-06-08 22:42:03	38.8131	-122.755	2.42807
2024-06-08 22:42:11	38.8379	-122.84	2.53784
2024-06-08 22:42:26	38.8245	-122.83	3.06815
2024-06-08 22:42:46	38.8194	-122.833	3.65969
2024-06-08 22:42:57	38.8161	-122.859	2.62347
2024-06-08 22:43:02	38.7697	-122.732	5.11644
2024-06-08 22:43:28	38.818	-122.807	4.40275
2024-06-08 22:43:30	38.8341	-122.818	2.49997
2024-06-08 22:43:52	38.8252	-122.816	3.72915
2024-06-08 22:44:05	38.8261	-122.8	4.13357
2024-06-08 22:44:16	38.809	-122.805	3.71996
2024-06-08 22:44:28	38.8151	-122.809	3.81087
2024-06-08 22:44:34	38.8402	-122.8	2.64813
2024-06-08 22:45:13	38.8149	-122.844	3.33769
2024-06-08 22:45:38	38.8129	-122.838	4.55018
2024-06-08 22:45:47	38.8188	-122.823	3.25594
2024-06-08 22:46:44	38.819	-122.808	3.37924
2024-06-08 22:47:16	38.826	-122.822	3.4473
2024-06-08 22:47:28	38.7957	-122.775	5.99096
2024-06-08 22:47:31	38.8151	-122.856	3.02837
2024-06-08 22:47:43	38.8256	-122.776	2.68386
2024-06-08 22:47:51	38.8167	-122.814	3.32948
2024-06-08 22:48:03	38.8572	-122.768	5.3333
2024-06-08 22:48:12	38.8285	-122.827	3.42528
2024-06-08 22:48:37	38.8209	-122.788	4.68939
2024-06-08 22:48:46	38.8088	-122.804	10.7156
2024-06-08 22:48:51	38.8409	-122.837	2.50897
2024-06-08 22:49:58	38.8174	-122.795	4.26921
2024-06-08 22:50:08	38.8102	-122.794	4.66361
2024-06-08 22:50:10	38.8272	-122.814	2.62007
2024-06-08 22:50:27	38.815	-122.852	3.30201
2024-06-08 22:50:45	38.8038	-122.772	4.36663
2024-06-08 22:50:52	38.8254	-122.833	2.74792
2024-06-08 22:51:07	38.8228	-122.838	3.2809
2024-06-08 22:51:15	38.8306	-122.845	2.80382
2024-06-08 22:51:36	38.8351	-122.816	2.88059
2024-06-08 22:51:42	38.8247	-122.802	2.82958
2024-06-08 22:51:53	38.8149	-122.796	4.02037
2024-06-08 22:52:08	38.8129	-122.79	5.28585
2024-06-08 22:52:10	38.8262	-122.813	1.67943
2024-06-08 22:52:32	38.8363	-122.831	2.88804
2024-06-08 22:52:41	38.8267	-122.827	3.55318
2024-06-08 22:53:24	38.8499	-122.832	2.46435
2024-06-08 22:53:45	38.8036	-122.786	3.76825
2024-06-08 22:54:04	38.8557	-122.816	2.07549
2024-06-08 22:54:16	38.8033	-122.76	4.11912
2024-06-08 22:54:23	38.8609	-122.821	3.06483
2024-06-08 22:54:33	38.7885	-122.746	4.23163
2024-06-08 22:54:55	38.8353	-122.837	2.55048
2024-06-08 22:55:16	38.8375	-122.843	2.84132
2024-06-08 22:55:32	38.8369	-122.802	3.61022
2024-06-08 22:55:46	38.8123	-122.814	4.5143
2024-06-08 22:55:52	38.8151	-122.77	2.39591
2024-06-08 22:56:01	38.8305	-122.818	4.02675
2024-06-08 22:56:18	38.8141	-122.83	6.16321
2024-06-08 22:56:23	38.8142	-122.789	3.74888
2024-06-08 22:57:28	38.8062	-122.828	4.28382
2024-06-08 22:57:46	38.8133	-122.778	4.83747
2024-06-08 22:57:58	38.8075	-122.862	3.6944
2024-06-08 22:58:01	38.7874	-122.788	3.38345
2024-06-08 22:58:13	38.8397	-122.805	2.65708
2024-06-08 22:58:20	38.8333	-122.792	3.19821
2024-06-08 22:58:34	38.8311	-122.803	3.67369
2024-06-08 22:58:48	38.8258	-122.815	3.83368
2024-06-08 22:59:07	38.8163	-122.8	5.94851
2024-06-08 22:59:11	38.8207	-122.841	3.24853
2024-06-08 22:59:37	38.8122	-122.808	6.15236
2024-06-08 22:59:41	38.8208	-122.826	2.63953
2024-06-08 22:59:51	38.8116	-122.77	2.83466
2024-06-08 23:00:34	38.8412	-122.781	3.61965
2024-06-08 23:00:45	38.8082	-122.795	4.40659
2024-06-08 23:01:38	38.8139	-122.79	4.93814
2024-06-08 23:01:41	38.7891	-122.749	4.87804
2024-06-08 23:01:52	38.8465	-122.842	2.39041
2024-06-08 23:02:25	38.7664	-122.833	6.30798
2024-06-08 23:02:32	38.8346	-122.831	3.1621
2024-06-08 23:02:57	38.8155	-122.814	4.47627
2024-06-08 23:03:24	38.8321	-122.797	4.33799
2024-06-08 23:03:38	38.814	-122.803	4.16707
2024-06-08 23:03:43	38.8388	-122.801	4.27205
2024-06-08 23:03:50	38.8317	-122.828	2.82001
2024-06-08 23:04:26	38.8228	-122.811	4.05
2024-06-08 23:04:34	38.8208	-122.808	4.33778
2024-06-08 23:05:07	38.8026	-122.826	2.61967
2024-06-08 23:05:12	38.7987	-122.808	4.86309
2024-06-08 23:05:38	38.8215	-122.821	4.45044
2024-06-08 23:05:41	38.8382	-122.821	1.58798
2024-06-08 23:05:56	38.8149	-122.802	3.88485
2024-06-08 23:06:05	38.8176	-122.797	3.93819
2024-06-08 23:06:16	38.8086	-122.82	3.0206
2024-06-08 23:06:33	38.847	-122.804	3.52025
2024-06-08 23:06:46	38.8313	-122.828	3.51096
2024-06-08 23:07:36	38.8379	-122.798	3.19727
2024-06-08 23:07:45	38.8239	-122.806	3.24752
2024-06-08 23:08:07	38.8223	-122.849	2.71342
2024-06-08 23:08:23	38.8079	-122.809	6.10485
2024-06-08 23:08:32	38.8382	-122.822	2.96813
2024-06-08 23:08:56	38.8106	-122.807	3.49775
2024-06-08 23:09:08	38.796	-122.807	3.60243
2024-06-08 23:09:10	38.8258	-122.846	1.67614
2024-06-08 23:09:25	38.8206	-122.78	3.5975
2024-06-08 23:09:47	38.8113	-122.779	6.18511
2024-06-08 23:09:51	38.8154	-122.841	2.72217
2024-06-08 23:10:27	38.8155	-122.852	3.30912
2024-06-08 23:10:31	38.7955	-122.712	6.21161
2024-06-08 23:10:55	38.8446	-122.816	6.32677
2024-06-08 23:11:03	38.8355	-122.782	3.99974
2024-06-08 23:11:52	38.811	-122.815	3.23296
2024-06-08 23:12:08	38.811	-122.811	3.96472
2024-06-08 23:12:10	38.8106	-122.823	1.87111
2024-06-08 23:14:21	38.8306	-122.811	4.71806
2024-06-08 23:14:45	38.8297	-122.801	3.29961
2024-06-08 23:14:57	38.8152	-122.76	5.59525
2024-06-08 23:15:01	38.8307	-122.832	2.87697
2024-06-08 23:15:11	38.8133	-122.832	3.09559
2024-06-08 23:15:26	38.8291	-122.828	4.58269
2024-06-08 23:15:35	38.8108	-122.817	4.22435
2024-06-08 23:15:41	38.8131	-122.803	1.79002
2024-06-08 23:15:51	38.8325	-122.799	3.35314
2024-06-08 23:16:12	38.8322	-122.837	3.13702
2024-06-08 23:16:47	38.8111	-122.808	4.46636
2024-06-08 23:16:52	38.8324	-122.83	2.22683
2024-06-08 23:17:04	38.8365	-122.79	5.92824
2024-06-08 23:17:15	38.822	-122.843	3.57099
2024-06-08 23:17:20	38.8167	-122.817	2.08157
2024-06-08 23:17:37	38.8315	-122.812	3.88771
2024-06-08 23:18:36	38.8015	-122.775	5.11498
2024-06-08 23:18:41	38.832	-122.829	3.11683
2024-06-08 23:18:56	38.8004	-122.826	3.49959
2024-06-08 23:20:05	38.8158	-122.776	4.84346
2024-06-08 23:20:11	38.8161	-122.827	2.97412
2024-06-08 23:20:34	38.8219	-122.812	3.9091
2024-06-08 23:20:53	38.8287	-122.83	3.90733
2024-06-08 23:21:18	38.821	-122.779	5.67335
2024-06-08 23:21:21	38.8163	-122.833	2.80282
2024-06-08 23:22:04	38.8274	-122.803	2.78616
2024-06-08 23:22:31	38.8283	-122.813	3.10009
2024-06-08 23:22:59	38.7969	-122.791	3.63776
2024-06-08 23:23:00	38.8191	-122.821	1.60984
2024-06-08 23:24:25	38.8274	-122.808	3.8303
2024-06-08 23:25:08	38.8046	-122.786	5.70182
2024-06-08 23:25:17	38.8148	-122.814	2.89024
2024-06-08 23:25:34	38.8199	-122.833	3.28852
2024-06-08 23:26:06	38.8198	-122.839	3.20252
2024-06-08 23:26:28	38.8138	-122.787	5.7072
2024-06-08 23:26:31	38.8391	-122.819	2.71165
2024-06-08 23:26:48	38.8143	-122.783	5.30172
2024-06-08 23:26:51	38.8267	-122.841	3.03305
2024-06-08 23:27:18	38.8093	-122.818	2.75033
2024-06-08 23:27:27	38.8236	-122.838	3.78868
2024-06-08 23:28:07	38.8243	-122.816	3.08108
2024-06-08 23:28:42	38.8284	-122.8	3.50463
2024-06-08 23:29:27	38.8107	-122.82	3.45676
2024-06-08 23:29:42	38.8267	-122.782	3.85731
2024-06-08 23:29:52	38.8225	-122.808	3.88373
2024-06-08 23:30:05	38.8147	-122.803	3.65837
2024-06-08 23:30:33	38.8423	-122.804	4.17023
2024-06-08 23:30:43	38.83	-122.805	3.29974
2024-06-08 23:31:22	38.8195	-122.802	3.35994
2024-06-08 23:31:45	38.8051	-122.824	2.99998
2024-06-08 23:31:58	38.8059	-122.777	4.57415
2024-06-08 23:32:00	38.8373	-122.815	1.8081
2024-06-08 23:32:13	38.8167	-122.773	3.34579
2024-06-08 23:32:37	38.8165	-122.786	6.07209
2024-06-08 23:32:41	38.8234	-122.797	2.03004
2024-06-08 23:32:55	38.8239	-122.831	3.08337
2024-06-08 23:33:11	38.8171	-122.781	2.48723
2024-06-08 23:33:25	38.8383	-122.786	3.51419
2024-06-08 23:33:38	38.8228	-122.806	3.60934
2024-06-08 23:33:40	38.8051	-122.822	2.33061
2024-06-08 23:34:17	38.8101	-122.784	5.5394
2024-06-08 23:34:21	38.8446	-122.841	4.00878
2024-06-08 23:34:32	38.8408	-122.778	2.4987
2024-06-08 23:34:56	38.8164	-122.81	3.9192
2024-06-08 23:35:47	38.8317	-122.838	2.94614
2024-06-08 23:37:45	38.8167	-122.806	3.20067
2024-06-08 23:38:16	38.8016	-122.787	5.12836
2024-06-08 23:38:22	38.8156	-122.843	2.87185
2024-06-08 23:38:44	38.8319	-122.786	4.33001
2024-06-08 23:39:02	38.818	-122.84	2.82196
2024-06-08 23:40:04	38.8598	-122.798	4.05224
2024-06-08 23:40:38	38.807	-122.763	5.30519
2024-06-08 23:40:41	38.833	-122.83	2.3715
2024-06-08 23:41:14	38.8287	-122.814	3.93646
2024-06-08 23:41:34	38.8222	-122.81	11.3069
2024-06-08 23:41:41	38.8204	-122.836	3.12436
2024-06-08 23:42:16	38.8203	-122.79	6.41171
2024-06-08 23:42:21	38.8267	-122.825	3.03394
2024-06-08 23:42:43	38.8246	-122.829	2.88845
2024-06-08 23:42:53	38.8325	-122.791	3.6968
2024-06-08 23:43:00	38.8438	-122.817	2.52306
2024-06-08 23:43:14	38.8206	-122.815	3.95988
2024-06-08 23:43:35	38.8113	-122.799	4.24807
2024-06-08 23:44:16	38.8201	-122.8	8.25981
2024-06-08 23:44:20	38.845	-122.827	2.59586
2024-06-08 23:45:47	38.8133	-122.839	3.23966
2024-06-08 23:46:02	38.8294	-122.823	2.93472
2024-06-08 23:46:48	38.8217	-122.805	3.93571
2024-06-08 23:46:50	38.8119	-122.836	2.3646
2024-06-08 23:47:07	38.8575	-122.771	3.64295
2024-06-08 23:47:10	38.806	-122.848	1.62737
2024-06-08 23:47:25	38.8178	-122.8	3.52662
2024-06-08 23:47:33	38.8423	-122.831	2.85534
2024-06-08 23:47:48	38.8344	-122.819	4.13118
2024-06-08 23:47:50	38.7954	-122.834	1.30485
2024-06-08 23:48:33	38.8183	-122.83	3.70465
2024-06-08 23:49:17	38.8099	-122.837	3.50293
2024-06-08 23:49:38	38.8058	-122.827	3.633
2024-06-08 23:49:42	38.8254	-122.798	5.45534
2024-06-08 23:50:23	38.8379	-122.815	3.52338
2024-06-08 23:51:27	38.8155	-122.832	3.51296
2024-06-08 23:51:56	38.7933	-122.823	5.40752
2024-06-08 23:52:02	38.8243	-122.835	2.61423
2024-06-08 23:52:25	38.8215	-122.787	4.04426
2024-06-08 23:52:34	38.8129	-122.793	3.45505
2024-06-08 23:52:57	38.8223	-122.791	5.51415
2024-06-08 23:53:01	38.8509	-122.826	2.81946
2024-06-08 23:53:37	38.8175	-122.83	4.08079
2024-06-08 23:53:41	38.8081	-122.804	2.34326
2024-06-08 23:53:56	38.8263	-122.834	3.48373
2024-06-08 23:54:08	38.8079	-122.79	4.9442
2024-06-08 23:54:10	38.8273	-122.844	1.85781
2024-06-08 23:54:35	38.8074	-122.821	3.69248
2024-06-08 23:56:47	38.8242	-122.779	6.37705
2024-06-08 23:56:53	38.8325	-122.798	3.96664
2024-06-08 23:57:02	38.8254	-122.831	2.4291
2024-06-08 23:57:33	38.8307	-122.822	2.57163
2024-06-08 23:57:48	38.8059	-122.766	5.27331
2024-06-08 23:57:52	38.8205	-122.847	3.76266
2024-06-08 23:58:48	38.824	-122.814	4.43791
2024-06-08 23:58:50	38.8253	-122.828	2.19208
2024-06-08 23:59:38	38.8137	-122.812	4.50405
2024-06-08 23:59:45	38.8352	-122.794	2.81352
2024-06-09 00:00:15	38.8219	-122.811	4.06117
2024-06-09 00:01:37	38.8178	-122.785	5.40525
2024-06-09 00:01:45	38.8221	-122.805	4.03522
2024-06-09 00:02:08	38.8001	-122.82	5.19068
2024-06-09 00:02:11	38.827	-122.797	3.86555
2024-06-09 00:02:44	38.8177	-122.822	3.83634
2024-06-09 00:03:24	38.8169	-122.812	3.15454
2024-06-09 00:05:06	38.8048	-122.809	3.97221
2024-06-09 00:05:17	38.806	-122.793	3.38624
2024-06-09 00:05:38	38.8159	-122.784	5.80458
2024-06-09 00:05:41	38.8133	-122.821	2.79
2024-06-09 00:05:58	38.8091	-122.825	3.12351
2024-06-09 00:06:00	38.7854	-122.828	2.1119
2024-06-09 00:06:34	38.813	-122.802	4.20636
2024-06-09 00:07:28	38.8168	-122.794	6.21637
2024-06-09 00:07:30	38.8429	-122.81	2.35107
2024-06-09 00:07:43	38.8342	-122.818	3.38058
2024-06-09 00:08:28	38.7984	-122.818	4.61129
2024-06-09 00:08:30	38.8226	-122.828	3.17864
2024-06-09 00:09:06	38.8176	-122.847	3.48885
2024-06-09 00:09:15	38.806	-122.846	2.94872
2024-06-09 00:09:21	38.8315	-122.824	1.45431
2024-06-09 00:09:44	38.8175	-122.802	4.23253
2024-06-09 00:09:51	38.8322	-122.806	2.42045
2024-06-09 00:10:13	38.8326	-122.813	2.23324
2024-06-09 00:10:37	38.8121	-122.846	3.41652
2024-06-09 00:11:16	38.8182	-122.826	4.11253
2024-06-09 00:11:27	38.822	-122.841	4.18329
2024-06-09 00:11:32	38.8018	-122.778	2.88082
2024-06-09 00:11:54	38.8204	-122.814	3.55904
2024-06-09 00:12:58	38.8178	-122.776	5.12868
2024-06-09 00:13:01	38.8351	-122.824	2.15746
2024-06-09 00:13:18	38.8286	-122.831	5.10041
2024-06-09 00:13:22	38.8044	-122.852	4.54128
2024-06-09 00:13:42	38.8551	-122.803	2.08177
2024-06-09 00:14:08	38.8071	-122.798	3.65883
2024-06-09 00:14:10	38.8145	-122.829	1.82031
2024-06-09 00:14:48	38.8142	-122.841	4.27619
2024-06-09 00:14:51	38.8183	-122.824	1.79949
2024-06-09 00:15:47	38.8161	-122.864	3.26175
2024-06-09 00:16:56	38.8396	-122.82	3.77679
2024-06-09 00:17:17	38.8176	-122.78	7.02866
2024-06-09 00:17:21	38.8195	-122.831	2.86758
2024-06-09 00:17:45	38.8251	-122.807	4.15883
2024-06-09 00:17:52	38.8129	-122.807	3.19192
2024-06-09 00:18:45	38.8169	-122.838	3.16213
2024-06-09 00:19:18	38.8197	-122.841	3.96571
2024-06-09 00:19:23	38.8273	-122.803	2.93174
2024-06-09 00:19:32	38.8203	-122.805	2.61182
2024-06-09 00:19:43	38.8327	-122.808	3.7072
2024-06-09 00:21:37	38.8037	-122.841	3.26746
2024-06-09 00:22:05	38.8182	-122.816	3.33547
2024-06-09 00:23:02	38.8107	-122.809	2.11227
2024-06-09 00:23:46	38.8226	-122.816	3.22423
2024-06-09 00:24:27	38.8159	-122.769	5.73907
2024-06-09 00:24:31	38.8193	-122.815	2.47369
2024-06-09 00:24:55	38.8311	-122.77	5.21957
2024-06-09 00:25:02	38.8232	-122.831	2.98293
2024-06-09 00:26:52	38.8216	-122.812	3.5361
2024-06-09 00:27:36	38.7546	-122.859	3.81321
2024-06-09 00:27:43	38.8445	-122.821	2.49707
2024-06-09 00:27:51	38.8203	-122.802	1.66964
2024-06-09 00:28:01	38.8165	-122.856	2.8247
2024-06-09 00:28:42	38.8148	-122.828	3.67699
2024-06-09 00:30:28	38.802	-122.803	5.30611
2024-06-09 00:30:30	38.8278	-122.83	2.8023
2024-06-09 00:31:17	38.797	-122.818	6.60988
2024-06-09 00:31:20	38.8252	-122.832	1.73098
2024-06-09 00:32:23	38.849	-122.801	3.70948
2024-06-09 00:32:33	38.8286	-122.829	3.37054
2024-06-09 00:33:26	38.8251	-122.836	3.41969
2024-06-09 00:33:56	38.81	-122.808	3.71063
2024-06-09 00:34:08	38.8046	-122.776	4.3047
2024-06-09 00:34:10	38.8385	-122.809	3.93873
2024-06-09 00:35:23	38.8368	-122.777	2.47144
2024-06-09 00:35:36	38.7786	-122.815	4.86102
2024-06-09 00:35:42	38.8287	-122.815	2.37405
2024-06-09 00:36:28	38.8136	-122.771	5.46871
2024-06-09 00:36:31	38.8134	-122.827	2.27988
2024-06-09 00:37:36	38.8134	-122.795	5.61537
2024-06-09 00:37:42	38.8238	-122.804	2.84422
2024-06-09 00:38:35	38.8077	-122.83	3.01882
2024-06-09 00:38:53	38.8377	-122.82	3.04946
2024-06-09 00:39:03	38.8179	-122.804	3.60799
2024-06-09 00:39:18	38.8154	-122.759	5.19167
2024-06-09 00:39:26	38.7987	-122.785	4.82102
2024-06-09 00:39:32	38.8249	-122.825	1.63791
2024-06-09 00:40:06	38.8232	-122.829	3.9498
2024-06-09 00:40:46	38.8286	-122.804	3.59391
2024-06-09 00:40:58	38.8021	-122.774	4.88898
2024-06-09 00:41:00	38.8226	-122.789	2.76786
2024-06-09 00:41:12	38.8241	-122.825	3.16748
2024-06-09 00:41:45	38.8198	-122.824	4.25873
2024-06-09 00:42:04	38.8269	-122.831	3.28133
2024-06-09 00:42:17	38.8009	-122.801	4.56322
2024-06-09 00:42:23	38.8233	-122.807	2.42375
2024-06-09 00:42:54	38.8485	-122.795	2.67641
2024-06-09 00:43:30	38.8104	-122.819	2.05533
2024-06-09 00:43:48	38.7995	-122.812	4.69075
2024-06-09 00:43:50	38.8071	-122.842	2.3928
2024-06-09 00:44:13	38.819	-122.801	3.96202
2024-06-09 00:44:48	38.8079	-122.767	4.86537
2024-06-09 00:44:51	38.8501	-122.791	1.87439
2024-06-09 00:45:02	38.8144	-122.813	2.74527
2024-06-09 00:45:23	38.8178	-122.826	2.76489
2024-06-09 00:45:56	38.8179	-122.787	6.26036
2024-06-09 00:46:01	38.8241	-122.814	2.90423
2024-06-09 00:46:24	38.8323	-122.786	4.08805
2024-06-09 00:46:46	38.8342	-122.773	4.0551
2024-06-09 00:47:04	38.8109	-122.797	4.26902
2024-06-09 00:48:07	38.8189	-122.787	5.37125
2024-06-09 00:48:11	38.8175	-122.84	3.31363
2024-06-09 00:48:24	38.8578	-122.784	3.23776
2024-06-09 00:48:31	38.8095	-122.821	2.64253
2024-06-09 00:48:46	38.8308	-122.802	5.16019
2024-06-09 00:48:51	38.8164	-122.827	1.79873
2024-06-09 00:49:17	38.8229	-122.846	4.23545
2024-06-09 00:50:56	38.8107	-122.815	4.7459
2024-06-09 00:51:02	38.8278	-122.825	2.93884
2024-06-09 00:51:17	38.8379	-122.808	3.77608
2024-06-09 00:51:21	38.8222	-122.801	2.71258
2024-06-09 00:51:46	38.8213	-122.86	4.18114
2024-06-09 00:52:18	38.8008	-122.79	6.03791
2024-06-09 00:52:24	38.7883	-122.844	4.08387
2024-06-09 00:52:33	38.8385	-122.81	3.23196
2024-06-09 00:53:32	38.8179	-122.796	2.75425
2024-06-09 00:54:08	38.8005	-122.776	5.28834
2024-06-09 00:54:23	38.8495	-122.799	3.01177
2024-06-09 00:55:38	38.8027	-122.813	4.42434
2024-06-09 00:55:40	38.8323	-122.838	1.94816
2024-06-09 00:56:19	38.8093	-122.782	3.68374
2024-06-09 00:56:21	38.8051	-122.783	1.47392
2024-06-09 00:57:38	38.8119	-122.827	4.46443
2024-06-09 00:57:41	38.8294	-122.851	1.4187
2024-06-09 00:59:16	38.8013	-122.784	4.29472
2024-06-09 00:59:21	38.815	-122.77	2.80164
2024-06-09 00:59:44	38.8463	-122.804	3.29712
2024-06-09 00:59:51	38.8153	-122.786	3.51789
2024-06-09 01:00:07	38.813	-122.816	3.85807
2024-06-09 01:00:16	38.8104	-122.852	3.42598
2024-06-09 01:02:57	38.8467	-122.796	4.10718
2024-06-09 01:03:04	38.8443	-122.813	3.94462
2024-06-09 01:03:27	38.7982	-122.78	2.51293
2024-06-09 01:03:45	38.8187	-122.808	3.22683
2024-06-09 01:04:16	38.8082	-122.842	4.07758
2024-06-09 01:04:22	38.8279	-122.806	2.99046
2024-06-09 01:04:53	38.8365	-122.821	3.18818
2024-06-09 01:05:18	38.7995	-122.823	4.41034
2024-06-09 01:05:20	38.8272	-122.824	1.29936
2024-06-09 01:06:18	38.8064	-122.804	4.82155
2024-06-09 01:06:20	38.838	-122.811	2.56853
2024-06-09 01:06:37	38.8059	-122.797	4.66163
2024-06-09 01:06:41	38.8152	-122.825	3.51883
2024-06-09 01:07:57	38.8157	-122.845	3.90199
2024-06-09 01:08:27	38.8048	-122.844	3.97377
2024-06-09 01:08:53	38.8344	-122.833	3.53829
2024-06-09 01:09:28	38.8117	-122.755	5.40162
2024-06-09 01:09:31	38.8359	-122.82	2.46324
2024-06-09 01:09:58	38.7979	-122.834	3.23202
2024-06-09 01:10:04	38.8178	-122.819	2.85345
2024-06-09 01:10:53	38.8288	-122.803	3.68345
2024-06-09 01:11:27	38.81	-122.818	3.15061
2024-06-09 01:13:15	38.8319	-122.793	4.04298
2024-06-09 01:14:18	38.8074	-122.806	3.32217
2024-06-09 01:14:21	38.829	-122.844	1.41012
2024-06-09 01:15:14	38.821	-122.811	3.48544
2024-06-09 01:15:56	38.7995	-122.803	4.33436
2024-06-09 01:16:02	38.8383	-122.796	2.97439
2024-06-09 01:17:28	38.8005	-122.781	5.37887
2024-06-09 01:17:31	38.8304	-122.82	2.41479
2024-06-09 01:18:08	38.8071	-122.781	6.24798
2024-06-09 01:18:10	38.8437	-122.792	2.9397
2024-06-09 01:18:27	38.8351	-122.83	2.83611
2024-06-09 01:18:57	38.7967	-122.823	4.13358
2024-06-09 01:19:06	38.833	-122.825	3.69918
2024-06-09 01:21:08	38.8017	-122.843	3.73949
2024-06-09 01:21:10	38.8392	-122.773	3.51001
2024-06-09 01:21:42	38.8265	-122.822	2.73256
2024-06-09 01:22:08	38.8203	-122.83	3.61756
2024-06-09 01:22:54	38.8116	-122.807	3.41088
2024-06-09 01:23:33	38.8232	-122.779	3.00026
2024-06-09 01:23:57	38.8363	-122.829	3.0764
2024-06-09 01:24:37	38.8109	-122.83	3.4976
2024-06-09 01:26:18	38.8138	-122.777	3.42482
2024-06-09 01:26:20	38.8316	-122.812	1.62252
2024-06-09 01:27:06	38.8257	-122.821	3.11818
2024-06-09 01:27:33	38.8367	-122.823	3.73229
2024-06-09 01:28:05	38.8041	-122.812	3.60376
2024-06-09 01:28:13	38.8486	-122.805	3.80727
2024-06-09 01:28:28	38.8208	-122.829	3.88238
2024-06-09 01:28:30	38.8123	-122.811	1.66271
2024-06-09 01:28:54	38.811	-122.799	3.45695
2024-06-09 01:30:08	38.8025	-122.805	5.4038
2024-06-09 01:30:11	38.8214	-122.856	2.6004
2024-06-09 01:31:37	38.8162	-122.813	4.4621
2024-06-09 01:32:16	38.8159	-122.821	3.00849
2024-06-09 01:32:27	38.8124	-122.789	5.34544
2024-06-09 01:32:31	38.8152	-122.829	2.79762
2024-06-09 01:32:46	38.8259	-122.84	3.54872
2024-06-09 01:33:25	38.8028	-122.809	7.16488
2024-06-09 01:33:32	38.8259	-122.85	2.40968
2024-06-09 01:34:38	38.7925	-122.808	4.39054
2024-06-09 01:34:43	38.8112	-122.799	3.42402
2024-06-09 01:34:55	38.8316	-122.823	2.65811
2024-06-09 01:35:37	38.8036	-122.845	4.21948
2024-06-09 01:36:11	38.8234	-122.823	2.1401
2024-06-09 01:36:42	38.8165	-122.832	3.54212
2024-06-09 01:37:16	38.8132	-122.843	2.52463
2024-06-09 01:38:07	38.8122	-122.834	3.81166
2024-06-09 01:39:05	38.8232	-122.808	4.47398
2024-06-09 01:39:37	38.8161	-122.838	3.58055
2024-06-09 01:40:53	38.8344	-122.793	3.51486
2024-06-09 01:42:17	38.804	-122.821	6.19294
2024-06-09 01:42:20	38.8276	-122.857	1.38015
2024-06-09 01:42:34	38.7864	-122.724	2.44238
2024-06-09 01:44:13	38.8416	-122.824	3.82685
2024-06-09 01:44:56	38.8226	-122.857	2.7388
2024-06-09 01:45:14	38.8085	-122.824	3.23562
2024-06-09 01:47:36	38.8174	-122.806	6.62199
2024-06-09 01:47:41	38.8267	-122.791	2.5783
2024-06-09 01:47:51	38.8057	-122.816	2.65552
2024-06-09 01:48:54	38.8096	-122.814	3.1953
2024-06-09 01:49:17	38.8127	-122.824	3.92042
2024-06-09 01:50:07	38.8254	-122.808	4.09007
2024-06-09 01:51:03	38.8463	-122.816	3.1575
2024-06-09 01:51:58	38.7957	-122.825	2.93667
2024-06-09 01:52:01	38.8258	-122.797	2.28934
2024-06-09 01:52:24	38.8166	-122.788	2.39019
2024-06-09 01:52:57	38.8315	-122.8	3.46888
2024-06-09 01:53:27	38.8033	-122.84	3.54088
2024-06-09 01:53:38	38.7998	-122.767	4.51867
2024-06-09 01:53:41	38.8252	-122.8	2.76169
2024-06-09 01:53:58	38.8062	-122.789	3.91726
2024-06-09 01:54:05	38.819	-122.815	3.36655
2024-06-09 01:56:02	38.8196	-122.823	3.66392
2024-06-09 01:57:46	38.8191	-122.808	4.03317
2024-06-09 01:58:08	38.8098	-122.766	5.99006
2024-06-09 01:58:11	38.8214	-122.824	2.57831
2024-06-09 01:59:52	38.8158	-122.775	2.58292
2024-06-09 02:00:05	38.7941	-122.796	5.37316
2024-06-09 02:00:11	38.807	-122.803	5.81703
2024-06-09 02:01:26	38.8278	-122.855	3.16221
2024-06-09 02:02:45	38.8295	-122.782	3.89047
2024-06-09 02:03:58	38.8102	-122.783	4.79627
2024-06-09 02:04:00	38.8359	-122.814	2.73247
2024-06-09 02:04:26	38.7672	-122.835	4.20301
2024-06-09 02:04:32	38.8452	-122.812	2.70848
2024-06-09 02:05:25	38.8099	-122.804	4.99133
2024-06-09 02:05:32	38.8258	-122.818	3.32807
2024-06-09 02:05:56	38.8138	-122.78	4.85081
2024-06-09 02:06:02	38.8259	-122.814	2.76896
2024-06-09 02:06:12	38.8175	-122.846	2.83527
2024-06-09 02:06:27	38.8184	-122.798	6.86351
2024-06-09 02:06:31	38.8139	-122.846	2.64824
2024-06-09 02:08:25	38.8155	-122.813	3.82889
2024-06-09 02:09:06	38.8054	-122.829	2.85012
2024-06-09 02:09:39	38.8114	-122.804	3.90911
2024-06-09 02:09:40	38.8119	-122.812	2.33424
2024-06-09 02:10:28	38.8079	-122.846	3.72615
2024-06-09 02:10:35	38.8132	-122.843	3.01256
2024-06-09 02:11:07	38.8301	-122.837	4.43009
2024-06-09 02:11:37	38.8098	-122.84	4.3235
2024-06-09 02:12:57	38.828	-122.817	3.52006
2024-06-09 02:13:02	38.8143	-122.82	3.39131
2024-06-09 02:13:46	38.8299	-122.831	3.35831
2024-06-09 02:14:22	38.813	-122.833	2.6919
2024-06-09 02:15:05	38.8183	-122.8	3.48702
2024-06-09 02:15:37	38.7938	-122.83	3.12081
2024-06-09 02:15:41	38.8104	-122.802	2.12388
2024-06-09 02:16:48	38.8073	-122.81	4.88733
2024-06-09 02:16:51	38.8318	-122.825	1.78444
2024-06-09 02:17:22	38.8284	-122.809	3.5037
2024-06-09 02:17:56	38.83	-122.803	4.11702
2024-06-09 02:18:01	38.8278	-122.799	2.52557
2024-06-09 02:19:17	38.8116	-122.795	5.67201
2024-06-09 02:19:21	38.8405	-122.825	3.19075
2024-06-09 02:21:27	38.8019	-122.844	3.44059
2024-06-09 02:23:26	38.8188	-122.789	6.3677
2024-06-09 02:23:32	38.8159	-122.814	2.25086
2024-06-09 02:23:46	38.8003	-122.821	3.31261
2024-06-09 02:24:17	38.8025	-122.849	3.26307
2024-06-09 02:24:28	38.8021	-122.779	4.73877
2024-06-09 02:24:30	38.823	-122.81	3.0802
2024-06-09 02:24:48	38.8052	-122.804	5.34578
2024-06-09 02:24:50	38.8294	-122.855	1.51566
2024-06-09 02:25:11	38.8411	-122.801	3.98163
2024-06-09 02:26:38	38.7997	-122.816	2.72604
2024-06-09 02:26:41	38.819	-122.825	1.78357
2024-06-09 02:27:12	38.818	-122.809	3.11184
2024-06-09 02:28:27	38.809	-122.858	3.37261
2024-06-09 02:28:47	38.8249	-122.85	3.90007
2024-06-09 02:28:51	38.7759	-122.752	2.95133
2024-06-09 02:30:15	38.8244	-122.8	4.03108
2024-06-09 02:30:22	38.8268	-122.826	2.80483
2024-06-09 02:31:17	38.8042	-122.823	3.75349
2024-06-09 02:31:36	38.8057	-122.807	3.02671
2024-06-09 02:32:26	38.8233	-122.832	3.5784
2024-06-09 02:33:46	38.8112	-122.808	5.3617
2024-06-09 02:33:52	38.8231	-122.821	2.85897
2024-06-09 02:34:27	38.8196	-122.781	6.0939
2024-06-09 02:34:32	38.8322	-122.814	3.31329
2024-06-09 02:35:04	38.8089	-122.796	2.53208
2024-06-09 02:35:34	38.8277	-122.825	2.99132
2024-06-09 02:36:48	38.813	-122.777	5.73763
2024-06-09 02:36:50	38.8321	-122.808	2.9552
2024-06-09 02:38:47	38.8198	-122.836	4.44624
2024-06-09 02:39:08	38.821	-122.78	5.62143
2024-06-09 02:39:10	38.8304	-122.826	2.25895
2024-06-09 02:39:28	38.7976	-122.829	4.21091
2024-06-09 02:39:32	38.8089	-122.792	2.66246
2024-06-09 02:39:58	38.8046	-122.824	3.3543
2024-06-09 02:40:00	38.8181	-122.832	1.57108
2024-06-09 02:41:07	38.8144	-122.807	4.71862
2024-06-09 02:41:11	38.7961	-122.83	2.68471
2024-06-09 02:42:34	38.8199	-122.811	2.82832
2024-06-09 02:43:28	38.8122	-122.806	4.76793
2024-06-09 02:43:34	38.8265	-122.816	1.5856
2024-06-09 02:43:57	38.8136	-122.778	6.16153
2024-06-09 02:44:01	38.8134	-122.815	2.29708
2024-06-09 02:47:37	38.8164	-122.799	2.70368
2024-06-09 02:47:46	38.821	-122.839	3.8633
2024-06-09 02:47:57	38.8136	-122.79	5.28919
2024-06-09 02:48:01	38.8282	-122.846	3.06829
2024-06-09 02:48:23	38.8454	-122.797	2.64237
2024-06-09 02:49:02	38.8409	-122.779	4.18996
2024-06-09 02:49:58	38.8212	-122.834	3.82633
2024-06-09 02:50:55	38.8155	-122.839	2.87545
2024-06-09 02:51:47	38.8017	-122.787	4.34581
2024-06-09 02:51:51	38.8217	-122.821	3.09134
2024-06-09 02:52:17	38.8197	-122.846	3.99576
2024-06-09 02:52:47	38.824	-122.839	4.0851
2024-06-09 02:52:50	38.7904	-122.787	2.04538
2024-06-09 02:53:06	38.8277	-122.816	4.04022
2024-06-09 02:53:28	38.8109	-122.758	4.88289
2024-06-09 02:53:30	38.837	-122.789	2.56187
2024-06-09 02:53:55	38.8359	-122.783	1.54081
2024-06-09 02:54:28	38.8375	-122.78	2.35457
2024-06-09 02:54:32	38.8413	-122.831	4.12327
2024-06-09 02:55:27	38.8166	-122.765	5.56825
2024-06-09 02:55:31	38.8128	-122.826	2.57382
2024-06-09 02:56:17	38.8413	-122.817	2.58365
2024-06-09 02:57:26	38.8181	-122.824	4.61729
2024-06-09 02:57:42	38.8273	-122.798	3.03176
2024-06-09 02:58:21	38.8235	-122.852	2.75528
2024-06-09 02:59:17	38.7978	-122.789	5.69774
2024-06-09 02:59:20	38.819	-122.805	2.26096
2024-06-09 02:59:51	38.8204	-122.777	2.7499
2024-06-09 03:00:45	38.8052	-122.846	3.59036
2024-06-09 03:01:48	38.7974	-122.819	3.30094
2024-06-09 03:01:57	38.8031	-122.829	3.62541
2024-06-09 03:02:28	38.8262	-122.805	3.735
2024-06-09 03:02:33	38.8113	-122.793	2.94743
2024-06-09 03:03:07	38.8107	-122.817	3.92897
2024-06-09 03:04:08	38.8354	-122.817	4.22367
2024-06-09 03:04:47	38.8286	-122.782	2.81907
2024-06-09 03:06:06	38.8049	-122.828	3.3681
2024-06-09 03:06:13	38.824	-122.821	3.73032
2024-06-09 03:06:27	38.7913	-122.813	3.49167
2024-06-09 03:08:46	38.8137	-122.799	4.88629
2024-06-09 03:08:52	38.8443	-122.783	2.30399
2024-06-09 03:11:45	38.8213	-122.801	3.61373
2024-06-09 03:11:51	38.8358	-122.814	1.76788
2024-06-09 03:12:05	38.7878	-122.789	6.62854
2024-06-09 03:12:13	38.825	-122.795	4.08652
2024-06-09 03:12:20	38.8208	-122.844	1.98908
2024-06-09 03:12:55	38.8446	-122.806	3.27776
2024-06-09 03:13:37	38.8181	-122.827	3.54843
2024-06-09 03:13:51	38.8122	-122.816	4.38804
2024-06-09 03:14:27	38.8067	-122.805	4.28262
2024-06-09 03:15:58	38.8091	-122.818	5.31321
2024-06-09 03:16:53	38.8279	-122.814	2.54826
2024-06-09 03:17:07	38.8107	-122.788	4.91609
2024-06-09 03:17:11	38.8327	-122.823	3.11708
2024-06-09 03:17:57	38.8209	-122.832	5.36902
2024-06-09 03:18:03	38.7797	-122.788	4.58435
2024-06-09 03:18:12	38.8233	-122.805	3.26044
2024-06-09 03:18:21	38.8226	-122.824	2.80356
2024-06-09 03:19:32	38.8325	-122.813	3.06064
2024-06-09 03:20:07	38.8123	-122.828	2.33471
2024-06-09 03:20:11	38.7798	-122.71	5.14025
2024-06-09 03:20:36	38.8134	-122.829	2.43156
2024-06-09 03:20:43	38.7821	-122.727	5.12394
2024-06-09 03:21:28	38.7954	-122.825	3.69119
2024-06-09 03:21:30	38.8317	-122.83	1.50584
2024-06-09 03:22:05	38.8246	-122.809	2.83193
2024-06-09 03:23:29	38.7886	-122.802	4.1813
2024-06-09 03:23:30	38.8153	-122.836	1.17519
2024-06-09 03:24:58	38.812	-122.824	3.93908
2024-06-09 03:25:00	38.8209	-122.843	1.12253
2024-06-09 03:25:37	38.8238	-122.816	4.21132
2024-06-09 03:25:55	38.7938	-122.737	2.60319
2024-06-09 03:26:17	38.8191	-122.814	3.8361
2024-06-09 03:27:27	38.8235	-122.8	2.74499
2024-06-09 03:27:47	38.8075	-122.851	3.67449
2024-06-09 03:28:57	38.8047	-122.828	4.02642
2024-06-09 03:29:22	38.8195	-122.821	3.58424
2024-06-09 03:29:34	38.8147	-122.813	5.3386
2024-06-09 03:29:47	38.794	-122.822	2.81834
2024-06-09 03:29:51	38.8266	-122.797	2.39873
2024-06-09 03:30:28	38.8218	-122.808	3.51414
2024-06-09 03:30:30	38.8043	-122.816	1.60419
2024-06-09 03:32:07	38.823	-122.783	6.20606
2024-06-09 03:32:15	38.8304	-122.807	3.57152
2024-06-09 03:33:17	38.8164	-122.776	5.80116
2024-06-09 03:33:24	38.8324	-122.835	4.06654
2024-06-09 03:33:32	38.8038	-122.752	2.32196
2024-06-09 03:34:36	38.8045	-122.82	3.93959
2024-06-09 03:35:03	38.827	-122.823	3.48258
2024-06-09 03:36:28	38.7993	-122.797	4.65173
2024-06-09 03:36:30	38.8228	-122.83	1.29539
2024-06-09 03:37:16	38.824	-122.827	4.38498
2024-06-09 03:37:37	38.8195	-122.823	3.95003
2024-06-09 03:39:12	38.8424	-122.815	3.03434
2024-06-09 03:39:33	38.8294	-122.821	3.40076
2024-06-09 03:39:47	38.807	-122.789	5.35297
2024-06-09 03:39:51	38.8012	-122.846	2.94748
2024-06-09 03:40:18	38.8066	-122.796	5.48725
2024-06-09 03:40:20	38.8249	-122.814	2.6462
2024-06-09 03:41:39	38.8047	-122.817	4.19498
2024-06-09 03:41:44	38.8029	-122.81	2.65458
2024-06-09 03:42:48	38.8371	-122.837	3.59504
2024-06-09 03:42:50	38.8026	-122.825	1.25186
2024-06-09 03:43:28	38.8214	-122.81	4.01672
2024-06-09 03:43:30	38.8189	-122.848	0.923633
2024-06-09 03:44:36	38.8117	-122.822	5.30389
2024-06-09 03:44:41	38.8284	-122.821	3.01505
2024-06-09 03:44:54	38.8249	-122.803	3.71175
2024-06-09 03:45:48	38.8132	-122.786	5.2295
2024-06-09 03:45:50	38.8156	-122.826	2.28237
2024-06-09 03:46:07	38.8015	-122.779	6.35729
2024-06-09 03:46:23	38.8439	-122.767	1.84548
2024-06-09 03:49:11	38.8309	-122.794	3.75147
2024-06-09 03:49:26	38.8437	-122.796	3.27023
2024-06-09 03:49:36	38.8257	-122.799	4.4468
2024-06-09 03:49:58	38.8213	-122.828	4.93781
2024-06-09 03:50:01	38.8341	-122.828	2.13875
2024-06-09 03:50:25	38.8258	-122.812	2.60403
2024-06-09 03:50:54	38.8335	-122.807	3.48991
2024-06-09 03:52:18	38.7989	-122.824	4.71217
2024-06-09 03:52:25	38.8161	-122.801	3.3132
2024-06-09 03:53:24	38.8123	-122.807	3.66847
2024-06-09 03:53:38	38.8093	-122.754	5.54969
2024-06-09 03:53:41	38.8211	-122.819	2.41309
2024-06-09 03:53:53	38.8116	-122.83	3.86441
2024-06-09 03:54:18	38.8109	-122.786	5.80391
2024-06-09 03:54:20	38.8035	-122.828	2.62586
2024-06-09 03:54:47	38.8193	-122.837	3.73653
2024-06-09 03:54:56	38.8226	-122.849	3.16416
2024-06-09 03:55:24	38.8064	-122.755	2.31681
2024-06-09 03:55:58	38.8135	-122.779	5.95182
2024-06-09 03:56:01	38.8162	-122.827	2.90768
2024-06-09 03:57:06	38.8074	-122.832	3.5207
2024-06-09 03:57:47	38.8093	-122.837	3.22289
2024-06-09 03:58:14	38.8303	-122.776	3.35037
2024-06-09 03:58:20	38.8318	-122.801	2.19836
[truncated: 5,370 more rows]

## Sheet: QNO (0.6)
time	latitude	longitude	depth [km]
2024-06-08 00:00:28	38.8122	-122.77	4.60278
2024-06-08 00:00:30	38.8248	-122.748	2.98479
2024-06-08 00:01:58	38.8131	-122.775	4.84592
2024-06-08 00:02:00	38.7934	-122.784	2.37693
2024-06-08 00:02:43	38.8554	-122.781	4.25581
2024-06-08 00:03:16	38.8165	-122.776	2.32084
2024-06-08 00:04:26	38.8249	-122.804	3.96969
2024-06-08 00:09:44	38.8132	-122.818	3.97195
2024-06-08 00:12:16	38.8381	-122.829	4.26918
2024-06-08 00:14:25	38.8133	-122.774	2.63904
2024-06-08 00:24:48	38.7836	-122.748	3.60059
2024-06-08 00:24:56	38.816	-122.754	4.34468
2024-06-08 00:25:00	38.8331	-122.789	2.54417
2024-06-08 00:27:57	38.8105	-122.763	6.00805
2024-06-08 00:28:01	38.8111	-122.769	1.54513
2024-06-08 00:29:47	38.8315	-122.81	4.67763
2024-06-08 00:29:52	38.8259	-122.762	2.36671
2024-06-08 00:47:02	38.8486	-122.744	4.12585
2024-06-08 00:50:05	38.8398	-122.772	3.20936
2024-06-08 00:50:20	38.8599	-122.732	3.80427
2024-06-08 00:55:32	38.8292	-122.792	3.29349
2024-06-08 00:55:56	38.8262	-122.788	3.82097
2024-06-08 00:57:06	38.7585	-122.854	4.18591
2024-06-08 00:57:13	38.8456	-122.818	2.57827
2024-06-08 00:59:51	38.8248	-122.777	2.65151
2024-06-08 01:13:57	38.8029	-122.804	3.93684
2024-06-08 01:14:01	38.8404	-122.813	5.31681
2024-06-08 01:16:33	38.8503	-122.82	3.3858
2024-06-08 01:22:26	38.8247	-122.818	4.05529
2024-06-08 01:24:06	38.8168	-122.825	3.70387
2024-06-08 01:29:43	38.8497	-122.781	2.77196
2024-06-08 01:40:08	38.8155	-122.803	5.09633
2024-06-08 01:40:10	38.849	-122.833	2.43161
2024-06-08 01:40:28	38.8436	-122.783	4.11393
2024-06-08 01:43:46	38.7708	-122.833	3.94252
2024-06-08 01:43:53	38.8561	-122.842	2.49251
2024-06-08 01:44:02	38.8077	-122.731	3.02203
2024-06-08 01:49:03	38.8295	-122.807	3.2508
2024-06-08 01:59:52	38.8254	-122.779	3.31149
2024-06-08 02:00:36	38.8363	-122.804	2.9762
2024-06-08 02:05:35	38.8157	-122.773	3.25446
2024-06-08 02:10:31	38.8271	-122.77	8.71814
2024-06-08 02:10:47	38.7502	-122.835	3.12058
2024-06-08 02:10:53	38.8384	-122.815	3.51044
2024-06-08 02:11:04	38.7769	-122.742	4.40346
2024-06-08 02:11:50	38.8539	-122.797	2.69231
2024-06-08 02:12:55	38.8265	-122.822	3.18589
2024-06-08 02:13:04	38.8053	-122.748	3.76243
2024-06-08 02:16:32	38.8277	-122.796	3.36051
2024-06-08 02:18:58	38.8239	-122.808	3.95589
2024-06-08 02:19:01	38.8188	-122.817	2.15824
2024-06-08 02:24:48	38.8072	-122.753	2.75535
2024-06-08 02:24:50	38.8253	-122.862	2.27516
2024-06-08 02:26:37	38.8296	-122.752	5.13847
2024-06-08 02:26:41	38.8275	-122.769	1.99054
2024-06-08 02:27:17	38.8351	-122.793	3.09234
2024-06-08 02:27:24	38.8046	-122.762	3.69829
2024-06-08 02:29:37	38.8247	-122.836	3.21082
2024-06-08 02:29:43	38.7904	-122.719	4.46691
2024-06-08 02:31:17	38.8092	-122.768	5.51989
2024-06-08 02:31:21	38.8378	-122.789	2.72833
2024-06-08 02:36:55	38.7815	-122.741	6.13708
2024-06-08 02:37:01	38.8521	-122.767	3.31823
2024-06-08 02:37:13	38.8085	-122.706	3.41003
2024-06-08 02:37:42	38.8225	-122.75	3.03626
2024-06-08 02:38:32	38.8096	-122.777	2.62977
2024-06-08 02:39:07	38.7978	-122.797	4.49564
2024-06-08 02:39:10	38.7956	-122.728	7.38996
2024-06-08 02:39:23	38.7976	-122.731	3.17555
2024-06-08 02:40:34	38.8472	-122.79	2.66688
2024-06-08 02:44:35	38.8147	-122.859	3.55604
2024-06-08 02:44:47	38.8092	-122.775	5.13935
2024-06-08 02:44:51	38.8196	-122.822	2.06049
2024-06-08 02:45:58	38.8354	-122.789	4.21181
2024-06-08 02:46:00	38.8314	-122.805	2.65919
2024-06-08 02:49:03	38.8512	-122.794	1.96613
2024-06-08 02:51:38	38.8319	-122.824	3.83499
2024-06-08 02:51:40	38.8138	-122.835	1.82248
2024-06-08 02:52:23	38.8011	-122.739	3.23797
2024-06-08 02:53:27	38.8217	-122.798	4.60241
2024-06-08 02:55:37	38.8148	-122.835	3.70967
2024-06-08 02:55:43	38.7956	-122.75	4.46773
2024-06-08 02:57:36	38.8111	-122.86	3.84325
2024-06-08 02:59:51	38.8157	-122.761	2.83432
2024-06-08 03:04:56	38.793	-122.801	5.56056
2024-06-08 03:05:02	38.8426	-122.806	1.76773
2024-06-08 03:08:06	38.8208	-122.876	3.67019
2024-06-08 03:08:18	38.8302	-122.919	3.12473
2024-06-08 03:08:20	38.7914	-122.759	1.84445
2024-06-08 03:08:47	38.8165	-122.868	3.81444
2024-06-08 03:09:55	38.8354	-122.794	3.09872
2024-06-08 03:10:18	38.8034	-122.881	4.10328
2024-06-08 03:10:22	38.8173	-122.78	3.03413
2024-06-08 03:11:07	38.8208	-122.814	3.98321
2024-06-08 03:11:47	38.8226	-122.732	5.40944
2024-06-08 03:12:46	38.7576	-122.833	4.12525
2024-06-08 03:12:52	38.8377	-122.821	3.33796
2024-06-08 03:13:15	38.7923	-122.772	4.65118
2024-06-08 03:20:16	38.8321	-122.811	6.40083
2024-06-08 03:20:21	38.7834	-122.717	6.5216
2024-06-08 03:20:33	38.7984	-122.742	3.37288
2024-06-08 03:24:06	38.8114	-122.791	3.62897
2024-06-08 03:25:54	38.8546	-122.795	3.56101
2024-06-08 03:26:03	38.7952	-122.771	3.11993
2024-06-08 03:27:06	38.8511	-122.822	3.4427
2024-06-08 03:30:07	38.8012	-122.771	2.38429
2024-06-08 03:30:13	38.8133	-122.716	4.51936
2024-06-08 03:30:35	38.7712	-122.764	5.87958
2024-06-08 03:30:41	38.8319	-122.82	2.36467
2024-06-08 03:32:18	38.814	-122.821	3.57494
2024-06-08 03:32:24	38.7917	-122.767	3.68891
2024-06-08 03:34:13	38.8335	-122.807	3.41938
2024-06-08 03:35:07	38.8057	-122.797	6.23624
2024-06-08 03:35:12	38.8064	-122.758	4.35993
2024-06-08 03:36:33	38.8414	-122.792	3.28486
2024-06-08 03:42:17	38.8217	-122.83	3.48976
2024-06-08 03:43:21	38.8087	-122.743	3.41078
2024-06-08 03:43:38	38.7831	-122.771	2.17292
2024-06-08 03:43:40	38.8163	-122.731	1.48234
2024-06-08 03:43:58	38.808	-122.773	5.65291
2024-06-08 03:44:01	38.8226	-122.828	2.20321
2024-06-08 03:44:46	38.8215	-122.819	3.65405
2024-06-08 03:49:13	38.8302	-122.793	4.19366
2024-06-08 03:49:56	38.8151	-122.86	3.05922
2024-06-08 03:59:52	38.8227	-122.78	2.86859
2024-06-08 04:01:45	38.8282	-122.812	3.77999
2024-06-08 04:02:35	38.8402	-122.792	4.6097
2024-06-08 04:07:18	38.8314	-122.786	4.89462
2024-06-08 04:07:20	38.8467	-122.811	2.1823
2024-06-08 04:08:07	38.8237	-122.806	3.68538
2024-06-08 04:08:11	38.7895	-122.767	3.20533
2024-06-08 04:09:07	38.7866	-122.758	3.13385
2024-06-08 04:09:11	38.8224	-122.803	1.68973
2024-06-08 04:10:42	38.8082	-122.835	3.14256
2024-06-08 04:14:42	38.8329	-122.804	2.86053
2024-06-08 04:15:13	38.8438	-122.758	3.83188
2024-06-08 04:15:24	38.8188	-122.777	3.43637
2024-06-08 04:15:42	38.8408	-122.785	2.52947
2024-06-08 04:16:36	38.7873	-122.811	4.75168
2024-06-08 04:16:42	38.8195	-122.808	3.40059
2024-06-08 04:17:17	38.8238	-122.781	6.6371
2024-06-08 04:17:21	38.8416	-122.816	2.38058
2024-06-08 04:17:58	38.8174	-122.778	6.01315
2024-06-08 04:18:01	38.8265	-122.809	2.63249
2024-06-08 04:19:34	38.8681	-122.854	3.35444
2024-06-08 04:19:42	38.8056	-122.723	2.00341
2024-06-08 04:25:46	38.8227	-122.798	5.44693
2024-06-08 04:25:52	38.8179	-122.82	3.26058
2024-06-08 04:32:25	38.8081	-122.761	3.18495
2024-06-08 04:34:57	38.8128	-122.796	5.80276
2024-06-08 04:35:01	38.8274	-122.839	2.46647
2024-06-08 04:38:58	38.8059	-122.77	5.38364
2024-06-08 04:39:01	38.825	-122.824	2.96811
2024-06-08 04:39:15	38.8315	-122.816	4.35944
2024-06-08 04:40:16	38.7859	-122.833	4.40558
2024-06-08 04:40:22	38.8287	-122.875	3.33521
2024-06-08 04:49:33	38.837	-122.774	2.56304
2024-06-08 04:55:46	38.8215	-122.821	3.77928
2024-06-08 04:56:43	38.8347	-122.828	2.61949
2024-06-08 04:58:47	38.7967	-122.765	4.50853
2024-06-08 04:59:51	38.8123	-122.77	2.94781
2024-06-08 05:01:45	38.828	-122.801	4.1403
2024-06-08 05:03:48	38.7902	-122.824	4.0705
2024-06-08 05:03:50	38.8164	-122.841	1.21201
2024-06-08 05:07:25	38.8458	-122.811	3.38226
2024-06-08 05:07:32	38.8422	-122.833	2.72614
2024-06-08 05:23:08	38.8276	-122.768	2.93633
2024-06-08 05:23:11	38.8212	-122.793	1.80892
2024-06-08 05:25:45	38.82	-122.802	4.38902
2024-06-08 05:28:22	38.8283	-122.81	2.97773
2024-06-08 05:33:21	38.8409	-122.806	3.66627
2024-06-08 05:36:57	38.805	-122.796	5.21075
2024-06-08 05:37:01	38.8205	-122.799	2.81472
2024-06-08 05:41:05	38.8021	-122.758	1.59536
2024-06-08 05:43:38	38.7967	-122.764	3.49324
2024-06-08 05:43:41	38.8177	-122.792	2.24781
2024-06-08 05:46:07	38.8365	-122.905	4.73681
2024-06-08 05:46:10	38.8076	-122.838	2.13199
2024-06-08 05:46:24	38.8026	-122.747	3.68306
2024-06-08 05:53:36	38.8136	-122.832	3.18238
2024-06-08 05:53:47	38.8124	-122.779	5.83396
2024-06-08 05:53:51	38.8256	-122.769	1.98192
2024-06-08 05:54:27	38.8291	-122.845	4.25374
2024-06-08 05:59:51	38.8245	-122.773	3.11074
2024-06-08 06:02:03	38.8297	-122.771	3.56731
2024-06-08 06:04:26	38.8191	-122.818	3.66224
2024-06-08 06:08:15	38.8047	-122.822	3.62118
2024-06-08 06:14:07	38.8503	-122.803	5.52632
2024-06-08 06:14:10	38.8452	-122.697	4.13294
2024-06-08 06:14:36	38.799	-122.754	5.17371
2024-06-08 06:21:32	38.8446	-122.812	2.98128
2024-06-08 06:22:37	38.8147	-122.801	5.64912
2024-06-08 06:22:41	38.8207	-122.86	4.18504
2024-06-08 06:23:28	38.813	-122.85	5.03198
2024-06-08 06:23:31	38.8246	-122.82	1.71586
2024-06-08 06:23:48	38.8056	-122.797	3.25259
2024-06-08 06:23:52	38.82	-122.852	1.17238
2024-06-08 06:26:05	38.8387	-122.796	2.15848
2024-06-08 06:36:46	38.823	-122.799	6.12005
2024-06-08 06:36:52	38.8068	-122.795	2.41614
2024-06-08 06:37:46	38.8322	-122.797	6.61742
2024-06-08 06:37:52	38.7978	-122.739	1.34671
2024-06-08 06:40:25	38.8181	-122.77	2.27644
2024-06-08 06:43:56	38.8165	-122.81	3.39006
2024-06-08 06:46:17	38.8173	-122.775	5.66871
2024-06-08 06:49:36	38.8002	-122.795	4.22628
2024-06-08 06:49:42	38.8166	-122.815	3.12939
2024-06-08 06:49:54	38.7948	-122.704	5.11563
2024-06-08 06:51:33	38.8179	-122.797	3.85946
2024-06-08 06:55:21	38.8214	-122.827	3.58133
2024-06-08 06:57:24	38.8318	-122.782	3.64423
2024-06-08 06:58:07	38.813	-122.774	5.32962
2024-06-08 06:58:11	38.8346	-122.812	2.48329
2024-06-08 06:59:51	38.8181	-122.778	2.74425
2024-06-08 07:00:56	38.819	-122.762	5.42269
2024-06-08 07:01:01	38.8504	-122.811	3.29653
2024-06-08 07:03:38	38.8184	-122.82	3.59763
2024-06-08 07:03:40	38.8141	-122.833	1.89574
2024-06-08 07:04:35	38.8173	-122.815	3.69807
2024-06-08 07:05:56	38.7996	-122.785	3.11359
2024-06-08 07:06:06	38.8319	-122.79	7.08913
2024-06-08 07:06:10	38.805	-122.841	1.26127
2024-06-08 07:06:25	38.8294	-122.786	3.96472
2024-06-08 07:07:26	38.8239	-122.824	3.23939
2024-06-08 07:08:07	38.8143	-122.827	4.13949
2024-06-08 07:13:28	38.8336	-122.821	3.62483
2024-06-08 07:13:32	38.7968	-122.806	2.23893
2024-06-08 07:18:35	38.8158	-122.809	3.78538
2024-06-08 07:25:05	38.8282	-122.796	3.3669
2024-06-08 07:25:55	38.828	-122.791	3.97596
2024-06-08 07:26:28	38.8127	-122.822	3.33881
2024-06-08 07:26:31	38.8151	-122.808	2.28156
2024-06-08 07:30:28	38.8088	-122.826	4.23668
2024-06-08 07:30:30	38.8306	-122.817	1.55308
2024-06-08 07:34:18	38.799	-122.879	3.77887
2024-06-08 07:34:22	38.822	-122.79	2.72788
2024-06-08 07:35:23	38.8388	-122.784	3.4666
2024-06-08 07:39:28	38.8095	-122.778	4.48075
2024-06-08 07:40:23	38.805	-122.768	3.03724
2024-06-08 07:46:26	38.8026	-122.819	4.8328
2024-06-08 07:46:32	38.82	-122.839	3.35296
2024-06-08 07:46:46	38.8199	-122.846	4.1689
2024-06-08 07:53:54	38.8363	-122.805	3.61196
2024-06-08 07:55:56	38.8138	-122.807	6.22903
2024-06-08 07:56:01	38.8129	-122.808	2.74366
2024-06-08 07:59:51	38.8231	-122.767	3.53625
2024-06-08 08:08:57	38.8216	-122.835	3.94866
2024-06-08 08:09:16	38.7898	-122.819	5.10567
2024-06-08 08:09:22	38.8365	-122.812	3.70211
2024-06-08 08:11:13	38.8595	-122.825	2.94887
2024-06-08 08:16:18	38.8283	-122.823	3.14007
2024-06-08 08:16:20	38.8125	-122.864	1.12527
2024-06-08 08:17:08	38.8212	-122.789	4.01532
2024-06-08 08:17:11	38.8198	-122.781	2.22042
2024-06-08 08:20:27	38.7996	-122.763	3.2839
2024-06-08 08:20:53	38.8227	-122.858	3.83161
2024-06-08 08:22:46	38.8349	-122.805	3.66266
2024-06-08 08:22:51	38.8356	-122.834	1.42828
2024-06-08 08:29:35	38.8037	-122.826	3.11019
2024-06-08 08:37:23	38.789	-122.783	3.23337
2024-06-08 08:42:03	38.7981	-122.761	4.93001
2024-06-08 08:48:05	38.818	-122.794	3.29889
2024-06-08 08:51:38	38.8034	-122.747	3.25068
2024-06-08 08:51:40	38.8212	-122.738	1.34304
2024-06-08 08:53:22	38.836	-122.816	3.51751
2024-06-08 08:59:52	38.8102	-122.775	3.19753
2024-06-08 09:02:27	38.8126	-122.795	4.75745
2024-06-08 09:02:37	38.8134	-122.831	4.20652
2024-06-08 09:02:42	38.8181	-122.762	3.80016
2024-06-08 09:10:55	38.8207	-122.811	4.201
2024-06-08 09:11:12	38.8186	-122.807	2.20357
2024-06-08 09:11:46	38.811	-122.802	4.94863
2024-06-08 09:11:51	38.8065	-122.802	3.21406
2024-06-08 09:14:38	38.8267	-122.828	4.42901
2024-06-08 09:14:40	38.8049	-122.849	1.14749
2024-06-08 09:15:35	38.8111	-122.746	4.50266
2024-06-08 09:15:44	38.8392	-122.818	4.83022
2024-06-08 09:15:51	38.8162	-122.776	2.6506
2024-06-08 09:26:15	38.8283	-122.826	3.2092
2024-06-08 09:27:27	38.8016	-122.862	3.60579
2024-06-08 09:27:31	38.8398	-122.8	1.51131
2024-06-08 09:33:07	38.8177	-122.812	3.95316
2024-06-08 09:46:21	38.8038	-122.744	2.32551
2024-06-08 09:47:46	38.8157	-122.801	5.08229
2024-06-08 09:47:52	38.8218	-122.846	3.04108
2024-06-08 09:50:12	38.8222	-122.8	4.40606
2024-06-08 09:52:46	38.7909	-122.792	5.77639
2024-06-08 09:52:51	38.828	-122.869	2.80497
2024-06-08 09:56:58	38.8393	-122.782	2.35628
2024-06-08 09:57:02	38.8221	-122.809	2.88195
2024-06-08 09:59:52	38.803	-122.777	3.69533
2024-06-08 10:01:36	38.8409	-122.799	4.21569
2024-06-08 10:06:57	38.8344	-122.768	6.25522
2024-06-08 10:07:01	38.8393	-122.851	2.86652
2024-06-08 10:08:47	38.821	-122.819	3.46367
2024-06-08 10:08:54	38.8201	-122.801	2.90063
2024-06-08 10:13:17	38.8054	-122.772	5.13524
2024-06-08 10:13:21	38.8346	-122.808	3.06751
2024-06-08 10:17:48	38.8077	-122.794	4.48172
2024-06-08 10:17:51	38.8257	-122.788	2.67978
2024-06-08 10:20:32	38.8336	-122.8	3.44505
2024-06-08 10:23:08	38.8193	-122.802	5.25093
2024-06-08 10:23:10	38.8399	-122.81	2.53452
2024-06-08 10:34:03	38.7945	-122.743	2.70016
2024-06-08 10:42:46	38.8049	-122.785	5.17513
2024-06-08 10:42:51	38.8158	-122.834	2.98991
2024-06-08 10:47:35	38.8405	-122.8	5.00211
2024-06-08 10:47:42	38.7774	-122.728	3.86554
2024-06-08 10:48:28	38.8057	-122.792	4.76547
2024-06-08 10:48:33	38.8105	-122.791	3.14336
2024-06-08 10:48:40	38.828	-122.824	1.78184
2024-06-08 10:48:56	38.8489	-122.818	2.85906
2024-06-08 10:49:04	38.7966	-122.742	3.44474
2024-06-08 10:49:35	38.843	-122.808	3.11026
2024-06-08 10:51:23	38.8263	-122.798	5.06307
2024-06-08 10:55:37	38.8178	-122.794	4.62839
2024-06-08 10:55:43	38.82	-122.79	3.47088
2024-06-08 10:57:18	38.8039	-122.787	4.43358
2024-06-08 10:57:21	38.8264	-122.791	2.50926
2024-06-08 10:59:52	38.8119	-122.773	2.89779
2024-06-08 11:08:16	38.8405	-122.822	3.32051
2024-06-08 11:08:35	38.8263	-122.829	3.07723
2024-06-08 11:08:44	38.7854	-122.742	5.30976
2024-06-08 11:09:22	38.823	-122.818	3.54892
2024-06-08 11:09:38	38.8082	-122.807	5.02071
2024-06-08 11:09:40	38.8253	-122.842	2.44767
2024-06-08 11:10:27	38.822	-122.839	2.83918
2024-06-08 11:14:56	38.8286	-122.788	3.39315
2024-06-08 11:15:06	38.833	-122.795	3.59021
2024-06-08 11:19:38	38.7711	-122.768	3.52332
2024-06-08 11:19:41	38.8093	-122.784	1.21072
2024-06-08 11:27:33	38.8277	-122.766	2.46305
2024-06-08 11:27:43	38.8178	-122.84	4.02199
2024-06-08 11:32:03	38.8233	-122.813	3.25924
2024-06-08 11:32:24	38.8226	-122.792	3.70074
2024-06-08 11:39:28	38.8087	-122.803	4.726
2024-06-08 11:39:30	38.8194	-122.817	2.80127
2024-06-08 11:41:52	38.8218	-122.807	4.17493
2024-06-08 11:43:02	38.828	-122.824	3.5443
2024-06-08 11:43:45	38.8159	-122.84	2.96309
2024-06-08 11:43:57	38.8173	-122.843	3.8184
2024-06-08 11:44:01	38.7676	-122.781	3.01262
2024-06-08 11:47:34	38.8243	-122.78	4.24076
2024-06-08 11:52:32	38.8393	-122.765	3.38014
2024-06-08 11:53:14	38.8297	-122.824	3.06792
2024-06-08 11:53:25	38.7859	-122.728	4.06398
2024-06-08 11:59:51	38.8245	-122.779	2.94119
2024-06-08 12:00:54	38.8104	-122.786	3.60623
2024-06-08 12:05:02	38.8294	-122.842	2.97553
2024-06-08 12:08:35	38.8116	-122.778	3.90182
2024-06-08 12:12:33	38.8345	-122.824	2.88156
2024-06-08 12:13:33	38.8229	-122.816	3.50127
2024-06-08 12:14:48	38.8161	-122.788	4.67704
2024-06-08 12:14:50	38.8221	-122.824	2.57593
2024-06-08 12:23:18	38.8268	-122.79	4.03229
2024-06-08 12:23:20	38.8253	-122.834	2.54855
2024-06-08 12:25:37	38.8387	-122.796	4.06952
2024-06-08 12:25:41	38.8212	-122.778	1.95139
2024-06-08 12:27:41	38.8137	-122.868	3.31615
2024-06-08 12:29:38	38.8054	-122.775	5.34663
2024-06-08 12:29:41	38.8191	-122.829	2.71546
2024-06-08 12:33:22	38.8125	-122.822	3.60695
2024-06-08 12:35:08	38.8169	-122.825	3.85968
2024-06-08 12:35:11	38.8052	-122.86	0.926405
2024-06-08 12:36:27	38.8156	-122.802	5.7428
2024-06-08 12:36:31	38.8116	-122.794	2.69224
2024-06-08 12:39:27	38.8309	-122.829	3.05756
2024-06-08 12:39:32	38.7827	-122.787	2.88502
2024-06-08 12:41:38	38.8071	-122.773	5.87504
2024-06-08 12:41:41	38.8161	-122.839	2.83541
2024-06-08 12:42:32	38.8475	-122.818	3.09048
2024-06-08 12:48:44	38.8224	-122.752	2.16658
2024-06-08 12:53:33	38.8011	-122.797	2.45047
2024-06-08 12:57:47	38.8106	-122.784	5.63382
2024-06-08 12:57:51	38.8249	-122.826	2.92738
2024-06-08 12:59:51	38.8242	-122.774	3.0287
2024-06-08 13:00:36	38.7773	-122.81	5.38787
2024-06-08 13:00:42	38.8327	-122.759	2.08383
2024-06-08 13:01:38	38.8139	-122.782	4.96565
2024-06-08 13:01:40	38.8037	-122.786	2.51116
2024-06-08 13:13:46	38.8171	-122.806	5.582
2024-06-08 13:13:52	38.8356	-122.799	2.69702
2024-06-08 13:19:42	38.8249	-122.836	3.24946
2024-06-08 13:30:36	38.7617	-122.816	4.02908
2024-06-08 13:30:43	38.83	-122.829	3.42207
2024-06-08 13:31:08	38.8092	-122.778	5.97087
2024-06-08 13:31:11	38.8342	-122.818	2.54526
2024-06-08 13:34:16	38.8248	-122.8	5.18738
2024-06-08 13:34:22	38.8087	-122.773	2.28588
2024-06-08 13:34:38	38.8093	-122.781	5.41717
2024-06-08 13:34:41	38.8137	-122.823	2.50917
2024-06-08 13:40:26	38.8033	-122.802	6.06176
2024-06-08 13:40:32	38.8419	-122.816	1.91177
2024-06-08 13:41:31	38.8117	-122.787	1.5984
2024-06-08 13:42:16	38.8349	-122.866	2.51377
2024-06-08 13:42:23	38.7899	-122.749	3.83268
2024-06-08 13:45:56	38.8169	-122.873	3.51914
2024-06-08 13:49:44	38.8209	-122.775	3.78064
2024-06-08 13:50:14	38.8107	-122.776	2.9804
2024-06-08 13:59:51	38.8199	-122.773	2.70589
2024-06-08 14:00:08	38.824	-122.824	3.32791
2024-06-08 14:00:10	38.8196	-122.837	0.48645
2024-06-08 14:04:22	38.8335	-122.809	3.22688
2024-06-08 14:06:47	38.804	-122.876	3.96368
2024-06-08 14:06:53	38.7923	-122.78	1.54907
2024-06-08 14:20:37	38.8157	-122.778	5.83774
2024-06-08 14:20:41	38.8423	-122.802	2.89423
2024-06-08 14:24:06	38.8102	-122.774	5.56694
2024-06-08 14:24:11	38.8455	-122.812	1.74507
2024-06-08 14:24:24	38.794	-122.705	4.20207
2024-06-08 14:34:28	38.8156	-122.778	6.49381
2024-06-08 14:34:31	38.8145	-122.819	2.78315
2024-06-08 14:35:43	38.8633	-122.766	2.60669
2024-06-08 14:38:47	38.7386	-122.854	4.01525
2024-06-08 14:38:53	38.8422	-122.793	2.86622
2024-06-08 14:39:04	38.8032	-122.738	3.46278
2024-06-08 14:41:27	38.809	-122.796	4.92168
2024-06-08 14:43:06	38.8162	-122.801	4.43421
2024-06-08 14:46:28	38.8046	-122.788	4.94015
2024-06-08 14:46:31	38.8247	-122.825	2.38358
2024-06-08 14:51:38	38.7968	-122.758	3.9394
2024-06-08 14:51:40	38.8072	-122.744	2.46185
2024-06-08 14:51:57	38.8399	-122.768	5.717
2024-06-08 14:52:01	38.8011	-122.738	2.18321
2024-06-08 14:52:25	38.8091	-122.758	4.58606
2024-06-08 14:55:24	38.8232	-122.804	3.51055
2024-06-08 14:56:24	38.836	-122.769	4.1626
2024-06-08 14:59:25	38.808	-122.823	3.46168
2024-06-08 14:59:51	38.8219	-122.771	2.68798
2024-06-08 15:00:23	38.8156	-122.796	3.41422
2024-06-08 15:00:54	38.8396	-122.783	2.99586
2024-06-08 15:03:43	38.8081	-122.735	4.16115
2024-06-08 15:05:46	38.7785	-122.741	1.80246
2024-06-08 15:05:51	38.8384	-122.801	2.42423
2024-06-08 15:12:48	38.8291	-122.801	4.09359
2024-06-08 15:12:51	38.8144	-122.823	1.27238
2024-06-08 15:13:17	38.8256	-122.78	5.41113
2024-06-08 15:13:21	38.852	-122.835	2.08265
2024-06-08 15:16:17	38.8097	-122.822	5.65107
2024-06-08 15:16:21	38.8145	-122.787	2.19722
2024-06-08 15:18:55	38.8184	-122.809	3.73499
2024-06-08 15:19:48	38.8112	-122.791	4.96563
2024-06-08 15:19:51	38.8185	-122.836	1.08289
2024-06-08 15:21:25	38.8245	-122.765	2.28054
2024-06-08 15:21:38	38.8173	-122.787	3.80123
2024-06-08 15:21:40	38.8161	-122.808	2.52913
2024-06-08 15:22:33	38.8726	-122.778	4.29548
2024-06-08 15:22:41	38.8067	-122.737	3.43765
2024-06-08 15:23:11	38.7998	-122.726	2.3983
2024-06-08 15:23:52	38.8325	-122.785	3.46548
2024-06-08 15:29:13	38.8499	-122.751	5.09416
2024-06-08 15:32:26	38.8321	-122.842	5.89698
2024-06-08 15:32:31	38.8296	-122.787	2.95242
2024-06-08 15:35:57	38.8103	-122.775	5.20504
2024-06-08 15:36:07	38.8262	-122.875	3.5589
2024-06-08 15:36:10	38.737	-122.742	5.19517
2024-06-08 15:36:24	38.8007	-122.717	4.4436
2024-06-08 15:36:34	38.7948	-122.749	3.90543
2024-06-08 15:36:41	38.8292	-122.805	2.81241
2024-06-08 15:37:07	38.8077	-122.851	3.03924
2024-06-08 15:37:12	38.8124	-122.796	4.1117
2024-06-08 15:37:25	38.8147	-122.811	3.47267
2024-06-08 15:38:07	38.8127	-122.834	3.17639
2024-06-08 15:38:17	38.8157	-122.783	4.63516
2024-06-08 15:38:21	38.8183	-122.8	3.56927
2024-06-08 15:38:42	38.815	-122.826	1.62677
2024-06-08 15:38:55	38.8033	-122.753	3.18372
2024-06-08 15:40:13	38.81	-122.8	3.77318
2024-06-08 15:41:17	38.8305	-122.817	3.8934
2024-06-08 15:42:26	38.7505	-122.841	4.521
2024-06-08 15:42:32	38.8428	-122.819	2.45816
2024-06-08 15:42:44	38.7981	-122.743	4.03726
2024-06-08 15:43:03	38.822	-122.826	3.42361
2024-06-08 15:43:38	38.8192	-122.82	4.20392
2024-06-08 15:43:46	38.8017	-122.81	3.59875
2024-06-08 15:43:51	38.8292	-122.813	1.34591
2024-06-08 15:44:21	38.8003	-122.795	2.57801
2024-06-08 15:44:36	38.8107	-122.837	2.98931
2024-06-08 15:44:57	38.8301	-122.781	5.78806
2024-06-08 15:45:01	38.816	-122.815	2.99077
2024-06-08 15:45:14	38.8242	-122.794	4.25678
2024-06-08 15:47:06	38.8205	-122.828	3.56631
2024-06-08 15:49:16	38.8085	-122.824	4.17768
2024-06-08 15:51:18	38.81	-122.801	3.76493
2024-06-08 15:51:20	38.8275	-122.831	2.03203
2024-06-08 15:51:55	38.825	-122.789	3.62309
2024-06-08 15:53:47	38.7976	-122.803	5.50826
2024-06-08 15:53:51	38.8357	-122.814	3.41645
2024-06-08 15:56:27	38.8156	-122.858	4.03882
2024-06-08 15:58:23	38.8282	-122.837	3.15766
2024-06-08 15:59:22	38.8113	-122.808	3.76601
2024-06-08 15:59:36	38.8245	-122.819	3.90026
2024-06-08 15:59:51	38.8189	-122.762	2.98195
2024-06-08 16:00:26	38.7968	-122.824	5.09052
2024-06-08 16:00:32	38.8377	-122.791	2.44421
2024-06-08 16:00:41	38.8184	-122.817	2.0149
2024-06-08 16:01:43	38.8419	-122.793	3.36796
2024-06-08 16:03:26	38.8016	-122.805	5.10984
2024-06-08 16:03:32	38.8236	-122.796	2.2334
2024-06-08 16:09:28	38.8025	-122.797	4.81044
2024-06-08 16:09:31	38.8297	-122.833	2.03187
2024-06-08 16:11:17	38.8278	-122.853	3.29488
2024-06-08 16:11:22	38.778	-122.757	3.73313
2024-06-08 16:14:08	38.8074	-122.814	5.03326
2024-06-08 16:14:13	38.8295	-122.809	4.13651
2024-06-08 16:14:23	38.8168	-122.793	3.97521
2024-06-08 16:20:27	38.7985	-122.803	4.86674
2024-06-08 16:21:26	38.8175	-122.784	4.21207
2024-06-08 16:21:42	38.8342	-122.785	3.30552
2024-06-08 16:24:16	38.8089	-122.777	4.25332
2024-06-08 16:24:21	38.8272	-122.826	2.7842
2024-06-08 16:24:36	38.8158	-122.8	5.39989
2024-06-08 16:24:41	38.8216	-122.797	3.67037
2024-06-08 16:26:24	38.8232	-122.828	3.25767
2024-06-08 16:27:48	38.8138	-122.8	4.13946
2024-06-08 16:27:52	38.8218	-122.827	2.78004
2024-06-08 16:28:57	38.8188	-122.839	3.37521
2024-06-08 16:29:17	38.8191	-122.803	5.55839
2024-06-08 16:29:21	38.8149	-122.821	1.2096
2024-06-08 16:29:38	38.7963	-122.773	5.50967
2024-06-08 16:29:40	38.8287	-122.813	2.95575
2024-06-08 16:30:17	38.8086	-122.848	3.22442
2024-06-08 16:30:23	38.7784	-122.756	3.20804
2024-06-08 16:30:47	38.8358	-122.779	5.14252
2024-06-08 16:30:50	38.8274	-122.792	3.36887
2024-06-08 16:31:01	38.8195	-122.762	2.7168
2024-06-08 16:32:27	38.8183	-122.825	3.73099
2024-06-08 16:32:31	38.7881	-122.793	3.33529
2024-06-08 16:34:56	38.8397	-122.769	6.34968
2024-06-08 16:35:06	38.821	-122.77	5.71876
2024-06-08 16:35:11	38.8165	-122.83	3.12351
2024-06-08 16:38:06	38.7887	-122.807	4.64162
2024-06-08 16:38:12	38.8331	-122.827	2.90762
2024-06-08 16:38:58	38.8067	-122.797	5.54436
2024-06-08 16:39:00	38.8343	-122.826	3.02674
2024-06-08 16:39:18	38.8283	-122.817	3.72951
2024-06-08 16:39:20	38.7913	-122.814	2.08574
2024-06-08 16:39:31	38.8251	-122.793	3.2375
2024-06-08 16:40:12	38.8204	-122.787	3.67392
2024-06-08 16:41:47	38.8072	-122.806	4.05819
2024-06-08 16:42:58	38.8214	-122.798	3.39015
2024-06-08 16:43:00	38.8154	-122.863	1.84573
2024-06-08 16:45:56	38.8316	-122.83	3.63062
2024-06-08 16:47:01	38.8187	-122.799	7.0408
2024-06-08 16:47:13	38.7945	-122.74	4.01817
2024-06-08 16:50:47	38.8186	-122.816	5.12775
2024-06-08 16:50:51	38.8293	-122.81	3.27772
2024-06-08 16:52:06	38.7773	-122.818	4.92356
2024-06-08 16:52:12	38.8378	-122.816	3.26021
2024-06-08 16:53:07	38.8086	-122.83	4.05141
2024-06-08 16:55:18	38.8135	-122.776	5.29359
2024-06-08 16:55:21	38.8286	-122.826	2.73752
2024-06-08 16:57:51	38.8261	-122.813	3.98725
2024-06-08 16:58:28	38.8026	-122.772	5.65015
2024-06-08 16:58:30	38.8216	-122.835	2.46896
2024-06-08 16:58:42	38.8053	-122.797	2.15888
2024-06-08 16:59:14	38.8147	-122.805	3.78613
2024-06-08 16:59:51	38.816	-122.77	2.53316
2024-06-08 17:02:32	38.8232	-122.87	3.46924
2024-06-08 17:04:23	38.8419	-122.787	1.72728
2024-06-08 17:04:34	38.8193	-122.799	3.59094
2024-06-08 17:05:06	38.7745	-122.82	4.09924
2024-06-08 17:05:12	38.8263	-122.827	2.97396
2024-06-08 17:07:16	38.8289	-122.762	5.35975
2024-06-08 17:08:47	38.8081	-122.77	4.5748
2024-06-08 17:08:51	38.8175	-122.819	3.22695
2024-06-08 17:09:05	38.8051	-122.804	3.53711
2024-06-08 17:09:34	38.8246	-122.824	3.17786
2024-06-08 17:09:45	38.8159	-122.803	3.91484
2024-06-08 17:10:25	38.8249	-122.818	2.12676
2024-06-08 17:10:34	38.7976	-122.757	3.81444
2024-06-08 17:10:46	38.826	-122.831	6.09373
2024-06-08 17:10:52	38.8141	-122.822	3.2913
2024-06-08 17:12:27	38.8252	-122.797	5.05935
2024-06-08 17:12:31	38.8127	-122.794	2.13362
2024-06-08 17:14:12	38.8081	-122.814	3.24368
2024-06-08 17:15:07	38.8392	-122.778	4.45304
2024-06-08 17:17:48	38.8375	-122.735	4.97544
2024-06-08 17:17:50	38.8428	-122.79	2.40903
2024-06-08 17:19:54	38.8219	-122.759	4.59245
2024-06-08 17:20:22	38.8149	-122.792	3.33262
2024-06-08 17:28:57	38.8262	-122.758	5.98779
2024-06-08 17:29:01	38.838	-122.838	2.21364
2024-06-08 17:30:25	38.8468	-122.768	5.21901
2024-06-08 17:30:44	38.8437	-122.782	4.03951
2024-06-08 17:31:03	38.8507	-122.78	3.6384
2024-06-08 17:33:57	38.8226	-122.821	4.78585
2024-06-08 17:34:00	38.8136	-122.815	2.4299
2024-06-08 17:35:54	38.8476	-122.821	2.85754
2024-06-08 17:36:03	38.8142	-122.786	4.23834
2024-06-08 17:38:47	38.7371	-122.846	3.78931
2024-06-08 17:38:53	38.8556	-122.829	1.57503
2024-06-08 17:39:04	38.7709	-122.733	5.02656
2024-06-08 17:39:18	38.8461	-122.827	3.32721
2024-06-08 17:39:20	38.8037	-122.822	1.32453
2024-06-08 17:39:31	38.8447	-122.819	1.13011
2024-06-08 17:40:01	38.8025	-122.777	2.16667
2024-06-08 17:41:16	38.8329	-122.797	5.67709
2024-06-08 17:41:58	38.8353	-122.802	4.5306
2024-06-08 17:42:00	38.818	-122.809	1.67177
2024-06-08 17:42:12	38.8371	-122.814	3.18139
2024-06-08 17:43:06	38.8191	-122.779	4.7429
2024-06-08 17:44:15	38.8245	-122.788	2.73985
2024-06-08 17:47:57	38.8095	-122.85	3.56049
2024-06-08 17:48:03	38.7892	-122.762	3.3051
2024-06-08 17:48:16	38.8197	-122.787	5.5241
2024-06-08 17:48:36	38.8232	-122.792	4.6483
2024-06-08 17:48:48	38.8056	-122.794	4.86664
2024-06-08 17:48:50	38.8297	-122.831	2.01319
2024-06-08 17:49:24	38.8118	-122.794	3.28551
2024-06-08 17:51:43	38.8325	-122.789	3.82417
2024-06-08 17:52:05	38.8217	-122.786	3.37583
2024-06-08 17:52:47	38.8198	-122.8	4.91975
2024-06-08 17:54:21	38.8375	-122.754	4.12962
2024-06-08 17:56:18	38.812	-122.808	3.80782
2024-06-08 17:57:33	38.8033	-122.743	3.84793
2024-06-08 17:59:24	38.8492	-122.769	4.52522
2024-06-08 17:59:51	38.8172	-122.771	3.34041
2024-06-08 18:01:08	38.8133	-122.804	4.91006
2024-06-08 18:01:10	38.8383	-122.825	2.20068
2024-06-08 18:01:41	38.8096	-122.769	1.88758
2024-06-08 18:02:37	38.8107	-122.849	3.35819
2024-06-08 18:02:43	38.8089	-122.753	4.13255
2024-06-08 18:04:36	38.8117	-122.801	4.93734
2024-06-08 18:04:48	38.8112	-122.82	5.2284
2024-06-08 18:04:50	38.8132	-122.834	2.17852
2024-06-08 18:05:23	38.8388	-122.78	4.76889
2024-06-08 18:09:57	38.805	-122.836	3.49237
2024-06-08 18:10:01	38.7933	-122.77	3.04456
2024-06-08 18:12:27	38.8102	-122.783	6.15408
2024-06-08 18:12:31	38.8291	-122.81	3.08487
2024-06-08 18:14:46	38.7777	-122.833	4.72689
2024-06-08 18:14:52	38.8274	-122.865	2.81914
2024-06-08 18:15:01	38.8108	-122.821	5.11671
2024-06-08 18:15:17	38.8174	-122.786	5.98094
2024-06-08 18:15:22	38.8344	-122.781	1.57196
2024-06-08 18:15:44	38.8347	-122.795	4.09377
2024-06-08 18:16:22	38.8128	-122.809	3.81573
2024-06-08 18:24:34	38.8254	-122.772	4.70157
2024-06-08 18:27:26	38.814	-122.808	4.18678
2024-06-08 18:28:35	38.8232	-122.794	4.00519
2024-06-08 18:31:42	38.825	-122.764	3.56614
2024-06-08 18:39:06	38.8345	-122.827	2.94789
2024-06-08 18:39:13	38.792	-122.762	3.30729
2024-06-08 18:44:06	38.8199	-122.805	3.31523
2024-06-08 18:45:33	38.798	-122.83	3.53039
2024-06-08 18:46:28	38.8131	-122.83	4.46623
2024-06-08 18:46:31	38.823	-122.808	1.88936
2024-06-08 18:47:45	38.7951	-122.778	3.4441
2024-06-08 18:51:49	38.8068	-122.773	4.78204
2024-06-08 18:51:50	38.8381	-122.821	2.35908
2024-06-08 18:54:14	38.7901	-122.751	3.0374
2024-06-08 18:54:42	38.851	-122.795	3.76612
2024-06-08 18:55:45	38.828	-122.79	4.43032
2024-06-08 18:56:17	38.8201	-122.84	3.1843
2024-06-08 18:57:32	38.8317	-122.814	2.71614
2024-06-08 18:59:16	38.7838	-122.82	5.58155
2024-06-08 18:59:22	38.8239	-122.827	2.77385
2024-06-08 18:59:46	38.8321	-122.82	3.2998
2024-06-08 18:59:54	38.79	-122.753	5.99577
2024-06-08 19:00:33	38.81	-122.835	3.24002
2024-06-08 19:00:47	38.8115	-122.802	5.59469
2024-06-08 19:00:51	38.8311	-122.83	3.2551
2024-06-08 19:02:12	38.8252	-122.808	3.67829
2024-06-08 19:04:04	38.8196	-122.8	4.14223
2024-06-08 19:04:17	38.8081	-122.784	4.8712
2024-06-08 19:05:57	38.7599	-122.83	4.09983
2024-06-08 19:06:03	38.87	-122.823	1.9946
2024-06-08 19:09:42	38.8362	-122.785	3.25394
2024-06-08 19:10:56	38.8419	-122.796	4.8405
2024-06-08 19:11:35	38.8174	-122.749	2.93759
2024-06-08 19:11:57	38.8248	-122.778	3.66309
2024-06-08 19:12:00	38.8259	-122.797	2.09851
2024-06-08 19:12:17	38.8328	-122.841	3.27326
2024-06-08 19:12:56	38.7902	-122.823	4.68502
2024-06-08 19:13:00	38.8484	-122.83	8.20008
2024-06-08 19:13:14	38.7753	-122.729	3.71047
2024-06-08 19:13:50	38.8125	-122.802	1.06064
2024-06-08 19:15:13	38.8371	-122.799	4.82164
2024-06-08 19:15:25	38.8168	-122.832	4.38249
2024-06-08 19:15:52	38.8479	-122.819	4.083
2024-06-08 19:18:17	38.8042	-122.838	5.58578
2024-06-08 19:18:21	38.842	-122.831	1.7325
2024-06-08 19:19:24	38.8262	-122.819	3.6499
2024-06-08 19:22:21	38.8049	-122.825	2.14512
2024-06-08 19:22:48	38.8011	-122.829	3.52389
2024-06-08 19:22:51	38.8256	-122.839	1.03029
2024-06-08 19:28:55	38.8199	-122.787	4.19854
2024-06-08 19:33:28	38.8184	-122.79	4.59722
2024-06-08 19:33:30	38.8317	-122.807	2.25973
2024-06-08 19:34:01	38.8266	-122.81	2.30996
2024-06-08 19:34:27	38.8442	-122.825	4.11484
2024-06-08 19:34:30	38.8137	-122.797	2.50502
2024-06-08 19:34:45	38.8016	-122.714	4.21944
2024-06-08 19:34:54	38.7999	-122.757	3.73795
2024-06-08 19:35:03	38.8107	-122.795	3.09345
2024-06-08 19:35:11	38.8218	-122.81	2.73125
2024-06-08 19:35:26	38.8337	-122.806	8.22908
2024-06-08 19:35:30	38.8342	-122.817	1.95587
2024-06-08 19:35:45	38.7912	-122.769	4.89977
2024-06-08 19:35:51	38.81	-122.772	4.8285
2024-06-08 19:36:05	38.8287	-122.805	4.79027
2024-06-08 19:36:15	38.7944	-122.768	4.5829
2024-06-08 19:36:21	38.82	-122.809	2.57798
2024-06-08 19:36:36	38.8193	-122.823	10.1875
2024-06-08 19:36:41	38.8444	-122.804	1.87504
2024-06-08 19:36:55	38.831	-122.822	4.60132
2024-06-08 19:37:00	38.8224	-122.808	2.45031
2024-06-08 19:37:13	38.8096	-122.769	2.96442
2024-06-08 19:37:26	38.8405	-122.831	5.94637
2024-06-08 19:37:36	38.811	-122.746	3.7006
2024-06-08 19:37:41	38.8358	-122.819	2.31641
2024-06-08 19:37:58	38.8128	-122.815	3.96982
2024-06-08 19:38:00	38.8155	-122.788	2.59317
2024-06-08 19:38:13	38.8125	-122.759	3.61373
2024-06-08 19:38:21	38.8607	-122.823	4.02966
2024-06-08 19:38:37	38.8019	-122.782	7.42555
2024-06-08 19:38:41	38.8334	-122.8	1.40674
2024-06-08 19:38:53	38.7945	-122.78	4.33162
2024-06-08 19:39:09	38.8051	-122.807	4.35491
2024-06-08 19:39:11	38.8171	-122.802	2.30548
2024-06-08 19:39:21	38.8199	-122.775	3.47866
2024-06-08 19:39:32	38.8305	-122.756	1.97341
2024-06-08 19:39:41	38.8021	-122.808	3.01662
2024-06-08 19:39:57	38.8318	-122.773	6.27898
2024-06-08 19:40:03	38.8311	-122.751	3.96779
2024-06-08 19:40:16	38.8277	-122.845	2.84068
2024-06-08 19:40:22	38.795	-122.764	4.78245
2024-06-08 19:40:35	38.8189	-122.828	4.50851
2024-06-08 19:40:41	38.834	-122.778	4.17355
2024-06-08 19:40:54	38.8388	-122.8	4.32581
2024-06-08 19:41:03	38.8162	-122.803	6.34984
2024-06-08 19:41:16	38.8095	-122.85	3.6097
2024-06-08 19:41:24	38.8422	-122.797	1.99288
2024-06-08 19:41:34	38.7695	-122.709	5.08885
2024-06-08 19:41:45	38.8171	-122.796	2.06619
2024-06-08 19:41:55	38.8252	-122.775	7.33586
2024-06-08 19:42:02	38.8459	-122.828	2.5677
2024-06-08 19:42:17	38.8151	-122.778	4.61946
2024-06-08 19:42:26	38.8116	-122.743	4.56997
2024-06-08 19:42:31	38.8255	-122.814	2.18939
2024-06-08 19:42:46	38.8054	-122.798	3.59971
2024-06-08 19:42:51	38.8423	-122.828	3.43016
2024-06-08 19:43:04	38.8283	-122.818	2.32408
2024-06-08 19:43:14	38.7911	-122.707	5.40805
2024-06-08 19:43:27	38.8196	-122.834	3.97276
2024-06-08 19:43:32	38.7738	-122.761	4.09647
2024-06-08 19:43:47	38.8028	-122.844	5.0729
2024-06-08 19:43:56	38.815	-122.83	3.1843
2024-06-08 19:44:03	38.8404	-122.812	8.10754
2024-06-08 19:44:12	38.809	-122.795	3.16501
2024-06-08 19:44:28	38.8152	-122.792	5.94917
2024-06-08 19:44:31	38.8523	-122.832	2.44806
2024-06-08 19:44:41	38.7977	-122.778	3.02564
2024-06-08 19:44:52	38.8219	-122.845	2.53326
2024-06-08 19:45:03	38.8248	-122.784	3.60004
2024-06-08 19:45:12	38.8051	-122.83	2.601
2024-06-08 19:45:27	38.812	-122.764	5.30243
2024-06-08 19:45:39	38.8158	-122.809	4.34635
2024-06-08 19:45:40	38.8214	-122.815	2.56573
2024-06-08 19:45:56	38.8083	-122.845	3.722
2024-06-08 19:46:05	38.7663	-122.819	4.07444
2024-06-08 19:46:12	38.8353	-122.833	2.59367
2024-06-08 19:46:23	38.8439	-122.829	2.77129
2024-06-08 19:46:33	38.7859	-122.751	4.16569
2024-06-08 19:46:42	38.8014	-122.834	2.90089
2024-06-08 19:46:55	38.8126	-122.809	3.96578
2024-06-08 19:47:14	38.8167	-122.797	4.31025
2024-06-08 19:47:26	38.8118	-122.836	3.01609
2024-06-08 19:47:36	38.8134	-122.795	6.43703
2024-06-08 19:47:42	38.838	-122.755	3.34593
2024-06-08 19:47:52	38.8202	-122.807	2.0869
2024-06-08 19:48:05	38.8226	-122.809	3.58401
2024-06-08 19:48:16	38.8142	-122.819	3.28657
2024-06-08 19:48:23	38.8333	-122.793	2.9286
2024-06-08 19:48:33	38.8356	-122.822	9.31544
2024-06-08 19:48:43	38.8053	-122.824	3.8076
2024-06-08 19:48:53	38.8033	-122.752	3.11466
2024-06-08 19:49:02	38.8162	-122.805	2.99102
2024-06-08 19:49:15	38.8187	-122.817	6.45174
2024-06-08 19:49:24	38.7931	-122.719	4.12664
2024-06-08 19:49:31	38.8339	-122.769	2.99234
2024-06-08 19:49:41	38.8247	-122.783	3.99784
2024-06-08 19:49:55	38.8048	-122.756	4.80796
2024-06-08 19:50:03	38.8259	-122.773	6.31233
2024-06-08 19:50:15	38.8005	-122.87	3.38265
2024-06-08 19:50:23	38.787	-122.803	5.74824
2024-06-08 19:50:38	38.8179	-122.835	3.13644
2024-06-08 19:50:41	38.81	-122.799	3.22415
2024-06-08 19:50:57	38.8117	-122.82	3.48642
2024-06-08 19:51:01	38.8096	-122.79	3.12756
2024-06-08 19:51:12	38.828	-122.827	2.30098
2024-06-08 19:51:24	38.83	-122.789	4.36864
2024-06-08 19:51:37	38.8251	-122.848	7.046
2024-06-08 19:51:42	38.8133	-122.778	4.0546
2024-06-08 19:51:57	38.811	-122.774	5.60867
2024-06-08 19:52:01	38.8172	-122.861	2.12357
2024-06-08 19:52:14	38.7911	-122.714	4.8231
2024-06-08 19:52:22	38.8332	-122.821	3.23099
2024-06-08 19:52:34	38.8268	-122.814	3.58847
2024-06-08 19:52:40	38.8174	-122.798	2.10493
2024-06-08 19:52:55	38.8308	-122.813	2.96033
2024-06-08 19:53:07	38.8128	-122.856	3.44807
2024-06-08 19:53:12	38.8038	-122.694	4.48108
2024-06-08 19:53:24	38.8116	-122.822	4.86243
2024-06-08 19:53:37	38.8384	-122.834	3.65605
2024-06-08 19:53:45	38.8275	-122.756	3.32651
2024-06-08 19:53:57	38.8078	-122.773	3.49939
2024-06-08 19:54:01	38.8375	-122.812	2.51892
2024-06-08 19:54:12	38.8191	-122.827	3.04113
2024-06-08 19:54:26	38.836	-122.842	3.15676
2024-06-08 19:54:37	38.7748	-122.791	3.37176
2024-06-08 19:54:47	38.8038	-122.808	4.53273
2024-06-08 19:54:52	38.8237	-122.82	3.18047
2024-06-08 19:55:02	38.8105	-122.78	3.15128
2024-06-08 19:55:15	38.8393	-122.769	4.5563
2024-06-08 19:55:20	38.8133	-122.757	2.71652
2024-06-08 19:55:38	38.8003	-122.81	4.57951
2024-06-08 19:55:45	38.8077	-122.82	5.11136
2024-06-08 19:55:54	38.8313	-122.792	2.93349
2024-06-08 19:56:03	38.8145	-122.773	2.61278
2024-06-08 19:56:18	38.8071	-122.8	4.08641
2024-06-08 19:56:20	38.8261	-122.78	3.56033
2024-06-08 19:56:32	38.8379	-122.831	2.5918
2024-06-08 19:56:45	38.7964	-122.816	6.21372
2024-06-08 19:56:56	38.8241	-122.806	3.27706
2024-06-08 19:57:07	38.816	-122.848	2.50193
2024-06-08 19:57:12	38.7802	-122.733	4.05538
2024-06-08 19:57:26	38.7591	-122.823	4.30584
2024-06-08 19:57:32	38.8383	-122.821	3.09913
2024-06-08 19:57:58	38.8163	-122.818	4.59337
2024-06-08 19:58:07	38.8187	-122.8	6.23677
2024-06-08 19:58:10	38.8487	-122.769	2.11005
2024-06-08 19:58:23	38.8328	-122.799	2.76009
2024-06-08 19:58:33	38.8264	-122.836	2.2559
2024-06-08 19:58:44	38.8172	-122.778	5.44222
2024-06-08 19:58:56	38.8361	-122.792	4.90346
2024-06-08 19:59:01	38.8288	-122.804	3.59092
2024-06-08 19:59:14	38.7946	-122.747	3.58044
2024-06-08 19:59:26	38.8186	-122.777	3.27539
2024-06-08 19:59:32	38.835	-122.823	2.81882
2024-06-08 19:59:43	38.8134	-122.81	3.63914
2024-06-08 19:59:54	38.8095	-122.809	4.828
2024-06-08 20:00:07	38.8048	-122.737	5.05485
2024-06-08 20:00:15	38.8334	-122.818	3.34583
2024-06-08 20:00:23	38.8249	-122.776	5.67954
2024-06-08 20:00:36	38.8163	-122.833	4.26958
2024-06-08 20:00:46	38.8183	-122.837	3.74281
2024-06-08 20:00:55	38.8216	-122.813	3.01295
2024-06-08 20:01:02	38.8097	-122.803	2.15934
2024-06-08 20:01:15	38.8124	-122.827	3.61066
2024-06-08 20:01:27	38.8143	-122.844	3.22607
2024-06-08 20:01:33	38.7796	-122.748	3.56463
2024-06-08 20:01:48	38.8195	-122.784	3.62571
2024-06-08 20:01:50	38.8296	-122.801	1.89425
2024-06-08 20:02:04	38.8102	-122.825	6.42341
2024-06-08 20:02:17	38.8073	-122.84	4.08564
2024-06-08 20:02:21	38.7985	-122.786	2.80715
2024-06-08 20:02:31	38.8138	-122.799	2.71145
2024-06-08 20:02:43	38.8059	-122.787	2.78507
2024-06-08 20:02:57	38.8121	-122.821	3.25767
2024-06-08 20:03:02	38.8083	-122.808	4.72165
2024-06-08 20:03:18	38.7907	-122.819	3.27322
2024-06-08 20:03:24	38.8225	-122.789	4.11893
2024-06-08 20:03:31	38.8307	-122.793	3.74033
2024-06-08 20:03:48	38.825	-122.755	5.85753
2024-06-08 20:03:58	38.832	-122.841	3.63425
2024-06-08 20:03:59	38.8003	-122.816	2.58461
2024-06-08 20:04:13	38.8099	-122.729	3.75898
2024-06-08 20:04:23	38.8502	-122.769	5.9463
2024-06-08 20:04:36	38.8016	-122.783	5.23222
2024-06-08 20:04:41	38.8254	-122.831	2.585
2024-06-08 20:04:57	38.8148	-122.837	3.98341
2024-06-08 20:05:00	38.8052	-122.767	2.29771
2024-06-08 20:05:13	38.8185	-122.81	3.18362
2024-06-08 20:05:24	38.832	-122.799	3.63315
2024-06-08 20:05:34	38.8168	-122.81	3.41613
2024-06-08 20:05:48	38.8016	-122.8	5.26685
2024-06-08 20:05:50	38.8252	-122.803	2.20873
2024-06-08 20:06:08	38.8073	-122.802	3.16522
2024-06-08 20:06:10	38.8148	-122.815	1.97698
2024-06-08 20:06:22	38.829	-122.798	2.63055
2024-06-08 20:06:33	38.8044	-122.795	4.84686
2024-06-08 20:06:41	38.825	-122.757	2.73268
2024-06-08 20:06:51	38.8325	-122.82	3.08969
2024-06-08 20:07:06	38.8282	-122.82	2.75516
2024-06-08 20:07:17	38.8222	-122.751	4.35227
2024-06-08 20:07:21	38.8119	-122.843	3.04263
2024-06-08 20:07:38	38.8119	-122.776	5.1965
2024-06-08 20:07:47	38.8378	-122.841	3.57948
2024-06-08 20:07:51	38.7771	-122.776	3.45001
2024-06-08 20:08:07	38.8492	-122.819	3.38283
2024-06-08 20:08:13	38.8091	-122.751	3.61575
2024-06-08 20:08:24	38.7945	-122.782	3.79275
2024-06-08 20:08:34	38.8101	-122.812	4.28342
2024-06-08 20:08:44	38.8282	-122.818	3.70393
2024-06-08 20:09:07	38.8218	-122.79	5.52728
2024-06-08 20:09:15	38.8185	-122.828	3.49437
2024-06-08 20:09:22	38.8006	-122.8	3.66716
2024-06-08 20:09:31	38.8189	-122.812	3.13989
2024-06-08 20:09:46	38.815	-122.835	3.30164
2024-06-08 20:09:54	38.8155	-122.787	3.65831
2024-06-08 20:10:07	38.7966	-122.791	9.04981
2024-06-08 20:10:11	38.8278	-122.807	2.746
2024-06-08 20:10:21	38.8062	-122.798	2.2895
2024-06-08 20:10:36	38.7949	-122.797	5.60321
2024-06-08 20:10:42	38.8046	-122.799	3.47522
2024-06-08 20:10:55	38.8173	-122.816	4.19659
2024-06-08 20:11:05	38.8149	-122.818	3.17803
2024-06-08 20:11:12	38.8129	-122.834	3.30715
2024-06-08 20:11:36	38.818	-122.792	8.39482
2024-06-08 20:11:45	38.8323	-122.843	8.40065
2024-06-08 20:11:56	38.8114	-122.862	3.49797
2024-06-08 20:12:04	38.8036	-122.766	6.20261
2024-06-08 20:12:12	38.8175	-122.809	3.85124
2024-06-08 20:12:26	38.8116	-122.833	9.69995
2024-06-08 20:12:32	38.8406	-122.8	3.13436
2024-06-08 20:12:47	38.8097	-122.845	3.64127
2024-06-08 20:12:53	38.7926	-122.756	3.21222
2024-06-08 20:13:04	38.8584	-122.792	3.66034
2024-06-08 20:13:13	38.8317	-122.812	3.0127
2024-06-08 20:13:23	38.7974	-122.787	3.88738
2024-06-08 20:13:31	38.8469	-122.811	2.93399
2024-06-08 20:13:49	38.8163	-122.814	4.14733
2024-06-08 20:13:50	38.8144	-122.814	2.07808
2024-06-08 20:14:08	38.8034	-122.798	3.3268
2024-06-08 20:14:10	38.8275	-122.801	3.15563
2024-06-08 20:14:24	38.8074	-122.765	4.49289
2024-06-08 20:14:33	38.8292	-122.815	2.84963
2024-06-08 20:14:45	38.8064	-122.814	2.89405
2024-06-08 20:14:55	38.8179	-122.796	7.91966
2024-06-08 20:15:01	38.8339	-122.783	2.41686
2024-06-08 20:15:13	38.84	-122.835	2.96276
2024-06-08 20:15:25	38.7756	-122.738	4.62885
2024-06-08 20:15:31	38.8091	-122.829	2.80941
2024-06-08 20:15:42	38.8423	-122.795	3.25386
2024-06-08 20:15:55	38.8243	-122.779	3.33335
2024-06-08 20:16:04	38.829	-122.765	7.33774
2024-06-08 20:16:12	38.8308	-122.81	3.18887
2024-06-08 20:16:21	38.8203	-122.822	2.9424
2024-06-08 20:16:36	38.8048	-122.808	4.89886
2024-06-08 20:16:40	38.8284	-122.831	1.48703
2024-06-08 20:17:03	38.8493	-122.765	3.50871
2024-06-08 20:17:18	38.8061	-122.774	4.62163
2024-06-08 20:17:21	38.8225	-122.793	1.99082
2024-06-08 20:17:38	38.8247	-122.858	3.45478
2024-06-08 20:17:40	38.806	-122.815	2.58002
2024-06-08 20:17:56	38.8106	-122.787	10.163
2024-06-08 20:18:00	38.8273	-122.836	2.94284
2024-06-08 20:18:16	38.8298	-122.804	4.72252
2024-06-08 20:18:21	38.8256	-122.802	2.78293
2024-06-08 20:18:32	38.8173	-122.823	2.74016
2024-06-08 20:18:53	38.8288	-122.791	3.1607
2024-06-08 20:19:03	38.8217	-122.79	3.25903
2024-06-08 20:19:11	38.8231	-122.847	2.4711
2024-06-08 20:19:25	38.8034	-122.754	3.37013
2024-06-08 20:19:33	38.8438	-122.814	3.23075
2024-06-08 20:19:43	38.8337	-122.831	3.66198
2024-06-08 20:19:55	38.8203	-122.827	3.31646
2024-06-08 20:20:03	38.8051	-122.723	3.53614
2024-06-08 20:20:17	38.7984	-122.812	3.88499
2024-06-08 20:20:26	38.8137	-122.844	3.62526
2024-06-08 20:20:34	38.8276	-122.826	3.43814
2024-06-08 20:20:47	38.8346	-122.812	3.1198
2024-06-08 20:20:51	38.8155	-122.761	3.90597
2024-06-08 20:21:05	38.8245	-122.755	6.82038
2024-06-08 20:21:11	38.8284	-122.849	2.60388
2024-06-08 20:21:24	38.8338	-122.835	3.18667
2024-06-08 20:21:33	38.7845	-122.731	5.36657
2024-06-08 20:21:41	38.8215	-122.794	2.56664
2024-06-08 20:21:57	38.8206	-122.787	4.11897
2024-06-08 20:22:03	38.8395	-122.831	2.34606
2024-06-08 20:22:14	38.8191	-122.821	3.60364
2024-06-08 20:22:34	38.8342	-122.827	3.11663
2024-06-08 20:22:53	38.8387	-122.817	3.15489
2024-06-08 20:23:06	38.8146	-122.776	4.50106
2024-06-08 20:23:12	38.8206	-122.798	2.48235
2024-06-08 20:23:27	38.8108	-122.764	5.62688
2024-06-08 20:23:33	38.8498	-122.817	3.1982
2024-06-08 20:23:48	38.808	-122.802	4.99099
2024-06-08 20:23:52	38.8295	-122.765	3.01283
2024-06-08 20:24:01	38.8213	-122.809	2.67941
2024-06-08 20:24:12	38.8227	-122.807	3.57289
2024-06-08 20:24:25	38.8672	-122.786	3.14674
2024-06-08 20:24:31	38.8159	-122.813	2.15931
2024-06-08 20:24:43	38.8353	-122.776	9.88432
2024-06-08 20:24:51	38.8158	-122.837	2.86381
2024-06-08 20:25:07	38.8225	-122.839	3.34323
2024-06-08 20:25:12	38.8168	-122.801	2.25206
2024-06-08 20:25:36	38.8028	-122.804	5.31926
2024-06-08 20:25:40	38.8371	-122.779	2.63531
2024-06-08 20:25:57	38.8146	-122.855	3.18969
2024-06-08 20:26:16	38.8293	-122.834	4.54728
2024-06-08 20:26:23	38.789	-122.735	7.25738
2024-06-08 20:26:34	38.7849	-122.789	4.36316
2024-06-08 20:26:52	38.799	-122.772	3.85004
2024-06-08 20:27:01	38.8051	-122.812	2.77256
2024-06-08 20:27:13	38.8356	-122.82	3.12735
2024-06-08 20:27:27	38.8121	-122.863	3.09021
2024-06-08 20:27:32	38.7795	-122.738	4.57132
2024-06-08 20:27:44	38.814	-122.797	2.98534
2024-06-08 20:27:53	38.8217	-122.825	2.92116
2024-06-08 20:28:05	38.8079	-122.842	5.09244
2024-06-08 20:28:14	38.7969	-122.705	4.63413
2024-06-08 20:28:28	38.8008	-122.845	3.64764
2024-06-08 20:28:33	38.8351	-122.836	2.89924
2024-06-08 20:28:45	38.835	-122.841	9.49671
2024-06-08 20:28:50	38.8221	-122.815	2.14927
2024-06-08 20:29:04	38.8055	-122.814	3.14496
2024-06-08 20:29:17	38.8073	-122.84	3.63205
2024-06-08 20:29:26	38.8154	-122.801	4.49642
2024-06-08 20:29:30	38.809	-122.84	1.3861
2024-06-08 20:29:47	38.8117	-122.853	3.85218
2024-06-08 20:29:52	38.822	-122.758	5.58728
2024-06-08 20:30:04	38.816	-122.799	2.92198
2024-06-08 20:30:18	38.812	-122.785	5.06457
2024-06-08 20:30:24	38.8148	-122.822	3.12145
2024-06-08 20:30:31	38.8185	-122.83	3.08595
2024-06-08 20:30:42	38.8171	-122.828	2.9187
2024-06-08 20:30:51	38.8393	-122.803	2.3039
2024-06-08 20:31:08	38.8191	-122.81	4.24159
2024-06-08 20:31:17	38.828	-122.853	3.09023
2024-06-08 20:31:24	38.8153	-122.774	4.01554
2024-06-08 20:31:30	38.8117	-122.802	2.30515
2024-06-08 20:31:46	38.8179	-122.844	3.32928
2024-06-08 20:31:53	38.8209	-122.747	3.49889
2024-06-08 20:32:02	38.8481	-122.825	2.00598
2024-06-08 20:32:18	38.8106	-122.831	3.42835
2024-06-08 20:32:21	38.8205	-122.825	2.02951
2024-06-08 20:32:34	38.815	-122.823	3.77945
2024-06-08 20:32:45	38.8132	-122.822	3.52147
2024-06-08 20:32:55	38.8217	-122.829	2.86118
2024-06-08 20:33:07	38.8015	-122.814	3.9511
2024-06-08 20:33:14	38.8312	-122.825	3.23523
2024-06-08 20:33:32	38.8187	-122.814	3.50166
2024-06-08 20:33:45	38.8063	-122.823	4.39726
2024-06-08 20:33:56	38.7767	-122.833	3.77322
2024-06-08 20:34:02	38.8385	-122.816	3.33944
2024-06-08 20:34:37	38.8103	-122.844	3.25397
2024-06-08 20:34:46	38.8128	-122.733	4.77076
2024-06-08 20:34:51	38.8153	-122.839	2.55452
2024-06-08 20:35:16	38.8103	-122.835	3.50144
2024-06-08 20:35:26	38.8157	-122.823	3.49988
2024-06-08 20:35:34	38.8249	-122.823	3.67168
2024-06-08 20:35:46	38.8223	-122.822	3.89258
2024-06-08 20:35:54	38.8434	-122.833	3.1143
2024-06-08 20:36:00	38.8215	-122.796	2.82461
2024-06-08 20:36:25	38.8202	-122.803	4.34448
2024-06-08 20:36:37	38.8184	-122.85	3.22466
2024-06-08 20:36:42	38.7834	-122.713	4.26822
2024-06-08 20:36:56	38.8153	-122.801	4.88457
2024-06-08 20:37:08	38.8062	-122.796	4.27221
2024-06-08 20:37:11	38.8197	-122.826	2.70447
2024-06-08 20:37:27	38.8383	-122.828	4.69942
2024-06-08 20:37:29	38.8131	-122.807	2.09908
2024-06-08 20:37:58	38.7982	-122.833	3.58381
2024-06-08 20:38:00	38.8191	-122.819	2.167
2024-06-08 20:38:17	38.8151	-122.85	3.26723
2024-06-08 20:38:24	38.8176	-122.801	4.85138
2024-06-08 20:38:38	38.8125	-122.77	5.93402
2024-06-08 20:38:41	38.8218	-122.83	2.35217
2024-06-08 20:39:04	38.8237	-122.832	3.27064
2024-06-08 20:39:14	38.8283	-122.827	3.46803
2024-06-08 20:39:35	38.819	-122.823	3.82933
2024-06-08 20:39:42	38.8077	-122.789	2.94148
2024-06-08 20:40:13	38.8249	-122.799	4.01094
2024-06-08 20:40:25	38.8306	-122.804	4.38176
2024-06-08 20:40:36	38.8447	-122.813	3.342
2024-06-08 20:40:45	38.8079	-122.778	5.23371
2024-06-08 20:40:52	38.8034	-122.792	3.07716
2024-06-08 20:41:08	38.8103	-122.795	5.24072
2024-06-08 20:41:16	38.8114	-122.847	3.28146
2024-06-08 20:41:48	38.8008	-122.84	3.49172
2024-06-08 20:41:52	38.8017	-122.794	2.58453
2024-06-08 20:42:04	38.8277	-122.821	3.75806
2024-06-08 20:42:18	38.813	-122.84	2.85439
2024-06-08 20:42:26	38.8186	-122.781	6.59135
2024-06-08 20:42:37	38.8026	-122.776	5.39361
2024-06-08 20:42:41	38.8318	-122.837	2.29595
2024-06-08 20:42:56	38.817	-122.767	4.05769
2024-06-08 20:43:06	38.8218	-122.846	2.28477
2024-06-08 20:43:27	38.8128	-122.767	5.60188
2024-06-08 20:43:31	38.8217	-122.836	2.43555
2024-06-08 20:43:45	38.8031	-122.787	4.26883
2024-06-08 20:43:57	38.8247	-122.807	4.52962
2024-06-08 20:44:08	38.811	-122.765	5.38597
2024-06-08 20:44:11	38.8308	-122.839	2.19946
2024-06-08 20:44:24	38.7902	-122.708	4.77622
2024-06-08 20:44:47	38.8123	-122.76	7.42338
2024-06-08 20:44:57	38.8159	-122.861	3.08982
2024-06-08 20:45:02	38.7853	-122.71	4.61646
2024-06-08 20:45:11	38.826	-122.797	5.33848
2024-06-08 20:45:23	38.8424	-122.778	3.41801
2024-06-08 20:45:38	38.8088	-122.827	3.71303
2024-06-08 20:45:46	38.8159	-122.772	4.30026
2024-06-08 20:45:51	38.827	-122.85	2.77642
2024-06-08 20:46:07	38.7982	-122.817	3.46709
2024-06-08 20:46:11	38.8432	-122.825	3.88114
2024-06-08 20:46:25	38.8224	-122.801	3.6833
2024-06-08 20:46:32	38.8282	-122.784	2.43125
2024-06-08 20:46:47	38.8093	-122.833	3.71081
2024-06-08 20:46:58	38.8034	-122.791	4.66203
2024-06-08 20:47:07	38.8127	-122.847	3.34711
2024-06-08 20:47:11	38.814	-122.781	3.56948
2024-06-08 20:47:32	38.8125	-122.823	3.83313
2024-06-08 20:47:42	38.8208	-122.807	2.46176
2024-06-08 20:47:56	38.8155	-122.797	5.7796
2024-06-08 20:48:01	38.8146	-122.832	3.51664
2024-06-08 20:48:15	38.8157	-122.818	3.72406
2024-06-08 20:48:35	38.8048	-122.823	3.01409
2024-06-08 20:48:47	38.7962	-122.833	4.89843
2024-06-08 20:48:56	38.8261	-122.832	3.56103
2024-06-08 20:49:13	38.804	-122.798	4.28819
2024-06-08 20:49:27	38.835	-122.818	7.39464
2024-06-08 20:49:30	38.8263	-122.807	2.29869
2024-06-08 20:49:57	38.8136	-122.85	3.51646
2024-06-08 20:50:03	38.7815	-122.75	4.13134
2024-06-08 20:50:15	38.8241	-122.797	3.95096
2024-06-08 20:50:24	38.8309	-122.801	3.1425
2024-06-08 20:50:32	38.8092	-122.833	2.67062
2024-06-08 20:50:42	38.8253	-122.802	2.42791
2024-06-08 20:51:04	38.8217	-122.812	5.29537
2024-06-08 20:51:12	38.8151	-122.785	3.35641
2024-06-08 20:51:35	38.8089	-122.833	3.10166
2024-06-08 20:51:45	38.8072	-122.783	4.43695
2024-06-08 20:52:08	38.8063	-122.781	5.57883
2024-06-08 20:52:11	38.823	-122.833	2.24807
2024-06-08 20:52:26	38.7894	-122.795	5.07049
2024-06-08 20:52:31	38.8451	-122.857	2.28901
2024-06-08 20:52:41	38.8267	-122.785	3.52225
2024-06-08 20:52:58	38.8088	-122.797	5.29041
2024-06-08 20:53:00	38.8283	-122.835	2.7865
2024-06-08 20:53:14	38.8105	-122.779	6.85679
2024-06-08 20:53:36	38.8135	-122.815	4.99637
2024-06-08 20:53:41	38.8177	-122.809	2.26152
2024-06-08 20:54:07	38.8134	-122.805	4.76151
2024-06-08 20:54:10	38.8351	-122.839	2.46825
2024-06-08 20:54:22	38.816	-122.789	3.97189
2024-06-08 20:54:38	38.8379	-122.839	2.52913
2024-06-08 20:54:46	38.7933	-122.834	1.54002
2024-06-08 20:54:56	38.8125	-122.848	2.94951
2024-06-08 20:55:06	38.8132	-122.826	3.86574
2024-06-08 20:55:12	38.8032	-122.801	2.41188
2024-06-08 20:55:25	38.8227	-122.79	3.48198
2024-06-08 20:55:38	38.8141	-122.759	5.61561
2024-06-08 20:55:46	38.8146	-122.789	4.41772
2024-06-08 20:55:52	38.8192	-122.851	2.9682
2024-06-08 20:56:03	38.8148	-122.831	3.42971
2024-06-08 20:56:18	38.8002	-122.858	3.25685
2024-06-08 20:56:28	38.8111	-122.784	4.63585
2024-06-08 20:56:30	38.8173	-122.821	2.15453
2024-06-08 20:56:48	38.7972	-122.77	4.24259
2024-06-08 20:56:51	38.8051	-122.797	2.40515
2024-06-08 20:57:01	38.8318	-122.824	2.84715
2024-06-08 20:57:18	38.818	-122.81	3.62338
2024-06-08 20:57:20	38.7945	-122.823	1.99373
2024-06-08 20:57:32	38.8204	-122.824	3.46611
2024-06-08 20:57:42	38.8163	-122.809	3.29442
2024-06-08 20:57:53	38.8183	-122.832	3.39734
2024-06-08 20:58:07	38.8037	-122.774	5.29402
2024-06-08 20:58:11	38.823	-122.836	2.7125
2024-06-08 20:58:25	38.7881	-122.719	4.8041
2024-06-08 20:58:38	38.7909	-122.824	3.44644
2024-06-08 20:58:42	38.8447	-122.814	1.91509
2024-06-08 20:58:58	38.8033	-122.806	5.74008
2024-06-08 20:59:03	38.8061	-122.807	1.13563
2024-06-08 20:59:12	38.8554	-122.819	3.52741
2024-06-08 20:59:22	38.8261	-122.796	2.9866
2024-06-08 20:59:37	38.8124	-122.835	4.02131
2024-06-08 20:59:44	38.8125	-122.813	2.37579
2024-06-08 20:59:55	38.8401	-122.793	5.5526
2024-06-08 21:00:00	38.7714	-122.741	2.56398
2024-06-08 21:00:16	38.8045	-122.788	5.7669
2024-06-08 21:00:22	38.8112	-122.824	3.16744
2024-06-08 21:00:36	38.8294	-122.793	3.82654
2024-06-08 21:00:47	38.8052	-122.853	3.47257
2024-06-08 21:00:52	38.8119	-122.757	7.07849
2024-06-08 21:01:06	38.815	-122.786	4.79795
2024-06-08 21:01:17	38.8119	-122.859	3.00182
2024-06-08 21:01:22	38.776	-122.705	5.14495
2024-06-08 21:01:33	38.8416	-122.825	2.85395
2024-06-08 21:01:44	38.802	-122.715	4.08778
2024-06-08 21:01:57	38.8076	-122.856	3.07664
2024-06-08 21:02:01	38.7884	-122.721	4.2327
2024-06-08 21:02:17	38.8054	-122.824	3.64467
2024-06-08 21:02:25	38.8307	-122.788	2.04021
2024-06-08 21:02:33	38.8197	-122.806	3.53042
2024-06-08 21:02:45	38.8284	-122.798	3.56726
2024-06-08 21:02:55	38.8386	-122.815	3.951
2024-06-08 21:03:06	38.8082	-122.809	4.1112
2024-06-08 21:03:18	38.8138	-122.796	2.1497
2024-06-08 21:03:19	38.8466	-122.796	2.80261
2024-06-08 21:03:33	38.8192	-122.808	5.14153
2024-06-08 21:03:48	38.8141	-122.833	4.01367
2024-06-08 21:03:58	38.8159	-122.808	4.06898
2024-06-08 21:04:00	38.8285	-122.804	2.72868
2024-06-08 21:04:17	38.809	-122.821	2.55664
2024-06-08 21:04:23	38.8234	-122.774	2.53433
2024-06-08 21:04:34	38.8172	-122.804	4.0713
2024-06-08 21:04:43	38.826	-122.788	2.78719
2024-06-08 21:04:54	38.8169	-122.805	4.45929
2024-06-08 21:05:04	38.8214	-122.788	3.71451
2024-06-08 21:05:17	38.8033	-122.791	6.31864
2024-06-08 21:05:23	38.8206	-122.815	3.98211
2024-06-08 21:05:42	38.8159	-122.825	3.76058
2024-06-08 21:06:07	38.8125	-122.834	3.3288
2024-06-08 21:06:26	38.8267	-122.786	4.96869
2024-06-08 21:06:32	38.8166	-122.802	4.00074
2024-06-08 21:06:46	38.789	-122.802	5.09214
2024-06-08 21:06:52	38.8383	-122.822	2.79078
2024-06-08 21:07:02	38.8165	-122.749	3.91935
2024-06-08 21:07:16	38.8172	-122.813	2.70749
2024-06-08 21:07:21	38.8053	-122.777	2.3348
2024-06-08 21:07:31	38.8345	-122.815	3.17805
2024-06-08 21:07:54	38.8226	-122.796	6.30319
2024-06-08 21:08:01	38.8289	-122.807	3.20228
2024-06-08 21:08:16	38.8199	-122.859	3.45222
2024-06-08 21:08:24	38.8261	-122.815	3.14714
2024-06-08 21:08:37	38.8306	-122.844	3.49556
2024-06-08 21:08:56	38.7422	-122.871	5.58204
2024-06-08 21:09:03	38.8153	-122.809	4.74168
2024-06-08 21:09:12	38.802	-122.737	3.74813
2024-06-08 21:09:45	38.8114	-122.831	3.86358
2024-06-08 21:09:56	38.7905	-122.822	4.3568
2024-06-08 21:10:02	38.8233	-122.826	3.22303
2024-06-08 21:10:27	38.8036	-122.797	2.0425
2024-06-08 21:10:34	38.811	-122.783	3.47119
2024-06-08 21:10:46	38.8359	-122.799	4.23837
2024-06-08 21:10:50	38.8332	-122.794	2.74984
2024-06-08 21:11:02	38.8597	-122.774	3.27966
2024-06-08 21:11:11	38.8176	-122.786	2.71715
2024-06-08 21:11:27	38.8098	-122.79	6.26218
2024-06-08 21:11:34	38.8276	-122.771	6.69154
2024-06-08 21:11:42	38.8564	-122.782	1.85942
2024-06-08 21:11:57	38.8224	-122.781	6.1874
2024-06-08 21:12:01	38.8428	-122.791	3.03184
2024-06-08 21:12:17	38.8286	-122.848	3.30631
2024-06-08 21:12:23	38.7829	-122.746	3.99824
2024-06-08 21:12:34	38.8348	-122.772	3.21859
2024-06-08 21:12:48	38.8187	-122.814	4.10008
2024-06-08 21:12:50	38.8307	-122.81	2.01974
2024-06-08 21:13:07	38.819	-122.851	3.75225
2024-06-08 21:13:12	38.7724	-122.789	3.22418
2024-06-08 21:13:22	38.8258	-122.79	5.18265
2024-06-08 21:13:44	38.8194	-122.804	4.05554
2024-06-08 21:13:52	38.833	-122.8	3.507
2024-06-08 21:14:01	38.8386	-122.821	2.61982
2024-06-08 21:14:16	38.834	-122.787	3.8441
2024-06-08 21:14:21	38.8192	-122.801	2.43964
2024-06-08 21:14:33	38.8168	-122.776	3.12373
2024-06-08 21:14:42	38.8211	-122.816	3.56818
2024-06-08 21:14:58	38.803	-122.817	3.89322
2024-06-08 21:15:03	38.8034	-122.814	4.90596
2024-06-08 21:15:24	38.8185	-122.799	3.31793
2024-06-08 21:15:35	38.8068	-122.833	3.27809
2024-06-08 21:15:46	38.7999	-122.837	3.00797
2024-06-08 21:15:55	38.8181	-122.784	3.20021
2024-06-08 21:16:38	38.8202	-122.822	4.63937
2024-06-08 21:16:43	38.8296	-122.819	3.929
2024-06-08 21:16:58	38.8062	-122.825	3.89001
2024-06-08 21:17:00	38.8142	-122.823	2.29765
2024-06-08 21:17:14	38.8247	-122.808	4.03881
2024-06-08 21:17:20	38.8172	-122.799	2.54913
2024-06-08 21:17:47	38.8152	-122.825	3.26521
2024-06-08 21:17:51	38.8079	-122.805	1.53171
2024-06-08 21:18:06	38.7796	-122.814	5.81292
2024-06-08 21:18:13	38.816	-122.807	4.59959
2024-06-08 21:18:20	38.7998	-122.789	2.18544
2024-06-08 21:18:38	38.8014	-122.784	5.07793
2024-06-08 21:18:40	38.8189	-122.801	3.01443
2024-06-08 21:18:54	38.8219	-122.805	3.354
2024-06-08 21:19:16	38.8243	-122.815	4.37037
2024-06-08 21:19:45	38.8269	-122.797	3.75639
2024-06-08 21:19:54	38.81	-122.821	4.13194
2024-06-08 21:20:05	38.8152	-122.816	2.99867
2024-06-08 21:20:24	38.8207	-122.795	3.31821
2024-06-08 21:20:31	38.8327	-122.793	2.48543
2024-06-08 21:20:43	38.8439	-122.818	1.41564
2024-06-08 21:21:18	38.8145	-122.793	5.11864
2024-06-08 21:21:20	38.8395	-122.791	2.31074
2024-06-08 21:21:37	38.8258	-122.837	4.39762
2024-06-08 21:21:42	38.8259	-122.807	1.93571
2024-06-08 21:21:53	38.8212	-122.804	2.70226
2024-06-08 21:22:15	38.816	-122.823	3.76831
2024-06-08 21:22:23	38.8037	-122.82	9.0506
2024-06-08 21:22:32	38.8247	-122.823	3.11043
2024-06-08 21:22:44	38.8522	-122.811	3.91231
2024-06-08 21:22:55	38.7794	-122.827	3.43399
2024-06-08 21:23:03	38.8407	-122.793	2.19548
2024-06-08 21:23:37	38.7995	-122.783	5.69972
2024-06-08 21:23:41	38.8147	-122.843	2.2549
2024-06-08 21:24:08	38.8194	-122.847	3.50585
2024-06-08 21:24:10	38.8037	-122.798	3.50562
2024-06-08 21:24:27	38.8221	-122.821	3.99824
2024-06-08 21:24:36	38.8503	-122.842	2.95215
2024-06-08 21:24:42	38.7513	-122.758	5.19667
2024-06-08 21:24:58	38.8053	-122.801	3.8564
2024-06-08 21:25:01	38.8355	-122.825	2.71618
2024-06-08 21:25:36	38.8147	-122.816	3.59921
2024-06-08 21:25:49	38.802	-122.784	4.37988
2024-06-08 21:25:51	38.8248	-122.83	1.51405
2024-06-08 21:26:07	38.827	-122.785	5.2009
2024-06-08 21:26:11	38.8223	-122.817	3.80838
2024-06-08 21:26:28	38.8027	-122.799	4.73225
2024-06-08 21:26:38	38.8111	-122.834	3.4889
2024-06-08 21:26:40	38.7914	-122.799	2.74606
2024-06-08 21:26:51	38.8081	-122.81	2.20587
2024-06-08 21:27:06	38.8342	-122.829	2.99344
2024-06-08 21:27:13	38.8072	-122.733	4.0322
2024-06-08 21:27:36	38.7841	-122.834	4.8319
2024-06-08 21:27:42	38.8278	-122.827	3.1977
2024-06-08 21:27:56	38.8205	-122.787	7.49191
2024-06-08 21:28:00	38.8315	-122.832	1.82656
2024-06-08 21:28:16	38.8381	-122.871	2.95328
2024-06-08 21:28:22	38.7635	-122.754	5.52164
2024-06-08 21:28:34	38.8018	-122.75	4.02477
2024-06-08 21:28:47	38.8177	-122.821	3.63648
2024-06-08 21:28:52	38.811	-122.797	1.65436
2024-06-08 21:29:02	38.8232	-122.834	3.54633
2024-06-08 21:29:15	38.8077	-122.766	7.17609
2024-06-08 21:29:27	38.8224	-122.785	7.1987
2024-06-08 21:29:31	38.8254	-122.812	3.44605
2024-06-08 21:29:47	38.8055	-122.748	4.60644
2024-06-08 21:29:51	38.8036	-122.77	2.1254
2024-06-08 21:30:05	38.7891	-122.813	6.30628
2024-06-08 21:30:18	38.8218	-122.769	5.65625
2024-06-08 21:30:26	38.8423	-122.863	2.8555
2024-06-08 21:30:31	38.7667	-122.753	5.56044
2024-06-08 21:30:42	38.7983	-122.76	3.28779
2024-06-08 21:30:55	38.8133	-122.787	4.0176
2024-06-08 21:31:07	38.8313	-122.802	3.85639
2024-06-08 21:31:15	38.8259	-122.809	3.5939
2024-06-08 21:31:25	38.8059	-122.771	5.05433
2024-06-08 21:31:37	38.8398	-122.834	2.90114
2024-06-08 21:31:44	38.8088	-122.719	4.75758
2024-06-08 21:31:51	38.8177	-122.811	1.49483
2024-06-08 21:32:04	38.835	-122.786	7.03639
2024-06-08 21:32:12	38.8374	-122.833	2.43951
2024-06-08 21:33:17	38.8217	-122.828	3.35357
2024-06-08 21:33:21	38.7904	-122.746	3.89612
2024-06-08 21:33:38	38.8104	-122.829	4.16359
2024-06-08 21:33:40	38.8148	-122.812	2.11824
2024-06-08 21:33:51	38.8368	-122.805	2.92798
2024-06-08 21:34:06	38.8258	-122.797	7.84901
2024-06-08 21:34:11	38.8398	-122.823	2.62309
2024-06-08 21:34:38	38.8184	-122.848	3.60394
2024-06-08 21:34:40	38.8016	-122.834	2.32947
2024-06-08 21:34:56	38.8109	-122.779	5.281
2024-06-08 21:35:01	38.8243	-122.822	3.51627
2024-06-08 21:35:13	38.8384	-122.808	2.07914
2024-06-08 21:35:26	38.8322	-122.842	2.63721
2024-06-08 21:35:32	38.8181	-122.801	2.67526
2024-06-08 21:35:48	38.8148	-122.828	3.44957
2024-06-08 21:35:51	38.833	-122.823	2.16122
2024-06-08 21:36:05	38.8139	-122.825	3.18854
2024-06-08 21:36:15	38.8091	-122.748	3.31958
2024-06-08 21:36:21	38.8106	-122.809	2.79026
2024-06-08 21:36:35	38.7999	-122.796	5.35026
2024-06-08 21:36:41	38.8251	-122.85	1.25085
2024-06-08 21:37:13	38.8104	-122.789	4.673
2024-06-08 21:37:27	38.8243	-122.799	3.60518
2024-06-08 21:37:32	38.8065	-122.794	3.14965
2024-06-08 21:37:44	38.8536	-122.812	2.34594
2024-06-08 21:38:04	38.839	-122.791	3.00121
2024-06-08 21:38:18	38.8382	-122.788	4.02348
2024-06-08 21:38:27	38.8194	-122.859	3.35362
2024-06-08 21:38:31	38.771	-122.72	5.63594
2024-06-08 21:38:42	38.8318	-122.814	2.58763
2024-06-08 21:38:55	38.8139	-122.811	3.11017
2024-06-08 21:39:06	38.8228	-122.79	2.69324
2024-06-08 21:39:15	38.8087	-122.796	4.6757
2024-06-08 21:39:23	38.8097	-122.804	3.53292
2024-06-08 21:39:32	38.8304	-122.844	3.11949
2024-06-08 21:39:42	38.803	-122.81	3.11447
2024-06-08 21:39:54	38.8152	-122.805	3.89799
2024-06-08 21:40:03	38.8332	-122.828	3.7492
2024-06-08 21:40:27	38.8125	-122.78	6.20667
2024-06-08 21:40:32	38.8359	-122.785	2.29808
2024-06-08 21:40:40	38.8207	-122.832	1.86148
2024-06-08 21:40:57	38.8052	-122.839	4.14079
2024-06-08 21:41:01	38.8126	-122.781	1.23855
2024-06-08 21:41:12	38.8536	-122.808	4.02133
2024-06-08 21:41:26	38.8262	-122.839	4.38572
2024-06-08 21:41:36	38.824	-122.85	2.95864
2024-06-08 21:41:43	38.8085	-122.738	4.17908
2024-06-08 21:41:58	38.8324	-122.806	4.94071
2024-06-08 21:42:08	38.8358	-122.865	3.00849
2024-06-08 21:42:10	38.7845	-122.748	2.18638
2024-06-08 21:42:20	38.8405	-122.822	2.68574
2024-06-08 21:42:34	38.8351	-122.802	3.21088
2024-06-08 21:42:48	38.816	-122.851	3.6233
2024-06-08 21:42:50	38.8026	-122.795	2.23865
2024-06-08 21:43:16	38.8077	-122.808	4.56586
2024-06-08 21:43:47	38.8384	-122.799	5.91053
2024-06-08 21:43:51	38.8309	-122.847	2.50011
2024-06-08 21:44:07	38.8212	-122.761	6.42052
2024-06-08 21:44:11	38.841	-122.77	1.70911
2024-06-08 21:44:21	38.8416	-122.798	3.45025
2024-06-08 21:44:33	38.8404	-122.778	4.55151
2024-06-08 21:44:43	38.8217	-122.801	3.4251
2024-06-08 21:44:51	38.8188	-122.806	3.72393
2024-06-08 21:45:06	38.819	-122.801	5.67036
2024-06-08 21:45:12	38.8212	-122.808	2.4495
2024-06-08 21:45:24	38.8263	-122.822	3.24386
2024-06-08 21:45:44	38.8255	-122.779	4.0564
2024-06-08 21:45:56	38.8104	-122.794	5.20074
2024-06-08 21:46:01	38.8184	-122.832	3.29119
2024-06-08 21:46:14	38.8414	-122.812	2.59112
2024-06-08 21:46:27	38.8075	-122.735	5.29502
2024-06-08 21:46:32	38.8353	-122.837	2.45458
2024-06-08 21:46:55	38.8044	-122.793	4.32918
2024-06-08 21:47:08	38.8107	-122.818	7.13505
2024-06-08 21:47:10	38.8017	-122.815	2.0422
2024-06-08 21:47:25	38.8111	-122.802	4.10129
2024-06-08 21:47:31	38.814	-122.821	2.84407
2024-06-08 21:47:44	38.8345	-122.83	3.03306
2024-06-08 21:48:07	38.8094	-122.835	2.86647
2024-06-08 21:48:24	38.8267	-122.806	4.72958
2024-06-08 21:48:36	38.8167	-122.798	3.63045
2024-06-08 21:48:54	38.8013	-122.806	3.87724
2024-06-08 21:49:18	38.8001	-122.819	3.47985
2024-06-08 21:49:21	38.8301	-122.818	2.07635
2024-06-08 21:49:47	38.8011	-122.814	3.67746
2024-06-08 21:50:01	38.8515	-122.815	2.17968
2024-06-08 21:50:24	38.8218	-122.807	3.33395
2024-06-08 21:50:47	38.8052	-122.832	3.37653
2024-06-08 21:50:53	38.8202	-122.766	3.70035
2024-06-08 21:51:08	38.8185	-122.785	4.88956
2024-06-08 21:51:11	38.8126	-122.813	3.08392
2024-06-08 21:51:47	38.8187	-122.854	4.17829
2024-06-08 21:51:55	38.8174	-122.811	2.42435
2024-06-08 21:52:16	38.84	-122.773	3.77023
2024-06-08 21:52:27	38.7917	-122.788	4.02521
2024-06-08 21:52:58	38.8054	-122.838	5.74521
2024-06-08 21:53:08	38.8133	-122.795	4.41077
2024-06-08 21:53:11	38.8331	-122.849	2.24002
2024-06-08 21:53:26	38.8165	-122.813	3.52036
2024-06-08 21:54:07	38.8154	-122.774	3.6691
2024-06-08 21:54:12	38.8515	-122.764	5.71245
2024-06-08 21:54:24	38.8057	-122.777	4.87424
2024-06-08 21:54:30	38.8347	-122.819	2.62122
2024-06-08 21:55:07	38.8047	-122.77	5.43689
2024-06-08 21:55:11	38.8136	-122.831	2.45969
2024-06-08 21:55:23	38.8468	-122.81	2.61843
2024-06-08 21:55:33	38.8304	-122.823	3.1451
2024-06-08 21:55:48	38.8036	-122.829	2.5725
2024-06-08 21:55:51	38.8113	-122.77	4.04461
2024-06-08 21:56:06	38.8364	-122.82	4.36071
2024-06-08 21:56:23	38.8396	-122.798	3.54569
2024-06-08 21:56:42	38.8396	-122.79	3.89673
2024-06-08 21:57:06	38.8153	-122.804	3.19971
2024-06-08 21:57:14	38.8207	-122.782	3.3396
2024-06-08 21:57:33	38.8376	-122.797	3.20268
2024-06-08 21:57:41	38.8329	-122.792	3.23386
2024-06-08 21:58:05	38.7922	-122.818	4.81454
2024-06-08 21:58:12	38.846	-122.83	3.66853
2024-06-08 21:58:24	38.8299	-122.824	6.59746
2024-06-08 21:58:32	38.7642	-122.736	4.80695
2024-06-08 21:58:43	38.8243	-122.798	3.79085
2024-06-08 21:59:08	38.8096	-122.803	5.03667
2024-06-08 21:59:14	38.8247	-122.829	3.32129
2024-06-08 21:59:21	38.8225	-122.812	2.08596
2024-06-08 21:59:34	38.813	-122.811	3.44895
2024-06-08 21:59:46	38.8313	-122.843	3.96679
2024-06-08 21:59:52	38.809	-122.736	4.15683
2024-06-08 22:00:07	38.8122	-122.758	6.43925
2024-06-08 22:00:10	38.8262	-122.809	2.64572
2024-06-08 22:00:22	38.8143	-122.823	3.5244
2024-06-08 22:00:41	38.8489	-122.769	3.32048
2024-06-08 22:00:57	38.8246	-122.762	5.08312
2024-06-08 22:01:01	38.8385	-122.812	3.4652
2024-06-08 22:01:14	38.8165	-122.814	4.75119
2024-06-08 22:01:27	38.8172	-122.828	3.59003
2024-06-08 22:01:32	38.8079	-122.773	3.20155
2024-06-08 22:01:48	38.7929	-122.798	4.60057
2024-06-08 22:01:51	38.8213	-122.834	2.07907
2024-06-08 22:02:02	38.8238	-122.807	3.4429
2024-06-08 22:02:18	38.8061	-122.761	5.54821
2024-06-08 22:02:20	38.8373	-122.802	2.39423
2024-06-08 22:02:43	38.8485	-122.802	3.87581
2024-06-08 22:03:06	38.8255	-122.786	9.68376
2024-06-08 22:03:11	38.8216	-122.793	1.81896
2024-06-08 22:03:23	38.7963	-122.76	3.29732
2024-06-08 22:03:37	38.8116	-122.83	6.77479
2024-06-08 22:03:44	38.8076	-122.82	3.31727
2024-06-08 22:04:18	38.8027	-122.798	4.78813
2024-06-08 22:04:20	38.835	-122.802	2.19136
2024-06-08 22:04:36	38.8084	-122.836	3.36261
2024-06-08 22:04:46	38.8067	-122.787	4.38784
2024-06-08 22:04:52	38.8196	-122.819	3.33502
2024-06-08 22:05:18	38.8235	-122.786	4.45728
2024-06-08 22:05:20	38.8042	-122.834	2.19866
2024-06-08 22:05:31	38.83	-122.827	3.63522
2024-06-08 22:05:47	38.8251	-122.82	3.21066
2024-06-08 22:05:53	38.8266	-122.819	3.8627
2024-06-08 22:06:15	38.8257	-122.809	3.81496
2024-06-08 22:06:37	38.8193	-122.794	3.96056
2024-06-08 22:06:48	38.8122	-122.838	4.30645
2024-06-08 22:06:50	38.8279	-122.837	2.08395
2024-06-08 22:07:15	38.8061	-122.796	3.73605
2024-06-08 22:07:37	38.8148	-122.833	3.52988
2024-06-08 22:07:42	38.8183	-122.812	3.98098
2024-06-08 22:08:08	38.7968	-122.808	3.95739
2024-06-08 22:08:11	38.8296	-122.811	2.09441
2024-06-08 22:08:38	38.8039	-122.795	6.59587
2024-06-08 22:08:41	38.8128	-122.834	2.70496
2024-06-08 22:08:57	38.8343	-122.851	2.69582
2024-06-08 22:09:02	38.7755	-122.739	3.99642
2024-06-08 22:09:12	38.8258	-122.808	4.39897
2024-06-08 22:09:28	38.8077	-122.791	6.03932
2024-06-08 22:09:30	38.8452	-122.822	2.10893
2024-06-08 22:09:47	38.8067	-122.748	6.88703
2024-06-08 22:09:51	38.8145	-122.822	2.35276
2024-06-08 22:10:03	38.834	-122.832	3.03851
2024-06-08 22:10:38	38.813	-122.832	4.12215
2024-06-08 22:10:41	38.8242	-122.803	2.29435
2024-06-08 22:11:05	38.7968	-122.783	4.13823
2024-06-08 22:11:17	38.8139	-122.789	2.88641
2024-06-08 22:11:27	38.8352	-122.832	4.32054
2024-06-08 22:11:31	38.8155	-122.783	2.89948
2024-06-08 22:12:17	38.8123	-122.852	3.94123
2024-06-08 22:12:23	38.7885	-122.765	3.98673
2024-06-08 22:12:38	38.7926	-122.826	3.40271
2024-06-08 22:12:41	38.8494	-122.773	3.25201
2024-06-08 22:12:57	38.8174	-122.801	5.80948
2024-06-08 22:13:05	38.7916	-122.833	7.6475
2024-06-08 22:13:12	38.8334	-122.834	3.01725
2024-06-08 22:13:25	38.8239	-122.8	2.73419
2024-06-08 22:13:37	38.8219	-122.787	4.46089
2024-06-08 22:13:43	38.831	-122.813	8.26055
2024-06-08 22:13:51	38.7991	-122.762	2.74034
2024-06-08 22:14:14	38.8074	-122.804	3.99649
2024-06-08 22:14:26	38.7904	-122.8	5.56329
2024-06-08 22:14:31	38.8508	-122.843	1.98922
2024-06-08 22:14:44	38.7846	-122.713	3.88266
2024-06-08 22:14:55	38.8373	-122.764	8.49927
2024-06-08 22:15:00	38.8412	-122.816	2.87384
2024-06-08 22:15:17	38.8251	-122.798	5.93045
2024-06-08 22:15:25	38.8421	-122.816	3.75918
2024-06-08 22:15:34	38.7942	-122.8	2.94844
2024-06-08 22:15:42	38.8427	-122.79	3.48532
2024-06-08 22:15:51	38.8462	-122.802	3.24937
2024-06-08 22:16:04	38.8347	-122.779	4.81846
2024-06-08 22:16:10	38.8158	-122.823	1.29131
2024-06-08 22:16:26	38.8159	-122.796	5.75923
2024-06-08 22:16:32	38.8281	-122.811	3.18071
2024-06-08 22:17:02	38.8527	-122.791	3.67288
2024-06-08 22:17:18	38.8261	-122.841	3.21069
2024-06-08 22:17:24	38.8309	-122.821	3.36637
2024-06-08 22:17:36	38.8428	-122.823	3.88977
2024-06-08 22:17:46	38.8283	-122.838	2.86782
2024-06-08 22:17:53	38.8474	-122.819	2.63692
2024-06-08 22:18:07	38.8236	-122.826	4.92271
2024-06-08 22:18:16	38.8158	-122.818	2.52796
2024-06-08 22:18:25	38.8347	-122.84	2.75481
2024-06-08 22:18:38	38.8375	-122.779	5.15363
2024-06-08 22:18:40	38.8269	-122.833	1.75258
2024-06-08 22:18:55	38.7844	-122.723	4.5034
2024-06-08 22:19:02	38.8152	-122.813	3.56575
2024-06-08 22:19:12	38.8168	-122.803	3.44539
2024-06-08 22:19:25	38.8218	-122.814	3.42319
2024-06-08 22:19:37	38.7975	-122.807	5.68744
2024-06-08 22:19:42	38.8066	-122.789	3.55437
2024-06-08 22:19:58	38.8318	-122.821	3.9735
2024-06-08 22:20:00	38.8215	-122.805	1.81838
2024-06-08 22:20:11	38.8348	-122.821	2.62977
2024-06-08 22:20:26	38.8289	-122.789	4.18378
2024-06-08 22:20:34	38.8331	-122.805	2.87821
2024-06-08 22:20:45	38.8229	-122.782	3.7853
2024-06-08 22:20:57	38.8038	-122.788	6.85029
2024-06-08 22:21:01	38.836	-122.835	2.15505
2024-06-08 22:21:27	38.8208	-122.831	2.8561
2024-06-08 22:21:46	38.8138	-122.811	3.97473
2024-06-08 22:21:51	38.8481	-122.807	2.65992
2024-06-08 22:22:04	38.8567	-122.807	3.22529
2024-06-08 22:22:18	38.8032	-122.781	5.59129
2024-06-08 22:22:27	38.8318	-122.887	2.73739
2024-06-08 22:22:45	38.8476	-122.816	3.86714
2024-06-08 22:22:52	38.7949	-122.812	4.52454
2024-06-08 22:23:04	38.8408	-122.833	3.47115
2024-06-08 22:23:28	38.8249	-122.811	4.19327
2024-06-08 22:23:30	38.8175	-122.825	1.67154
2024-06-08 22:23:57	38.8162	-122.837	3.71178
2024-06-08 22:24:15	38.8001	-122.808	5.2964
2024-06-08 22:24:22	38.8291	-122.813	3.07889
2024-06-08 22:24:37	38.8163	-122.756	5.10093
2024-06-08 22:24:41	38.8407	-122.794	2.50191
2024-06-08 22:24:57	38.8189	-122.778	4.99937
2024-06-08 22:25:01	38.8603	-122.793	3.56088
2024-06-08 22:25:26	38.8176	-122.808	4.07398
2024-06-08 22:25:38	38.8186	-122.789	4.60091
2024-06-08 22:25:41	38.829	-122.811	3.27376
2024-06-08 22:26:05	38.8212	-122.793	3.51629
2024-06-08 22:26:11	38.8309	-122.836	3.55976
2024-06-08 22:26:22	38.8109	-122.805	3.99203
2024-06-08 22:26:41	38.827	-122.802	2.22084
2024-06-08 22:26:56	38.8112	-122.799	5.30572
2024-06-08 22:27:02	38.8308	-122.831	3.25116
2024-06-08 22:27:16	38.8286	-122.819	3.89578
2024-06-08 22:27:30	38.8144	-122.795	1.60526
2024-06-08 22:27:57	38.823	-122.832	3.75646
2024-06-08 22:28:17	38.8074	-122.78	4.85713
2024-06-08 22:28:23	38.8358	-122.784	3.82245
2024-06-08 22:28:31	38.806	-122.815	2.10267
2024-06-08 22:28:40	38.8575	-122.765	3.57727
2024-06-08 22:28:58	38.8132	-122.832	4.45931
2024-06-08 22:29:00	38.8063	-122.838	1.72561
2024-06-08 22:29:24	38.8231	-122.805	3.63576
2024-06-08 22:29:45	38.8017	-122.797	3.73282
2024-06-08 22:29:56	38.8159	-122.819	2.10539
2024-06-08 22:30:16	38.8218	-122.792	6.71807
2024-06-08 22:30:22	38.8303	-122.83	3.65075
2024-06-08 22:30:32	38.8233	-122.785	3.38794
2024-06-08 22:30:48	38.8124	-122.771	5.46156
2024-06-08 22:30:50	38.8428	-122.797	2.3445
2024-06-08 22:31:05	38.8171	-122.824	3.26427
2024-06-08 22:31:14	38.8109	-122.797	4.51206
2024-06-08 22:31:28	38.7984	-122.82	4.87021
2024-06-08 22:31:31	38.8259	-122.832	1.51521
2024-06-08 22:31:47	38.8242	-122.785	4.71034
2024-06-08 22:31:55	38.8184	-122.808	2.97519
2024-06-08 22:32:18	38.7961	-122.818	4.25184
2024-06-08 22:32:20	38.8352	-122.828	1.70125
2024-06-08 22:32:46	38.8402	-122.792	4.2643
2024-06-08 22:33:13	38.8317	-122.813	4.01831
2024-06-08 22:33:25	38.8398	-122.79	3.94551
2024-06-08 22:33:36	38.7937	-122.794	4.73248
2024-06-08 22:33:42	38.8401	-122.817	2.30792
2024-06-08 22:33:58	38.8194	-122.778	4.40237
2024-06-08 22:34:00	38.8445	-122.826	2.88713
2024-06-08 22:34:25	38.8276	-122.802	3.51206
2024-06-08 22:35:55	38.8252	-122.795	3.86956
2024-06-08 22:36:08	38.8159	-122.807	4.19434
2024-06-08 22:36:11	38.8377	-122.776	3.15006
2024-06-08 22:36:26	38.8169	-122.834	3.49934
2024-06-08 22:36:56	38.8196	-122.833	3.35128
2024-06-08 22:37:16	38.8036	-122.794	4.96971
2024-06-08 22:37:21	38.8312	-122.825	2.78917
2024-06-08 22:37:33	38.7955	-122.729	4.42007
2024-06-08 22:37:53	38.8234	-122.812	2.80065
2024-06-08 22:38:28	38.8095	-122.793	5.94723
2024-06-08 22:38:32	38.8245	-122.833	2.703
2024-06-08 22:38:41	38.8143	-122.779	2.77483
2024-06-08 22:38:52	38.8351	-122.833	2.55016
2024-06-08 22:39:38	38.8058	-122.786	4.9108
2024-06-08 22:39:42	38.8116	-122.794	1.6458
2024-06-08 22:39:57	38.8116	-122.769	5.26004
2024-06-08 22:40:01	38.8198	-122.778	2.40162
2024-06-08 22:40:16	38.8239	-122.849	3.64569
2024-06-08 22:41:08	38.8059	-122.827	3.14382
2024-06-08 22:41:10	38.8127	-122.807	2.90512
2024-06-08 22:41:35	38.8458	-122.836	2.41916
2024-06-08 22:41:44	38.7659	-122.781	5.16376
2024-06-08 22:41:57	38.8077	-122.742	5.09296
2024-06-08 22:42:03	38.8131	-122.755	2.42807
2024-06-08 22:42:11	38.8379	-122.84	2.53784
2024-06-08 22:42:26	38.8245	-122.83	3.06815
2024-06-08 22:42:36	38.8182	-122.803	3.53793
2024-06-08 22:42:46	38.8194	-122.833	3.65969
2024-06-08 22:42:57	38.8161	-122.859	2.62347
2024-06-08 22:43:02	38.7697	-122.732	5.11644
2024-06-08 22:43:28	38.818	-122.807	4.40275
2024-06-08 22:43:30	38.8341	-122.818	2.49997
2024-06-08 22:43:43	38.8123	-122.738	3.46435
2024-06-08 22:43:52	38.8252	-122.816	3.72915
2024-06-08 22:44:05	38.8261	-122.8	4.13357
2024-06-08 22:44:16	38.809	-122.805	3.71996
2024-06-08 22:44:28	38.8151	-122.809	3.81087
2024-06-08 22:44:34	38.8402	-122.8	2.64813
2024-06-08 22:44:57	38.8378	-122.797	4.3597
2024-06-08 22:45:02	38.8178	-122.814	1.6892
2024-06-08 22:45:13	38.8149	-122.844	3.33769
2024-06-08 22:45:38	38.8129	-122.838	4.55018
2024-06-08 22:45:47	38.8188	-122.823	3.25594
2024-06-08 22:46:00	38.8597	-122.808	2.79661
2024-06-08 22:46:44	38.819	-122.808	3.37924
2024-06-08 22:47:16	38.826	-122.822	3.4473
2024-06-08 22:47:28	38.7957	-122.775	5.99096
2024-06-08 22:47:31	38.8151	-122.856	3.02837
2024-06-08 22:47:43	38.8256	-122.776	2.68386
2024-06-08 22:47:51	38.8167	-122.814	3.32948
2024-06-08 22:48:03	38.8572	-122.768	5.3333
2024-06-08 22:48:12	38.8285	-122.827	3.42528
2024-06-08 22:48:26	38.8162	-122.766	5.71017
2024-06-08 22:48:37	38.8209	-122.788	4.68939
2024-06-08 22:48:46	38.8088	-122.804	10.7156
2024-06-08 22:48:51	38.8409	-122.837	2.50897
2024-06-08 22:49:07	38.8223	-122.77	5.31194
2024-06-08 22:49:11	38.8263	-122.81	3.25122
2024-06-08 22:49:58	38.8174	-122.795	4.26921
2024-06-08 22:50:08	38.8102	-122.794	4.66361
2024-06-08 22:50:10	38.8272	-122.814	2.62007
2024-06-08 22:50:27	38.815	-122.852	3.30201
2024-06-08 22:50:33	38.8103	-122.736	4.18328
2024-06-08 22:50:45	38.8038	-122.772	4.36663
2024-06-08 22:50:52	38.8254	-122.833	2.74792
2024-06-08 22:51:07	38.8228	-122.838	3.2809
2024-06-08 22:51:15	38.8306	-122.845	2.80382
2024-06-08 22:51:24	38.7711	-122.733	5.61663
2024-06-08 22:51:36	38.8351	-122.816	2.88059
2024-06-08 22:51:42	38.8247	-122.802	2.82958
2024-06-08 22:51:53	38.8149	-122.796	4.02037
2024-06-08 22:52:08	38.8129	-122.79	5.28585
2024-06-08 22:52:10	38.8262	-122.813	1.67943
2024-06-08 22:52:26	38.7973	-122.815	5.36729
2024-06-08 22:52:32	38.8363	-122.831	2.88804
2024-06-08 22:52:41	38.8267	-122.827	3.55318
2024-06-08 22:53:24	38.8499	-122.832	2.46435
2024-06-08 22:53:34	38.7986	-122.746	5.81596
2024-06-08 22:53:45	38.8036	-122.786	3.76825
2024-06-08 22:53:55	38.804	-122.771	2.39558
2024-06-08 22:54:04	38.8557	-122.816	2.07549
2024-06-08 22:54:16	38.8033	-122.76	4.11912
2024-06-08 22:54:23	38.8609	-122.821	3.06483
2024-06-08 22:54:33	38.7885	-122.746	4.23163
2024-06-08 22:54:55	38.8353	-122.837	2.55048
2024-06-08 22:55:05	38.7758	-122.778	4.44709
2024-06-08 22:55:16	38.8375	-122.843	2.84132
2024-06-08 22:55:24	38.7911	-122.739	5.57995
2024-06-08 22:55:32	38.8369	-122.802	3.61022
2024-06-08 22:55:46	38.8123	-122.814	4.5143
2024-06-08 22:55:52	38.8151	-122.77	2.39591
2024-06-08 22:56:01	38.8305	-122.818	4.02675
2024-06-08 22:56:18	38.8141	-122.83	6.16321
2024-06-08 22:56:23	38.8142	-122.789	3.74888
2024-06-08 22:57:28	38.8062	-122.828	4.28382
2024-06-08 22:57:32	38.8266	-122.827	3.36646
2024-06-08 22:57:46	38.8133	-122.778	4.83747
2024-06-08 22:57:58	38.8075	-122.862	3.6944
2024-06-08 22:58:01	38.7874	-122.788	3.38345
2024-06-08 22:58:13	38.8397	-122.805	2.65708
2024-06-08 22:58:20	38.8333	-122.792	3.19821
2024-06-08 22:58:34	38.8311	-122.803	3.67369
2024-06-08 22:58:48	38.8258	-122.815	3.83368
2024-06-08 22:58:52	38.8125	-122.791	2.16552
2024-06-08 22:59:07	38.8163	-122.8	5.94851
2024-06-08 22:59:11	38.8207	-122.841	3.24853
2024-06-08 22:59:37	38.8122	-122.808	6.15236
2024-06-08 22:59:41	38.8208	-122.826	2.63953
2024-06-08 22:59:51	38.8116	-122.77	2.83466
2024-06-08 23:00:34	38.8412	-122.781	3.61965
2024-06-08 23:00:45	38.8082	-122.795	4.40659
2024-06-08 23:00:54	38.798	-122.794	3.78127
2024-06-08 23:01:38	38.8139	-122.79	4.93814
2024-06-08 23:01:41	38.7891	-122.749	4.87804
2024-06-08 23:01:52	38.8465	-122.842	2.39041
2024-06-08 23:02:04	38.7837	-122.727	4.93685
2024-06-08 23:02:25	38.7664	-122.833	6.30798
2024-06-08 23:02:32	38.8346	-122.831	3.1621
2024-06-08 23:02:57	38.8155	-122.814	4.47627
2024-06-08 23:03:07	38.8143	-122.82	4.17332
2024-06-08 23:03:24	38.8321	-122.797	4.33799
2024-06-08 23:03:38	38.814	-122.803	4.16707
2024-06-08 23:03:43	38.8388	-122.801	4.27205
2024-06-08 23:03:50	38.8317	-122.828	2.82001
2024-06-08 23:04:03	38.8293	-122.807	4.85019
2024-06-08 23:04:26	38.8228	-122.811	4.05
2024-06-08 23:04:34	38.8208	-122.808	4.33778
2024-06-08 23:05:07	38.8026	-122.826	2.61967
2024-06-08 23:05:12	38.7987	-122.808	4.86309
2024-06-08 23:05:38	38.8215	-122.821	4.45044
2024-06-08 23:05:41	38.8382	-122.821	1.58798
2024-06-08 23:05:56	38.8149	-122.802	3.88485
2024-06-08 23:06:05	38.8176	-122.797	3.93819
2024-06-08 23:06:16	38.8086	-122.82	3.0206
2024-06-08 23:06:33	38.847	-122.804	3.52025
2024-06-08 23:06:46	38.8313	-122.828	3.51096
2024-06-08 23:07:14	38.8262	-122.795	3.33653
2024-06-08 23:07:36	38.8379	-122.798	3.19727
2024-06-08 23:07:45	38.8239	-122.806	3.24752
2024-06-08 23:08:07	38.8223	-122.849	2.71342
2024-06-08 23:08:13	38.7675	-122.737	3.56021
2024-06-08 23:08:23	38.8079	-122.809	6.10485
2024-06-08 23:08:32	38.8382	-122.822	2.96813
2024-06-08 23:08:42	38.8152	-122.784	4.03893
2024-06-08 23:08:56	38.8106	-122.807	3.49775
2024-06-08 23:09:08	38.796	-122.807	3.60243
2024-06-08 23:09:10	38.8258	-122.846	1.67614
2024-06-08 23:09:25	38.8206	-122.78	3.5975
2024-06-08 23:09:37	38.8134	-122.81	5.1732
2024-06-08 23:09:47	38.8113	-122.779	6.18511
2024-06-08 23:09:51	38.8154	-122.841	2.72217
2024-06-08 23:10:27	38.8155	-122.852	3.30912
2024-06-08 23:10:31	38.7955	-122.712	6.21161
2024-06-08 23:10:55	38.8446	-122.816	6.32677
2024-06-08 23:11:03	38.8355	-122.782	3.99974
2024-06-08 23:11:43	38.818	-122.786	3.718
2024-06-08 23:11:52	38.811	-122.815	3.23296
2024-06-08 23:12:08	38.811	-122.811	3.96472
2024-06-08 23:12:10	38.8106	-122.823	1.87111
2024-06-08 23:12:27	38.8164	-122.805	4.17918
2024-06-08 23:12:35	38.835	-122.776	3.41841
2024-06-08 23:12:56	38.7917	-122.814	3.60199
2024-06-08 23:13:53	38.8211	-122.78	4.51225
2024-06-08 23:14:15	38.8053	-122.786	4.37608
2024-06-08 23:14:21	38.8306	-122.811	4.71806
2024-06-08 23:14:45	38.8297	-122.801	3.29961
2024-06-08 23:14:57	38.8152	-122.76	5.59525
2024-06-08 23:15:01	38.8307	-122.832	2.87697
2024-06-08 23:15:11	38.8133	-122.832	3.09559
2024-06-08 23:15:26	38.8291	-122.828	4.58269
2024-06-08 23:15:35	38.8108	-122.817	4.22435
2024-06-08 23:15:41	38.8131	-122.803	1.79002
2024-06-08 23:15:51	38.8325	-122.799	3.35314
2024-06-08 23:16:05	38.7998	-122.804	5.22829
2024-06-08 23:16:12	38.8322	-122.837	3.13702
2024-06-08 23:16:47	38.8111	-122.808	4.46636
2024-06-08 23:16:52	38.8324	-122.83	2.22683
2024-06-08 23:17:04	38.8365	-122.79	5.92824
2024-06-08 23:17:15	38.822	-122.843	3.57099
2024-06-08 23:17:20	38.8167	-122.817	2.08157
2024-06-08 23:17:37	38.8315	-122.812	3.88771
2024-06-08 23:18:36	38.8015	-122.775	5.11498
2024-06-08 23:18:41	38.832	-122.829	3.11683
2024-06-08 23:18:56	38.8004	-122.826	3.49959
2024-06-08 23:19:26	38.8265	-122.823	3.39881
2024-06-08 23:19:35	38.7981	-122.786	3.61835
2024-06-08 23:19:41	38.8305	-122.807	3.20467
2024-06-08 23:20:05	38.8158	-122.776	4.84346
2024-06-08 23:20:11	38.8161	-122.827	2.97412
2024-06-08 23:20:34	38.8219	-122.812	3.9091
2024-06-08 23:20:53	38.8287	-122.83	3.90733
2024-06-08 23:21:07	38.8135	-122.807	4.29249
2024-06-08 23:21:18	38.821	-122.779	5.67335
2024-06-08 23:21:21	38.8163	-122.833	2.80282
2024-06-08 23:22:04	38.8274	-122.803	2.78616
2024-06-08 23:22:28	38.8173	-122.776	5.55911
2024-06-08 23:22:31	38.8283	-122.813	3.10009
2024-06-08 23:22:59	38.7969	-122.791	3.63776
2024-06-08 23:23:00	38.8191	-122.821	1.60984
2024-06-08 23:23:47	38.8055	-122.801	4.83472
2024-06-08 23:23:52	38.822	-122.767	3.70464
2024-06-08 23:24:25	38.8274	-122.808	3.8303
2024-06-08 23:25:08	38.8046	-122.786	5.70182
2024-06-08 23:25:17	38.8148	-122.814	2.89024
2024-06-08 23:25:20	38.84	-122.777	2.78004
2024-06-08 23:25:34	38.8199	-122.833	3.28852
2024-06-08 23:26:06	38.8198	-122.839	3.20252
2024-06-08 23:26:28	38.8138	-122.787	5.7072
2024-06-08 23:26:31	38.8391	-122.819	2.71165
2024-06-08 23:26:48	38.8143	-122.783	5.30172
2024-06-08 23:26:51	38.8267	-122.841	3.03305
2024-06-08 23:27:18	38.8093	-122.818	2.75033
2024-06-08 23:27:27	38.8236	-122.838	3.78868
2024-06-08 23:28:07	38.8243	-122.816	3.08108
2024-06-08 23:28:13	38.8129	-122.758	3.09831
2024-06-08 23:28:42	38.8284	-122.8	3.50463
2024-06-08 23:29:27	38.8107	-122.82	3.45676
2024-06-08 23:29:35	38.7763	-122.757	3.7684
2024-06-08 23:29:42	38.8267	-122.782	3.85731
2024-06-08 23:29:52	38.8225	-122.808	3.88373
2024-06-08 23:30:05	38.8147	-122.803	3.65837
2024-06-08 23:30:33	38.8423	-122.804	4.17023
2024-06-08 23:30:43	38.83	-122.805	3.29974
2024-06-08 23:31:16	38.8224	-122.802	5.47583
2024-06-08 23:31:22	38.8195	-122.802	3.35994
2024-06-08 23:31:45	38.8051	-122.824	2.99998
2024-06-08 23:31:58	38.8059	-122.777	4.57415
2024-06-08 23:32:00	38.8373	-122.815	1.8081
2024-06-08 23:32:13	38.8167	-122.773	3.34579
2024-06-08 23:32:37	38.8165	-122.786	6.07209
2024-06-08 23:32:41	38.8234	-122.797	2.03004
2024-06-08 23:32:55	38.8239	-122.831	3.08337
2024-06-08 23:33:04	38.7733	-122.736	5.29417
2024-06-08 23:33:11	38.8171	-122.781	2.48723
2024-06-08 23:33:25	38.8383	-122.786	3.51419
2024-06-08 23:33:38	38.8228	-122.806	3.60934
2024-06-08 23:33:40	38.8051	-122.822	2.33061
2024-06-08 23:34:17	38.8101	-122.784	5.5394
2024-06-08 23:34:21	38.8446	-122.841	4.00878
2024-06-08 23:34:32	38.8408	-122.778	2.4987
2024-06-08 23:34:43	38.7987	-122.761	3.877
2024-06-08 23:34:56	38.8164	-122.81	3.9192
2024-06-08 23:35:47	38.8317	-122.838	2.94614
2024-06-08 23:35:53	38.7757	-122.728	4.36128
2024-06-08 23:36:17	38.8164	-122.765	4.05952
2024-06-08 23:36:20	38.8621	-122.744	3.41246
2024-06-08 23:36:41	38.8402	-122.829	2.32587
2024-06-08 23:37:38	38.8336	-122.806	3.81114
2024-06-08 23:37:45	38.8167	-122.806	3.20067
2024-06-08 23:38:16	38.8016	-122.787	5.12836
2024-06-08 23:38:22	38.8156	-122.843	2.87185
2024-06-08 23:38:35	38.8041	-122.822	3.37747
2024-06-08 23:38:44	38.8319	-122.786	4.33001
2024-06-08 23:38:57	38.806	-122.766	4.50468
2024-06-08 23:39:02	38.818	-122.84	2.82196
2024-06-08 23:39:32	38.8239	-122.799	3.41641
2024-06-08 23:40:04	38.8598	-122.798	4.05224
2024-06-08 23:40:38	38.807	-122.763	5.30519
2024-06-08 23:40:41	38.833	-122.83	2.3715
2024-06-08 23:41:14	38.8287	-122.814	3.93646
2024-06-08 23:41:34	38.8222	-122.81	11.3069
2024-06-08 23:41:41	38.8204	-122.836	3.12436
2024-06-08 23:42:16	38.8203	-122.79	6.41171
2024-06-08 23:42:21	38.8267	-122.825	3.03394
2024-06-08 23:42:43	38.8246	-122.829	2.88845
2024-06-08 23:42:53	38.8325	-122.791	3.6968
2024-06-08 23:43:00	38.8438	-122.817	2.52306
2024-06-08 23:43:14	38.8206	-122.815	3.95988
2024-06-08 23:43:35	38.8113	-122.799	4.24807
2024-06-08 23:44:16	38.8201	-122.8	8.25981
2024-06-08 23:44:20	38.845	-122.827	2.59586
2024-06-08 23:45:37	38.8144	-122.78	5.50559
2024-06-08 23:45:47	38.8133	-122.839	3.23966
2024-06-08 23:45:54	38.8051	-122.817	2.51487
2024-06-08 23:46:02	38.8294	-122.823	2.93472
2024-06-08 23:46:48	38.8217	-122.805	3.93571
2024-06-08 23:46:50	38.8119	-122.836	2.3646
2024-06-08 23:47:07	38.8575	-122.771	3.64295
2024-06-08 23:47:10	38.806	-122.848	1.62737
2024-06-08 23:47:25	38.8178	-122.8	3.52662
2024-06-08 23:47:33	38.8423	-122.831	2.85534
2024-06-08 23:47:48	38.8344	-122.819	4.13118
2024-06-08 23:47:50	38.7954	-122.834	1.30485
2024-06-08 23:48:33	38.8183	-122.83	3.70465
2024-06-08 23:49:17	38.8099	-122.837	3.50293
2024-06-08 23:49:38	38.8058	-122.827	3.633
2024-06-08 23:49:42	38.8254	-122.798	5.45534
2024-06-08 23:50:23	38.8379	-122.815	3.52338
2024-06-08 23:51:27	38.8155	-122.832	3.51296
2024-06-08 23:51:43	38.8159	-122.792	4.57687
2024-06-08 23:51:56	38.7933	-122.823	5.40752
2024-06-08 23:52:02	38.8243	-122.835	2.61423
2024-06-08 23:52:25	38.8215	-122.787	4.04426
2024-06-08 23:52:34	38.8129	-122.793	3.45505
2024-06-08 23:52:47	38.8198	-122.789	4.99186
2024-06-08 23:52:57	38.8223	-122.791	5.51415
2024-06-08 23:53:01	38.8509	-122.826	2.81946
2024-06-08 23:53:37	38.8175	-122.83	4.08079
2024-06-08 23:53:41	38.8081	-122.804	2.34326
2024-06-08 23:53:56	38.8263	-122.834	3.48373
2024-06-08 23:54:08	38.8079	-122.79	4.9442
2024-06-08 23:54:10	38.8273	-122.844	1.85781
2024-06-08 23:54:35	38.8074	-122.821	3.69248
2024-06-08 23:55:11	38.8311	-122.806	2.68448
2024-06-08 23:56:47	38.8242	-122.779	6.37705
2024-06-08 23:56:53	38.8325	-122.798	3.96664
2024-06-08 23:57:02	38.8254	-122.831	2.4291
2024-06-08 23:57:33	38.8307	-122.822	2.57163
2024-06-08 23:57:48	38.8059	-122.766	5.27331
2024-06-08 23:57:52	38.8205	-122.847	3.76266
2024-06-08 23:58:03	38.819	-122.789	2.89471
2024-06-08 23:58:48	38.824	-122.814	4.43791
2024-06-08 23:58:50	38.8253	-122.828	2.19208
2024-06-08 23:59:38	38.8137	-122.812	4.50405
2024-06-08 23:59:45	38.8352	-122.794	2.81352
2024-06-08 23:59:52	38.8206	-122.731	4.00437
2024-06-09 00:00:05	38.8202	-122.773	3.48803
2024-06-09 00:00:15	38.8219	-122.811	4.06117
2024-06-09 00:00:24	38.8162	-122.791	3.84725
2024-06-09 00:01:17	38.825	-122.827	4.61419
2024-06-09 00:01:22	38.8103	-122.824	2.78679
2024-06-09 00:01:37	38.8178	-122.785	5.40525
2024-06-09 00:01:45	38.8221	-122.805	4.03522
2024-06-09 00:02:08	38.8001	-122.82	5.19068
2024-06-09 00:02:11	38.827	-122.797	3.86555
2024-06-09 00:02:44	38.8177	-122.822	3.83634
2024-06-09 00:03:24	38.8169	-122.812	3.15454
2024-06-09 00:03:47	38.8057	-122.804	4.50089
2024-06-09 00:03:53	38.8332	-122.805	4.36279
2024-06-09 00:05:06	38.8048	-122.809	3.97221
2024-06-09 00:05:17	38.806	-122.793	3.38624
2024-06-09 00:05:38	38.8159	-122.784	5.80458
2024-06-09 00:05:41	38.8133	-122.821	2.79
2024-06-09 00:05:58	38.8091	-122.825	3.12351
2024-06-09 00:06:00	38.7854	-122.828	2.1119
2024-06-09 00:06:34	38.813	-122.802	4.20636
2024-06-09 00:07:28	38.8168	-122.794	6.21637
2024-06-09 00:07:30	38.8429	-122.81	2.35107
2024-06-09 00:07:43	38.8342	-122.818	3.38058
2024-06-09 00:08:28	38.7984	-122.818	4.61129
2024-06-09 00:08:30	38.8226	-122.828	3.17864
2024-06-09 00:09:06	38.8176	-122.847	3.48885
2024-06-09 00:09:15	38.806	-122.846	2.94872
2024-06-09 00:09:21	38.8315	-122.824	1.45431
2024-06-09 00:09:44	38.8175	-122.802	4.23253
2024-06-09 00:09:51	38.8322	-122.806	2.42045
2024-06-09 00:10:06	38.7406	-122.863	4.186
2024-06-09 00:10:13	38.8326	-122.813	2.23324
2024-06-09 00:10:37	38.8121	-122.846	3.41652
2024-06-09 00:10:44	38.7962	-122.782	3.73546
2024-06-09 00:11:16	38.8182	-122.826	4.11253
2024-06-09 00:11:27	38.822	-122.841	4.18329
2024-06-09 00:11:32	38.8018	-122.778	2.88082
2024-06-09 00:11:54	38.8204	-122.814	3.55904
2024-06-09 00:12:58	38.8178	-122.776	5.12868
2024-06-09 00:13:01	38.8351	-122.824	2.15746
2024-06-09 00:13:18	38.8286	-122.831	5.10041
2024-06-09 00:13:22	38.8044	-122.852	4.54128
2024-06-09 00:13:42	38.8551	-122.803	2.08177
2024-06-09 00:14:08	38.8071	-122.798	3.65883
2024-06-09 00:14:10	38.8145	-122.829	1.82031
2024-06-09 00:14:27	38.8133	-122.793	4.35511
2024-06-09 00:14:31	38.831	-122.833	3.06615
2024-06-09 00:14:48	38.8142	-122.841	4.27619
2024-06-09 00:14:51	38.8183	-122.824	1.79949
2024-06-09 00:15:38	38.8085	-122.825	4.7771
2024-06-09 00:15:47	38.8161	-122.864	3.26175
2024-06-09 00:15:51	38.8429	-122.754	1.88263
[truncated: 8,168 more rows]
