# Supplementary material for: Microseismic monitoring with the quake neural operator
Source: Nat Commun. 2026 Jul 6;17:5677. doi: 10.1038/s41467-026-73965-6 (PMC13338072; doi:10.1038/s41467-026-73965-6)
Supplement: Supplementary file 3 — Source Data [file 41467_2026_73965_MOESM3_ESM.zip › Source Data/Figure4.xlsx]

## Sheet: Sheet1
QNO_error_longitude [km]	QNO_error_latitude [km]	QNO_error_depth [km]	QNO_error_time [s]	SeismicGNN_error_longitude [km]	SeismicGNN_error_latitude [km]	SeismicGNN_error_depth [km]
0.469139	0.248485	0.218156	0.457002	1.90564	-2.6121	0.0160779
-3.99132	-5.34571	1.95948	0.48881	-6.00638	6.89464	-3.44971
2.61951	2.45016	0.304242	0.268065	0.377164	-15.7337	-2.29734
7.59418	-0.376991	-15.3169	-1.21448	-16.3305	-14.987	0.591179
5.37954	-3.2304	-0.00147879	0.0833023	-31.6343	-4.9191	2.63426
-3.92881	-15.4314	2.85931	-0.444368	-14.1337	-4.41945	0.00623204
0.449305	1.16822	-0.597231	0.529472	-2.11601	1.44719	0.661104
0.470454	-0.803963	-0.547614	0.644377	3.53134	-5.63001	1.73698
0.697118	-0.64188	0.108421	0.461022	-1.91218	-1.63783	-0.127048
1.46304	0.662124	0.491883	0.327182	2.83042	-1.27257	-0.526511
2.09552	-0.563489	0.970638	0.156703	2.60728	-2.82882	-1.03717
1.65076	1.07067	-0.501425	0.573189	-1.77996	1.77506	0.506016
0.825317	0.31316	0.464222	0.329089	4.75527	-3.46749	-0.377326
-0.353316	0.0294772	-0.872088	0.306845	-2.43474	1.60569	0.894453
2.5077	-0.860922	0.0502789	0.482054	-0.223278	1.89277	-0.192877
-7.80444	-12.0715	2.72145	0.740973	38.0794	-14.4786	-5.00304
-0.0338173	-0.653535	0.863483	-0.078342	2.149	-0.167728	-0.108286
1.14361	-0.451555	-0.55336	0.682523	-5.10854	1.68427	0.447807
1.5501	0.297822	0.811259	0.222815	4.43491	-7.19473	-0.0279711
1.54228	-0.363909	1.00619	0.23255	2.6537	-0.418304	-0.682058
-0.125263	-1.37023	1.39631	0.431992	-6.88764	3.57248	-0.828395
0.216823	-0.182676	-0.879437	0.610157	-0.202418	-2.79665	0.892096
-0.954756	-0.834732	-0.548185	0.452969	4.2301	-4.22596	0.969706
-1.63334	-1.54937	-0.670625	0.571688	-2.23078	-0.249874	0.835977
0.241048	-0.194479	-0.438275	0.316248	-5.29567	3.4752	0.718663
1.58884	0.033974	1.51941	-0.202544	-3.89081	3.13948	-1.15177
1.64634	-0.00970628	-0.176217	0.480739	3.92175	-3.79911	-0.160287
0.263028	0.0593979	-0.075568	0.442389	-0.373895	0.435894	0.859436
1.53216	-0.759285	0.22144	0.3771	7.71305	-2.31439	-0.902394
0.270391	0.682573	-1.24069	0.718035	3.61629	-1.05483	1.31496
0.813199	0.292334	1.34419	0.315757	5.52798	-6.29442	-0.329788
1.19902	0.380587	0.171065	0.268708	-3.21955	1.47549	0.193205
0.48514	-0.276732	1.46074	-0.0419474	5.76699	-3.44617	-1.32942
0.90921	-0.393499	0.697723	0.0823748	-7.67263	1.53484	-1.18016
0.984908	-0.259759	-0.570346	0.752351	3.47692	0.213858	0.873922
-0.0243197	-1.22518	0.620316	0.364276	-1.41411	2.41009	0.214558
0.3324	-2.32563	-0.284873	-5.63856	1.66664	-3.8993	-1.76914
-0.678758	0.550489	-0.806967	0.342507	6.55272	-4.66192	0.686359
0.466526	-0.91362	1.05716	0.184071	1.39265	1.03423	-1.21935
1.4336	-1.74097	0.710106	0.401579	-0.0246951	-2.66622	0.0691184
1.66352	-0.519003	0.525472	0.290645	0.0629594	1.23637	-0.644515
2.48569	-0.737092	1.0964	-0.0209057	4.07318	-0.226247	-0.54522
-0.782126	0.334004	0.481322	0.30073	-0.55709	1.94222	0.521186
1.98478	-0.499694	0.700737	0.243607	0.75491	-0.172446	-0.757126
1.81723	-0.989242	0.740774	0.28083	-3.46898	-0.579787	-0.509208
1.50225	0.639613	0.312921	0.466304	-3.18961	2.63145	0.076029
0.946081	-1.88053	0.230962	0.343243	-5.94327	1.24958	-0.207631
-0.453235	-1.31584	1.45839	0.301955	-8.13032	4.53059	-0.116485
-7.67	13.9822	-2.56479	-6.04541	-2.4453	12.6114	3.0265
1.54525	-0.69816	0.210063	0.455545	-5.94215	0.55429	-0.587144
2.37066	-0.11537	1.43484	-0.0170684	-2.10054	0.867999	-1.83296
2.74461	-1.48107	1.33779	-0.0223064	-5.42979	2.9408	-1.72771
1.53067	0.137109	0.600582	0.519376	-0.144517	-1.86608	-0.824505
1.77867	-0.734152	0.874864	0.280237	-2.52941	0.825927	-1.52804
1.31056	-0.772746	0.872265	0.227836	0.194201	-3.85803	0.19563
3.06265	0.485367	0.254126	0.478019	6.07014	-5.22119	-0.247687
-0.63258	-0.684172	0.262741	0.0625443	-1.35782	2.6699	0.983534
2.1985	-0.654152	-0.606262	0.00943899	6.59829	-4.68634	0.193196
-0.884385	-4.95956	0.092718	0.269699	30.7508	-63.2171	-0.290014
1.15632	1.02146	0.135292	-4.0628	-8.35592	5.6832	1.15535
2.69876	-0.816467	1.18636	0.132195	0.858041	0.678427	-1.19799
1.99011	-1.47579	0.0554681	0.305978	-5.88978	0.412352	-0.231413
1.10817	-0.341237	-0.694533	0.218667	-1.8304	0.884858	0.805765
0.571613	0.0202091	0.270769	0.430652	-1.57299	-1.85596	-0.0204748
-0.257149	0.837388	0.31495	0.446186	2.61446	-2.90949	-0.302
-1.48681	1.14314	0.24524	0.163016	4.56181	-3.3868	0.227011
1.09161	-0.119301	-0.377107	0.551205	4.627	-3.31905	-0.109569
1.30715	-0.181898	0.228136	0.392898	-0.340022	-2.96357	-0.0845127
0.712189	0.392181	-0.67621	0.677185	-1.52351	-0.403012	1.14167
2.18572	0.0240226	-0.800351	0.662856	-1.17238	-0.498103	0.772788
2.62237	-0.541096	1.10869	0.0856864	5.1298	-2.94281	-0.795171
2.42575	-0.628712	0.0792891	0.267431	6.96383	-2.60097	0.0497657
0.700276	0.219061	0.631087	0.378832	-1.21859	-2.25453	-0.103611
-0.1525	0.479846	0.981312	0.219126	4.46836	-3.38869	-0.633771
2.22493	0.915674	0.30072	0.400661	-2.82638	2.1321	-0.792311
2.80502	-0.640399	-0.144772	0.478252	2.59788	-3.2317	-0.41676
2.4691	0.80998	0.218047	0.494416	-2.62941	-0.643134	-0.874032
0.868819	-1.07388	0.577187	0.273839	-4.14295	0.886926	-0.785431
1.63008	0.694658	-0.404438	-0.510042	1.60746	-3.91074	0.0675707
0.972422	0.33069	0.19057	0.496165	4.30361	-2.75388	-0.0864356
0.0520661	-0.212241	0.0511628	0.300145	4.30899	-4.47486	-0.2174
2.51229	-0.401625	2.09216	-0.279194	-3.43309	6.42051	0.0341531
2.22282	0.566188	0.105137	0.179666	-2.59705	-1.13588	-0.111569
-3.47178	2.48024	2.91027	-0.876971	20.5043	12.4519	-1.28753
2.27289	0.231705	1.07494	0.230759	4.62429	-0.75294	-1.6403
-0.479097	-0.861355	-0.871449	0.409921	-1.79226	-0.432898	2.44991
-0.111704	-2.81422	0.432392	-0.042156	-4.56305	5.64249	0.0863317
-1.0937	-0.0713499	-0.174718	0.29385	-2.17617	1.19554	1.15921
2.46043	0.516583	0.190796	0.301757	3.00207	-3.21567	-0.353565
1.53341	-0.835703	-0.0199515	0.399806	1.41226	-1.74941	-0.0561421
1.32656	-0.400013	0.810396	0.482874	1.28047	-3.76363	-0.241742
0.234467	-0.337466	0.364057	0.11945	-5.51462	2.9867	0.172204
1.81089	1.06973	0.388098	0.26526	10.0526	-10.9685	-0.295414
2.00982	-1.02245	0.429952	0.339527	0.434448	-0.323883	-0.256743
-0.942088	-3.13324	0.428932	1.67923	29.4065	12.2626	-0.496613
-1.84118	-2.9243	-0.921164	0.271307	-7.05705	6.30042	0.815229
3.7912	-1.51704	1.51001	-0.148307	0.86827	-0.761629	-1.48883
1.45995	0.180939	0.847341	0.385305	-2.40333	-2.02448	-0.112939
-1.49903	4.55158	2.24155	-0.749984	-1.59048	-19.4722	-3.48729
1.75871	-0.533746	0.500842	0.51393	2.69023	-0.156337	-0.91375
-0.0269386	1.43145	5.71333	-1.14422	25.2933	-4.12689	-4.2744
-6.3626	-6.81278	0.380478	1.03506	17.8725	7.20181	1.17132
-2.17453	-1.9527	0.532454	0.202826	0.914113	2.82492	-0.449743
1.3547	-0.103628	0.00658453	1.35963	-8.32653	-15.5	1.53655
2.13933	0.198745	1.31393	0.179099	1.26052	-1.26373	-1.39767
-1.49061	-3.37254	-2.02229	-0.737962	-0.311967	-34.7036	1.96433
-6.0266	-4.72751	-11.0427	5.11744	29.1848	-33.7893	-4.85395
0.305268	-4.83249	2.51433	0.103115	10.2795	-26.6831	-3.00955
0.556533	0.161534	0.328387	0.253751	1.25741	-1.46428	0.645422
1.17652	-0.970915	0.858483	0.410731	2.30724	1.10629	-1.45069
10.6802	3.94975	-4.46701	0.0448871	-27.4505	19.015	2.34685
3.99837	1.46631	0.162664	1.255	-5.46729	-0.0671335	-0.0683743
3.37646	-2.89783	0.145023	0.576996	-5.56077	1.29851	-0.302313
-1.87007	-2.155	2.13805	-0.0110602	-4.97485	-17.9988	-3.40831
1.07398	-0.14331	1.08679	0.0454533	1.54886	-1.27524	-0.821026
3.34832	-7.56566	-0.879067	0.500122	-8.34394	29.9163	0.0467925
-0.818403	0.128671	0.436062	0.3548	1.8143	-1.77242	-0.224249
2.35615	11.2363	7.20736	-0.907654	-41.2401	-0.0763597	-11.7232
9.2624	4.59746	2.04085	0.561878	-12.8484	0.118754	-3.87889
2.78283	-2.16552	-0.212216	0.655885	1.13628	0.814952	0.304863
1.67678	3.48864	-0.207438	-0.870264	8.24065	-18.6317	-0.454025
1.06783	0.137737	1.53091	0.142039	-1.76192	1.6673	-1.58887
4.72777	-9.1258	-0.932757	-2.39067	-9.99305	34.7761	3.42599
-10.8827	2.13276	10.5354	-2.02545	50.0285	-18.4882	-5.60244
-1.49757	-3.16807	-1.21235	0.822174	1.16183	-18.2188	0.702927
-2.96248	-0.426656	0.893787	0.380464	-2.78731	2.0665	0.0320172
-6.29703	-5.72119	3.31352	-0.861924	-15.9554	9.11686	-4.86949
1.8963	-1.11574	1.26018	0.103612	-2.70764	3.14997	-1.24967
2.2109	3.17746	1.50487	0.557469	19.5633	-5.97334	-1.55328
3.67697	9.10597	-1.04873	1.20161	25.0477	-6.66201	0.845268
1.89632	-1.29847	0.912274	0.175992	1.97459	0.679356	-1.56704
0.508131	-5.12536	0.28156	-0.22301	-0.888904	23.4698	0.493142
-3.06791	2.34294	3.43991	-0.488018	32.3273	21.2311	-2.77657
-5.91714	-1.53813	-0.16281	0.643747	-28.5097	32.8325	-1.44871
-4.83418	7.06923	-6.61889	0.718818	-17.9723	22.8386	6.6297
8.85847	4.24666	2.73985	0.0303686	-1.918	34.5062	-2.21164
-2.51376	-2.11758	2.64001	0.317628	16.5887	57.3116	0.347541
2.17539	-1.23446	0.788451	0.188762	3.05985	-0.0998871	-1.08279
0.519768	-2.11747	2.89772	-0.199598	-0.16232	2.99542	-1.61203
1.46802	-0.458107	1.15824	0.283132	-5.08616	2.88482	-2.20224
-3.16548	-3.67104	-4.2382	-0.783174	-6.03278	-0.679381	1.73398
0.453885	-2.09151	0.213996	0.507032	3.92188	-0.266978	-0.302726
0.732896	-0.565868	0.834452	0.249368	1.42301	1.50438	0.200921
-1.25334	5.5617	-1.72101	0.217432	26.4812	-10.1094	1.44771
0.302716	3.44349	3.92194	-0.220662	33.5844	-16.5925	-5.02187
-3.66913	1.15795	-2.33356	-0.175228	0.90989	-4.70551	-0.468057
2.18437	1.26717	-0.669834	-0.211287	1.61023	-3.1983	-0.334787
1.35859	0.34652	1.11632	0.220575	0.247924	0.831175	-1.24092
-10.13	-6.62041	-15.1354	2.68934	-23.9576	-10.132	-1.91066
3.21238	-2.24163	0.417759	0.184722	-3.18914	-1.39227	-0.795107
3.21098	3.12564	-0.785288	0.535964	-2.4235	-65.6106	-0.332083
2.12062	0.319328	0.00269055	0.291208	2.1557	-0.751159	-0.554943
-0.370709	1.35983	-0.289019	0.858209	11.8713	4.44955	1.41536
0.156456	-1.32222	2.03	0.120145	1.46426	1.62341	-2.07419
4.23494	-1.47031	-1.3447	0.351608	-4.13228	-4.07603	0.150866
4.04004	-5.32324	-0.370998	-0.502019	-26.4956	19.5961	-1.18861
1.62354	-0.36218	-0.3769	0.354775	-0.599203	1.92405	0.344184
0.54837	-1.44989	1.93711	-1.19097	2.08622	13.4906	-1.11902
2.71337	1.50476	0.569703	0.0405753	2.92621	-3.25268	-0.786727
3.56299	2.77244	-1.71704	-0.235707	1.57995	-6.9052	0.671645
-18.1924	0.00202464	-3.16772	-2.76578	-2.10188	5.87451	0.220119
11.738	-6.66859	-8.23302	3.55015	11.1313	10.8276	-4.11906
-4.12107	-1.88544	0.168626	-2.1839	0.851922	27.9512	-3.07413
2.34956	-1.84004	0.95556	0.283133	7.9178	-2.54484	-1.0093
1.45601	-0.246074	-0.19	0.467112	2.41592	-0.796443	-1.07917
-1.21216	-2.00082	1.07494	0.471411	15.4204	38.1253	-1.51846
1.33825	-1.40145	2.02566	-0.0491357	-2.85009	2.24052	-1.26733
1.74864	-0.785495	-0.117254	0.527045	-0.895241	-1.79856	-0.233506
2.7245	-0.378435	0.257831	0.392489	-6.95559	-0.0014863	-0.442094
1.54877	-0.00836896	0.523787	0.171895	0.29128	0.814174	-0.574845
4.66511	-1.55341	-0.257952	-0.323507	-9.6698	-10.6904	2.4216
4.30938	-1.4383	0.652431	0.143745	7.96266	-4.11696	-1.07027
0.380656	5.85223	1.27668	0.832019	4.51222	-19.2813	-2.90188
2.4582	-0.357149	1.03562	0.143712	5.76678	-3.4443	-0.791386
4.69116	4.98396	2.98961	-0.0841665	18.2728	-43.103	-3.84317
1.48486	-1.09933	1.09171	0.462068	2.13125	1.42204	-0.823468
-4.07961	-7.12122	-1.5628	-1.95172	-9.86877	0.413419	1.48247
0.90499	-1.9967	-1.22814	0.186602	52.4779	-26.3612	1.11309
-2.80578	-0.371095	-1.77177	0.606248	13.9911	-34.9564	1.59699
1.37456	2.79244	-1.96934	0.35207	-9.0833	38.9129	1.58375
3.86717	9.91769	0.694643	0.171718	3.41242	-12.2039	-1.82042
0.63945	-1.50117	0.893205	-0.0315988	-16.561	4.20274	-0.839115
-4.37048	-5.44561	1.37139	-0.167733	12.0525	0.680912	-0.912646
0.171729	-0.423776	-2.05999	-1.79772	26.9178	54.2053	2.92347
-0.0754586	-0.720276	1.32499	0.213835	-5.21478	0.427021	-1.37227
-0.504887	2.60895	4.90031	-0.64133	-5.43801	6.07755	-3.26734
0.135844	-0.687919	1.96721	-0.0150836	-2.26039	2.69969	-2.07922
-2.46008	-4.18087	-2.44834	1.32767	3.25775	16.6559	-2.25185
0.785294	-5.51777	2.25681	0.249601	2.26034	-28.3731	-2.39694
1.51769	-3.81323	-8.28645	1.1171	7.29373	-14.7082	6.0758
1.12596	-4.42697	6.24264	-0.0582039	-94.1232	-70.3796	-7.49241
2.11582	0.0040253	-0.907406	-0.950073	1.42852	-19.4932	0.84466
2.52804	0.522283	-4.22335	0.889195	-3.32854	7.61697	5.4923
-4.46887	-14.7525	-3.7578	-0.396148	4.16909	29.737	-0.81696
-0.767854	2.73594	6.41456	-0.644494	-3.59862	8.07037	-4.14822
-1.61641	1.35952	5.90677	-0.551904	-11.11	2.74345	-3.00326
-2.61029	-1.89601	-4.34153	-0.494974	-13.1833	-5.42999	4.20144
9.799	2.85994	0.343176	0.342959	-7.24329	-36.2003	0.393503
1.07222	-1.24172	3.64657	-1.52872	-2.44754	5.82039	-1.35249
5.1503	-11.8546	-8.51892	-0.149761	-14.2365	15.7262	-2.4644
6.06049	-3.85234	3.72467	0.0459623	-8.30601	4.9602	-8.89387
18.9796	3.16949	-7.15338	-4.01008	-10.0311	14.0221	0.176419
2.71983	4.77043	6.84859	-0.494984	-1.08716	-21.2587	-7.10004
6.81988	-0.800372	2.63325	-0.680208	-1.0842	0.891561	-2.17181
1.36541	-0.0497835	0.54255	0.554264	1.352	-5.57349	-1.01353
-6.92417	-4.02883	5.83602	-0.962415	22.9254	15.1255	-4.8789
-1.66674	2.40146	-0.425958	0.392159	-21.4535	79.8417	0.376738
-1.51664	-16.5219	-6.05732	2.35599	-1.62849	26.0153	-3.06625
-7.85056	-5.71102	-11.6685	1.94392	-18.7259	43.4515	-2.54237
1.39407	4.60013	-3.47356	-0.243428	-2.5898	-33.2116	6.46782
0.687593	-5.0634	-2.28966	-0.0744033	-5.94205	-27.8075	0.477112
2.38371	-1.48522	2.44669	0.419688	-3.65002	10.8187	-1.6722
7.98546	-16.2531	2.64102	-3.34827	-14.0597	27.7924	0.393703
1.87671	-5.40868	-1.09938	0.313176	-5.42603	10.5544	0.580588
2.56699	-1.13684	1.938	0.0215888	12.5297	-8.3536	-0.777724
-4.19879	-1.15209	-2.89052	0.96153	4.20412	3.55801	-1.26746
14.4701	-7.25643	-9.87085	0.132334	-15.7924	24.9831	4.8705
-4.87197	2.91142	2.49575	-2.20415	15.5625	-32.6809	2.0134
2.76547	1.84001	-2.19664	-0.347881	3.18854	-5.18724	-0.893219
1.65334	3.76925	6.90693	-1.89229	-2.61081	-10.1074	-3.4598
-3.32166	-6.58097	-0.699567	0.0354564	12.2895	-22.2531	0.983165
-5.51233	-5.90145	1.10548	-3.92896	-0.830723	22.8274	-3.49324
-7.54506	-1.55519	-5.57295	-0.410547	-12.0469	23.9985	-2.17513
-3.44121	-8.81577	6.77371	-0.403623	-6.32797	35.2567	-3.58112
1.02775	-1.27551	0.0500077	0.601922	4.38642	-3.05496	1.39752
-3.68129	6.37978	-5.59021	-4.7861	-13.9159	15.795	-1.52564
-4.26339	-10.1567	5.79131	-1.71287	-0.201533	-21.7126	-2.91131
-1.75041	-10.7382	-2.73315	1.97861	4.72919	-12.2269	-4.58108
-2.24159	-4.87345	-4.8032	0.0605369	-15.3454	17.9457	-2.04807
3.14131	-8.39619	-10.5199	1.03717	-22.2386	47.7309	4.96503
-16.044	3.70382	4.68958	-5.40978	-5.55409	1.18123	-2.88338
10.3033	-1.23523	0.777167	-0.605651	-21.5593	16.1884	1.59803
3.68971	0.555012	-1.91457	0.500551	-12.8165	10.8263	3.47096
-0.0817872	0.361731	0.492716	0.348533	0.138946	-1.88031	-0.124232
1.43246	0.470902	3.55978	-0.565417	-12.1511	26.4202	-3.49277
2.25774	-0.110523	0.073697	0.109116	28.0221	-22.7204	1.8289
4.43724	-1.67516	-1.04307	0.370442	4.39701	-1.574	0.261159
-13.1156	3.39284	-8.64417	2.50514	11.0671	-46.9641	0.514788
-0.631213	-3.89382	-3.2651	0.958273	-10.5072	8.81487	0.706696
0.664006	-4.15605	-0.485483	0.932151	17.1214	-15.114	-2.99693
3.61963	4.66943	8.15971	-1.90989	-30.9882	3.99987	-7.67509
3.8996	-2.73619	0.690358	-0.117807	-5.25383	3.75591	-1.58523
2.08799	-1.57255	0.979161	0.198656	-1.87862	2.52175	-1.14698
-1.20209	0.444147	-1.21197	-0.0628948	-7.97923	-0.739114	0.804044
-12.2382	-11.907	3.88645	1.28567	14.149	16.0161	3.09181
8.43019	3.67779	5.73338	-1.20452	-10.9902	6.16007	-4.35587
8.3904	5.04482	0.959045	-0.0258982	-20.9949	34.3684	0.42797
1.23015	4.67947	-4.29574	0.180218	-3.97178	-41.8378	-2.54389
1.70956	-2.10754	-3.90907	0.593258	4.02726	-33.0075	1.29185
0.386064	-3.54465	0.985956	0.305929	12.1427	-20.6726	-1.92949
-1.55483	-3.70081	-0.1854	0.490179	-22.9606	7.19063	-1.04762
-13.3867	-0.198521	-0.0618577	1.57648	11.354	-1.76961	3.27027
0.453633	-1.37944	2.55194	0.6567	12.373	-1.73038	-0.91024
2.92189	-0.905286	4.01314	0.170805	-8.91147	-2.38328	-0.83405
1.17446	-4.24519	2.1587	0.232971	-12.0617	4.78697	-2.33739
0.121186	-1.86017	-3.23765	-0.104839	24.267	-39.8399	3.93212
2.79187	1.26229	1.59583	-0.164751	-17.5496	7.41261	-0.297376
1.04818	-5.02204	-0.257382	1.42814	1.03937	-5.97217	1.13973
4.86563	-1.50219	0.835605	0.242703	-2.67395	1.8311	-1.50807
-8.07029	-4.54495	-1.50596	-0.345143	0.883696	38.4733	0.491183
0.964015	-1.54345	0.868496	0.504802	6.8367	-3.9444	-0.695271
-0.646681	2.89349	0.662047	0.578738	-15.1088	-8.45501	0.46201
4.89656	0.995968	-0.00767231	0.605587	3.49514	-26.4974	-0.986347
-3.33981	12.2654	2.26486	0.145675	-11.5723	-25.8615	-2.8141
-7.26938	-22.1471	15.1375	-2.51543	-36.7958	62.091	-14.2804
5.60101	2.24531	0.690771	0.541025	-5.15235	-27.513	2.32711
-6.8802	-11.32	1.30319	-1.87553	6.60407	20.9034	-0.455402
4.73119	-5.55266	0.010885	0.904266	-6.47174	6.17099	-1.07183
8.96184	-2.78238	-0.623853	-1.42174	-28.4777	-5.65946	-3.43039
-1.47491	7.05213	1.36672	-0.0462604	-3.48206	-17.5777	-0.917185
-2.48498	-4.72268	-0.267982	0.181994	-7.98538	50.1542	-0.25237
-6.41176	5.81623	-0.321414	-2.21654	-7.07569	27.2427	-3.63482
1.44214	-0.634671	0.614141	0.142155	-5.74338	0.166961	-0.593083
5.84687	0.270036	-0.456931	1.26338	-10.1704	18.3653	3.81004
2.28647	0.697602	4.98771	-1.13301	0.927725	-5.39789	-2.8131
-0.742046	-4.24417	-2.22101	0.522485	0.98757	7.73214	3.96115
7.72621	11.9938	0.217556	0.771092	13.0103	-11.5743	-2.02736
-3.32127	4.80043	3.59435	-0.925145	26.0883	-11.9321	-4.05575
-16.0215	-5.69983	9.77252	0.0192374	-24.6646	-36.2688	0.666887
0.754008	-2.3957	1.90467	-0.331106	8.48931	10.1357	-0.859327
1.87816	9.65696	4.16773	0.165372	-20.7642	6.375	-8.37985
-4.15589	-14.809	2.53412	-0.0274581	51.5821	-4.5408	-3.54231
-2.04884	-6.06301	1.24053	-0.0114882	-5.02641	11.0521	-3.35858
6.41609	3.47208	5.08996	-0.491764	-3.4844	-5.44128	-4.93295
1.49877	-0.241425	3.0228	-0.348927	2.85417	-13.4203	0.109141
6.68168	4.81264	-7.36478	4.62018	-1.53479	3.20375	-5.4489
12.7622	-9.31322	-6.25505	2.05416	3.00767	13.1818	-0.313653
0.582914	-0.459838	0.744587	0.559087	-4.08726	0.711742	-1.64235
-3.68622	-2.59501	1.44129	-0.15438	-5.83967	6.85391	-0.774924
8.98182	-2.51795	0.784217	-0.219235	-18.8078	-11.6874	3.90937
5.11405	-0.792396	2.44717	-0.0761539	10.8491	-13.0187	-0.182495
3.4375	-8.62111	-4.15147	-0.40133	23.5696	5.77641	3.36136
1.32036	0.0740033	0.695499	0.182369	-3.59319	0.210814	-1.12347
4.77951	0.14656	2.74195	-0.648365	11.5668	-4.03991	0.0106867
-2.292	-2.83616	-12.6946	-0.748166	-29.9463	-0.622836	-1.25562
9.87015	0.269775	-7.24852	0.181643	-18.9671	-5.09323	1.11299
2.4197	0.205879	0.917075	0.303937	1.05651	-2.04736	-1.09731
0.666996	-0.274038	1.63313	-0.118269	-4.85476	0.289494	-1.64203
-0.0746053	-0.382152	1.40462	0.173833	-5.17565	4.45611	-1.1288
-0.831093	-1.09979	-0.115818	0.589668	-10.7697	5.93472	-1.05549
3.70543	-0.114112	-2.14789	0.51447	20.8862	-3.52489	3.14809
2.25408	0.735125	1.67185	-0.461099	-10.547	-6.09184	-0.484583
0.471398	2.19214	1.27679	0.259519	0.348764	-0.262085	-0.910533
6.89405	6.57513	1.55379	-0.221262	1.44572	-22.5567	-1.14323
6.53597	1.72812	3.4435	0.189645	1.64034	0.896462	-2.40512
-18.0333	-5.46174	-3.61471	0.87379	-10.7204	42.8916	-1.14942
0.662326	1.45887	-0.395968	0.263586	3.74333	-1.15127	-0.0645966
3.57557	-0.776921	0.478307	0.316722	0.826546	0.473641	-1.0929
3.6683	-7.8534	-1.0655	0.830908	-12.7056	48.8642	-0.742984
-4.4285	0.118074	-0.0728464	0.692873	-6.64876	3.81971	0.0571597
4.13956	-5.77656	2.67333	1.25328	-16.3356	39.7322	-2.07802
4.45477	3.61894	0.921187	0.763088	-26.0091	34.9676	0.332971
3.7329	3.6668	1.70796	0.20175	-1.16659	-11.3074	-0.371224
-3.83152	0.68241	0.135792	0.472168	12.8434	-27.0735	1.11567
0.380956	0.470279	0.97472	0.0691128	3.89807	-3.45795	-0.86867
1.21423	0.139322	0.752822	0.185219	-14.6532	2.94257	-0.752827
-1.31498	-6.83724	-0.354273	0.608623	-5.33804	24.9755	0.942457
2.10627	0.640599	1.0474	0.175704	1.08426	0.551186	0.0229996
1.11004	-3.78747	2.83539	-0.33313	-28.2003	-0.124953	-4.67334
-5.0038	-2.58673	-3.65779	0.0845146	21.3403	-65.532	2.90852
-3.81001	1.08474	1.17007	0.431271	11.3051	-12.8917	-1.17199
0.862103	-0.782783	-1.64993	0.7959	1.64358	-0.202757	0.37553
-1.22599	-2.3179	0.212785	0.142641	3.74204	2.80692	1.86041
3.09323	0.523391	0.938993	0.677498	3.66702	-13.6265	-0.406118
0.570219	1.57856	-1.06288	0.634013	-8.94474	18.5995	-0.498087
-4.26118	0.304806	-5.32579	0.905912	-13.5464	-14.4212	1.93859
-14.7314	-7.20478	4.00738	0.656287	18.6997	7.56887	-6.80221
6.76409	-20.6721	11.0588	-4.63801	-8.20101	20.5726	-8.26192
2.33829	21.3207	6.23989	-6.42624	15.6584	-37.1905	-6.13629
-1.07551	-6.63202	-4.75663	1.38363	14.0684	4.9942	-0.654118
-1.72877	-0.948922	-0.58116	0.288197	-7.57834	4.89413	1.27769
5.854	3.84404	5.54955	-1.06661	-14.0926	14.2988	-4.59603
4.91241	-0.23633	-20.465	-2.62657	14.3486	0.533443	1.23906
-2.47422	14.7328	-0.818915	-2.56883	1.72292	9.21536	-1.68842
-4.31244	8.25412	3.21152	-6.53199	-7.47138	-4.65287	-6.13046
5.39156	-9.72666	-14.3613	-0.0620124	-72.9729	27.9594	2.13087
1.6637	-8.09377	-10.4623	-0.225277	-9.74111	25.5411	6.38984
-1.40227	0.611138	0.119037	0.280274	5.31833	-6.89403	0.754891
2.26321	0.453246	-3.18404	0.892267	-23.2074	-4.93538	2.65923
2.82537	0.798161	-3.1206	0.712153	-8.69115	-3.10763	2.49388
18.6298	9.01176	-0.711437	-4.10229	-26.5333	-17.6401	0.852649
1.75845	12.6209	-0.506845	-6.92405	-37.2538	-20.7437	0.127157
-5.59297	-6.91746	1.90438	0.0535899	-18.7534	3.02905	-1.64589
-3.35436	22.073	-2.20574	-6.69617	-63.1656	0.0886374	1.96939
2.14986	-2.8542	-1.82428	0.661774	5.44667	15.2908	1.86688
1.28802	0.497129	-2.79423	0.66795	2.70402	1.48615	2.78249
-1.46322	6.91046	0.13373	-0.273154	-7.83595	-13.3161	-0.133461
0.91089	-4.06621	1.66505	-0.131693	-26.4369	34.6376	0.367125
3.15726	-1.47163	1.94222	-0.0491047	15.1397	0.316144	0.0370475
-8.02133	-4.82392	-1.87133	0.312682	15.4096	-3.7766	1.52398
12.4268	-0.86409	6.44359	-1.3015	-33.8764	39.2071	-6.39967
-2.01103	-0.356683	4.32022	-0.458168	7.07627	6.98841	-3.48461
11.0358	13.74	0.305478	-5.06026	5.04463	-12.0718	-0.195106
-0.773704	6.26665	-5.53958	-0.90369	15.6426	-10.0688	0.354484
2.26702	0.498345	-1.03773	0.914465	-2.21068	3.22099	-0.0834646
-1.6302	1.00994	6.03766	-0.99452	2.10049	-4.75624	-3.74256
6.33096	-8.57303	-5.33409	-0.208155	15.0628	-21.3056	2.81039
11.4249	7.86747	-1.61319	-4.96748	-7.5808	-15.8237	3.52987
2.88231	0.702348	1.54238	0.228102	0.455808	-0.612827	-1.97688
-1.79256	4.32258	-1.51445	-1.03263	-11.1258	3.40832	4.86474
0.638993	2.4608	-0.24868	0.343395	-3.076	-4.63194	-0.869343
-1.64909	4.03406	-5.32749	0.653909	9.59134	-34.5764	1.89342
9.25457	5.39054	2.65274	-0.680094	4.23046	-41.8429	-3.85127
3.23463	0.490484	0.161046	0.551906	1.73314	0.305965	-0.0135363
-14.2438	13.3308	7.29067	-2.24095	-27.1148	-2.01976	-5.57026
-6.75234	-10.4486	0.836595	-0.386508	-18.3922	-8.88573	-0.412208
-1.80232	-14.6729	-3.87471	0.658946	-3.40895	-28.7087	-4.45979
2.12088	2.40918	0.111435	0.27552	4.87813	-4.52127	-0.258029
-1.29338	11.496	1.47896	-7.60975	-31.4739	7.13985	-2.63774
7.83879	24.1634	-1.02151	-7.06679	-5.16194	-0.273939	1.29901
-0.364644	-0.93756	0.716749	0.209651	-1.79995	0.382038	-0.219495
0.862361	-6.92216	-2.64293	0.114561	0.885257	-21.2684	-2.67721
-0.971541	-0.983629	1.38261	0.430974	0.0239668	-2.4872	-0.0562505
1.30399	9.59621	-5.86491	0.629329	-8.76125	24.679	1.48092
-3.7628	-2.86061	1.78286	-1.84317	-9.377	-15.0726	0.0706802
0.0369051	-0.0634831	0.573421	0.329903	-2.70872	2.77877	-0.590003
1.94502	-2.22023	0.729735	0.0412011	3.99661	-0.617604	-1.04602
1.63046	-0.0168631	0.241557	0.47551	5.80756	-1.26493	-0.200512
-0.115537	0.0272074	0.21471	0.428181	-7.79577	2.45465	0.218624
2.45959	17.0783	-1.49486	-1.13882	-4.88106	-13.7861	1.34208
3.71053	3.81287	3.01079	0.303004	-9.29819	-2.31045	-1.191
0.146495	4.55919	-5.4751	0.442281	-8.10825	-9.53849	0.159865
0.423946	0.208551	-0.356667	0.511298	-2.27161	-0.538813	0.669259
0.424085	0.856769	-0.35024	0.476593	3.12504	-3.2792	-0.0576475
-0.3987	-1.63427	1.5794	-0.00204802	12.0082	-5.91038	-0.665012
-4.65694	2.95361	1.41216	0.14298	9.97431	-10.3785	-2.82568
0.0601075	-0.593788	-0.369824	0.120291	2.45425	-3.05928	0.510474
2.69677	0.0701524	0.406144	0.486647	-0.0395303	-1.72022	-0.449413
-0.524124	-0.159335	0.512639	0.122045	0.360158	-3.56339	0.311469
-0.655765	0.939934	-1.56844	0.551882	0.78373	-2.15764	2.00382
-3.08524	-7.17875	-0.341951	0.0282919	-1.17394	4.79535	-0.434134
-2.19989	2.97571	-2.3537	-0.0314605	-5.67561	-2.83382	-0.0287519
-0.0997466	-0.434708	-0.049634	0.220429	6.91132	-2.79459	-0.19931
-0.77992	0.481634	-0.0477529	0.277902	2.39073	-0.346456	-0.650717
0.0368481	-1.77243	2.00523	-0.113578	-32.4802	14.3147	-3.04245
-2.6052	-2.84978	2.38084	-0.423374	7.17017	11.032	-2.27869
1.92803	-0.563383	0.111256	0.46935	-1.57204	1.28954	0.26126
3.25386	8.71588	-0.347164	0.824723	-3.96406	13.4923	-1.13222
0.461202	1.19006	-0.390697	-0.618778	1.72955	-0.418098	1.09665
0.54456	-2.79083	0.678982	0.462347	5.14151	-5.92008	0.864209
2.05336	0.435076	0.707865	0.111866	3.78471	-4.6375	-0.238735
5.85976	1.46115	4.45312	-0.00511646	10.5445	-25.8532	-5.08646
0.0758197	-0.0460606	0.301709	0.402476	3.00582	-1.02231	-0.931348
-2.27142	2.6528	1.31242	0.364153	0.0895322	-7.84262	-1.79813
-8.41955	-0.78732	3.43052	1.74059	29.5979	-3.5356	6.42806
1.94711	-0.0738954	1.08236	0.155276	9.47951	-8.8635	-0.800803
2.09162	0.0431142	0.0694025	0.390286	-2.06948	0.457583	-0.794196
0.460822	1.50251	0.247042	0.267974	1.60264	0.811114	-0.367799
-0.0244527	-0.0384135	1.17274	0.127938	13.2578	-16.9492	-0.665187
-6.14245	-6.26807	3.32714	-0.512977	24.3463	11.1497	-2.94766
4.67683	-3.04508	0.712607	-0.285026	-5.48285	47.2271	-2.23759
0.201063	-2.65135	0.214245	0.716087	-4.52359	3.19571	-0.364465
-1.0947	-1.00822	-9.14384	0.183246	-28.6848	23.3371	7.0569
-2.81773	1.95517	-1.62993	0.362772	-43.6124	0.18578	2.39136
1.12626	-1.02491	0.681346	0.594244	-6.65424	5.8338	-0.316105
1.43922	-0.91465	0.041666	0.469865	2.4851	0.138673	-0.403889
4.50801	4.22211	2.95868	0.0232595	3.83716	11.0257	-3.39078
-1.53536	4.49814	5.09794	-0.272937	14.5096	5.40252	-6.38338
1.7406	-1.36387	0.607699	0.386639	-4.81345	2.49748	0.0915426
-2.1599	-1.93494	-0.0535089	0.38529	-0.0882272	3.12007	2.25095
-6.93445	-13.0376	4.72505	1.24908	-36.9956	41.2824	5.3073
7.40594	-6.77822	1.28002	0.694774	18.0008	-25.4671	-1.5283
1.30064	0.362696	0.965755	0.319984	2.61664	-0.347545	-1.25731
1.37099	1.55777	0.677211	-0.261176	8.97915	-4.3408	-1.14495
3.29108	0.145576	-0.297412	-1.01642	-0.0248279	6.07194	-2.06792
1.05641	-1.74741	1.39177	-0.0381911	-3.29909	3.81646	-1.06831
-0.00857894	-0.55132	0.910577	0.348159	-1.15379	-0.39643	-0.0752467
-0.39695	0.853167	0.722377	0.0476754	6.5716	-2.43471	-0.316004
1.23149	-1.53497	0.938287	-0.0811815	1.34343	0.442524	-0.970783
1.92764	-0.383822	0.87307	0.265421	1.76909	-1.85822	-1.29505
1.37769	-5.12291	1.30935	0.220412	-2.54553	-5.84726	-0.812738
0.925228	0.935324	1.01296	0.141864	-0.00345273	-0.351538	-1.19846
5.93993	1.73405	2.64754	0.269109	3.97832	41.5629	-5.41306
-5.74407	-8.43935	5.42401	0.214694	21.766	41.3384	-3.4819
3.32976	-1.32849	0.705068	0.343679	-5.60485	6.97543	-1.1182
-2.2401	1.53943	-4.90523	0.751299	-2.25937	10.4766	3.29635
0.570369	-0.80732	1.02768	0.0323224	-1.50653	0.618039	-1.19494
-2.467	-6.38029	0.149362	0.186673	2.62935	9.92903	-2.7781
1.38127	-1.19746	0.490914	0.284721	1.90907	-1.02483	-1.36326
-2.22001	2.40429	2.78282	2.29365	-10.3547	-14.7547	-3.91385
2.29954	5.48781	-1.4483	1.41257	2.98444	-6.09241	0.771979
0.794985	1.18418	-0.598762	0.3082	8.66898	-3.9328	-0.161389
-0.754011	-1.54545	1.74216	-0.105561	-22.689	-18.8693	-2.83855
-19.0304	0.00678388	8.98042	-0.540154	16.3921	20.3742	-3.89153
-1.48148	1.08402	4.49693	-0.330111	-3.08808	-0.988266	-6.25513
-7.23312	-1.98772	4.27412	-0.605106	-8.34146	-16.3125	-0.549632
-1.867	-6.34832	1.24431	-0.374972	-14.123	27.4404	-1.41918
1.95111	-0.241905	5.07335	-0.877084	26.104	-44.3077	-4.70181
2.65434	-0.138664	1.16741	-0.0332129	-8.90172	4.95297	-0.578518
-4.66234	6.91508	1.52909	-0.468742	16.9375	-8.5393	-0.318098
1.15151	3.80151	-0.364414	0.114036	7.59432	-4.23826	-2.28981
-1.28464	-3.12857	0.28448	0.197966	-4.23064	-4.56133	-0.122358
4.26549	3.61941	3.25564	-0.121522	-9.4668	13.3128	-2.76749
8.23342	-2.75912	-2.24203	0.404803	28.7977	28.7181	-0.978982
0.820821	-6.37323	-1.18986	1.53886	-0.895757	-6.88154	2.27049
6.3068	-9.81394	-10.7259	2.7377	-19.3275	14.629	-0.580919
-4.4596	9.47005	4.79949	0.789101	15.1244	-33.543	-7.61018
0.99747	-3.32292	-2.9035	1.03177	19.9267	-18.1428	1.19507
0.928668	-9.13632	-4.43645	2.76499	-36.5743	60.6262	1.71075
3.26292	-5.8735	4.13043	-0.254354	8.00282	-10.419	-3.34147
2.61722	-1.88327	0.843581	0.124224	-0.405263	-6.47116	-1.0849
2.7494	-0.658799	1.0756	0.240417	1.6356	-1.01016	-1.31951
1.58051	0.766233	1.14819	0.161293	-3.66552	0.732395	-1.22088
2.92603	-1.62563	1.0972	0.0322092	2.76923	0.0513445	-0.94726
1.55623	0.418301	3.14805	-0.125591	-4.3334	9.15274	-0.0875082
-1.71589	-6.72101	0.562738	0.409427	-3.69026	12.5254	-3.55443
2.33812	-0.805491	0.623029	0.143045	3.33971	-0.677219	-0.288725
2.54007	-0.551713	0.108711	0.229226	-0.0854038	1.0078	-0.326559
1.01357	-0.804733	0.165613	0.258049	3.72911	-5.85612	0.401204
-0.282707	3.26272	2.84694	0.189985	-13.0797	25.9036	-1.92874
-0.382186	0.342897	-1.95138	0.830386	33.7205	-0.384353	2.35383
2.35382	-0.0574678	-0.201185	0.188129	8.3727	-4.58457	-0.573608
0.350395	0.221405	0.737997	0.128318	0.232744	1.95901	-0.399868
-2.05275	-5.48526	-2.31468	0.472316	18.8206	24.8273	-4.84597
-0.514213	-1.49653	0.969052	-0.207021	1.499	1.75313	-0.415871
-1.57653	-2.41705	0.949333	0.128204	-2.67282	3.51583	-1.45628
-0.279166	1.71886	-1.11965	-3.9122	4.03512	-6.21502	-0.837713
-21.9132	5.45854	9.30609	0.0486934	-53.0558	20.0802	-9.39545
-6.63356	-0.834767	3.28813	0.676356	-0.84907	-50.1904	-3.38247
-10.356	-10.3645	-0.494676	-2.9221	8.28627	14.1598	4.12651
0.68745	-3.68793	0.0256658	0.516191	-15.3281	26.5222	0.0546774
-1.36622	-3.90418	-0.84523	0.974659	-12.5177	10.3135	-2.15363
-0.681	1.3182	3.57344	-0.921414	0.0949038	-36.2606	-2.06987
-4.05067	-1.44174	1.19331	1.06176	-30.9936	24.1624	-3.23705
-0.701821	-10.7841	-6.10979	4.02718	-15.8804	34.5944	-1.56729
-0.198169	-2.34729	1.24439	0.415729	4.26228	-22.5147	-2.5352
0.465548	-2.96302	0.527942	0.88828	-0.779509	-4.61649	-4.64191
-4.23688	-1.17837	1.00263	1.27831	-2.11138	-25.5232	-4.38707
-5.16817	3.73535	10.9836	-0.975073	-4.62545	-44.9531	-8.37997
2.27384	0.0120013	0.814229	0.355376	1.83601	-2.97457	-1.00557
5.70557	-9.97868	-17.8465	3.94864	-10.6449	-1.39083	-1.77301
0.786005	-1.63709	-0.733538	0.615517	0.997961	-14.6738	0.561229
-1.35802	12.497	1.56866	-2.77303	16.7009	-15.5477	4.27718
-4.21317	-1.40379	-1.5748	1.79141	-4.64872	-14.0316	-5.03033
3.38492	-5.30693	0.109445	0.256264	8.18542	12.6392	-3.56616
2.27817	2.53943	-1.09298	0.376127	4.63334	-1.4345	-0.269268
3.84416	-3.62838	2.6729	0.302007	16.5691	-58.4381	-1.65717
0.984357	0.863043	-0.266296	0.115755	1.56656	-0.639629	0.101868
-0.574316	1.28633	0.0762445	0.143667	5.52234	-4.5156	0.263962
-0.204479	0.884729	-0.823579	0.23327	-7.58018	5.51496	1.94471
-5.94621	1.58427	0.827016	-0.0709677	8.34373	-43.431	-0.717275
2.036	-0.761462	1.09672	0.0921643	1.20942	-0.925995	-1.17036
2.16348	0.227261	-0.417525	0.103102	9.84878	-3.16311	-0.189303
-0.725504	0.23982	-0.0549594	0.298146	-2.39785	-3.55893	1.41002
-1.36661	0.67292	1.6879	0.21884	-4.08827	-1.02145	-0.815074
0.412071	-0.544735	0.734746	0.135442	3.25053	-1.60557	-0.159891
1.97116	-1.00465	1.35236	0.323851	3.54505	-0.0851602	-0.753412
1.57007	0.758729	0.23905	0.317345	1.95436	-2.86105	-0.656598
0.520289	-2.06762	0.257084	0.139912	-5.65393	4.90283	-0.693287
1.77871	1.32768	-0.166242	0.0948989	1.47596	-0.02662	-0.36548
1.86519	-1.10973	0.456927	0.23147	2.01925	-1.69641	-1.45098
-11.395	-1.39843	-8.17835	4.36191	22.075	-3.26824	2.62221
-2.85683	-0.786947	1.04872	0.422658	25.5227	-1.99436	7.59584
-13.9791	5.2147	2.94806	-0.684836	-1.91946	-36.1265	-0.205633
-20.881	3.86235	-14.4509	1.7868	26.8725	-1.04277	4.39009
0.244377	-0.61434	2.33231	0.0612247	-2.69883	8.37473	-0.216481
5.74363	2.15705	0.99776	0.148737	8.64246	-9.87342	-2.82033
-2.49679	2.84366	-9.2264	1.02603	-6.63669	-29.6467	-3.22637
1.7759	-0.284297	1.08333	-0.0086689	-2.36625	1.98562	-1.64034
-0.124315	-9.96227	1.58234	-0.692577	-4.05612	42.5752	-3.54958
3.76986	0.418829	4.77574	-0.836619	14.9736	-42.6194	-1.02799
-1.67463	0.578914	4.15172	0.537856	26.5732	-22.135	-4.02914
12.4754	6.35276	1.62577	1.00783	7.11229	6.08513	-2.90693
-5.97303	-5.89122	-8.16365	3.90279	-17.6262	22.1822	-2.99692
2.79233	-4.43309	0.420169	0.145194	-16.1011	9.88118	-1.55987
0.422252	0.0564675	0.139577	0.261078	-2.48779	-0.414415	-0.668571
-0.092211	-1.99372	-0.462937	0.669756	-0.497138	-0.711736	-0.227719
-0.725711	4.53663	-1.13781	-0.140984	2.09554	-7.53668	0.752333
3.05482	0.507559	6.44629	-1.13596	-1.71587	-8.38277	-2.47429
-6.52289	0.697843	2.62712	0.144151	19.3413	-21.3965	-8.14683
-1.0509	-1.47642	0.900027	0.134274	2.89201	-0.78132	-0.985863
1.35077	-0.207952	-0.575546	0.157531	3.44238	-3.19422	1.15118
2.15895	-0.923342	-1.03351	1.21761	18.0947	-12.4902	1.75682
3.0417	-1.55354	-1.62746	0.0313079	18.611	32.1552	-1.56589
0.80981	-1.38074	1.00742	0.162007	4.02073	-3.57836	-0.896428
-8.17868	2.67019	8.56868	-1.34724	13.7655	-6.16838	-0.208608
2.93224	2.03938	-8.13741	3.03887	14.4897	-6.53787	-8.20807
-0.300405	-0.416016	-0.182458	0.0885689	2.19566	-6.29321	-0.586309
1.30062	-1.77426	1.02516	0.02774	3.56443	-6.12527	-0.760832
9.04524	-8.18284	-16.3488	4.98087	-7.71399	26.9037	-1.24604
0.766191	-1.07837	0.357816	0.229651	-3.33109	-0.28742	-0.450281
0.160431	1.66721	0.46149	0.0523496	9.18511	-4.46647	-1.01297
0.745945	6.32842	-1.43509	-0.420015	-1.41085	-17.3836	0.909927
3.11186	-0.43721	0.370068	0.169078	-3.96799	3.3132	-1.19761
-0.690095	-1.08948	0.761088	0.274981	1.03284	-1.25208	-0.727435
-0.163625	0.480586	0.266979	-0.0997174	1.31242	-0.707582	-0.661096
-1.70418	-0.0667732	-1.22019	0.00417471	19.2099	-3.76675	-3.1584
-0.64287	-0.291681	0.360419	0.022043	4.70131	-0.619454	0.0529974
-2.96929	-0.594139	1.19594	0.558717	-15.4349	-7.55716	-3.52428
-0.760442	-2.14296	1.39267	0.349827	3.62989	-3.30017	-1.28369
-0.643159	-0.45124	3.7073	-1.26861	15.7916	-3.51398	-4.04558
0.876028	-0.0937195	1.11456	0.326178	-1.31674	3.86565	-1.8565
1.49987	-2.34871	0.455658	-1.96036	27.7977	-27.0385	1.89968
3.57411	-1.6895	2.72016	-0.0773853	14.5602	33.7273	11.3506
-8.79682	12.9237	4.61295	-1.08094	0.296966	-6.00534	-3.65465
-0.410561	-0.405318	1.64638	-0.121081	1.47364	0.788206	-0.854806
1.58978	-1.38773	-3.11088	-0.548043	-44.7957	35.9901	2.92179
0.898864	-5.99237	0.4505	0.959	0.974266	1.18539	-1.49075
1.94031	-1.85326	0.854542	0.338501	-0.839111	3.62692	-1.263
3.81761	-3.42658	-0.709893	1.17692	11.3817	-9.82778	2.30443
1.03701	-1.57748	1.5454	0.292283	1.8872	-3.04012	0.0391327
1.46118	-2.80293	-6.19876	0.186098	2.27482	6.715	1.66794
0.130758	0.420856	0.303003	0.502156	1.75575	0.400275	-0.561483
-0.461316	-0.967123	0.844932	0.274911	-1.58525	1.65877	-0.201801
-0.327075	-0.30417	0.861145	0.102135	0.389145	-0.390341	-0.96459
1.81898	-2.25404	0.32768	-0.0409412	3.07483	-3.19651	0.0642461
4.58072	2.21467	-0.0212991	0.889453	14.053	-7.79656	-0.695245
-4.12703	14.4508	2.50224	-2.14628	-9.07247	-3.97064	-4.55655
-3.07621	-2.50369	2.78073	-0.312649	-34.0853	14.569	-2.65637
2.22903	-0.344259	-0.425318	0.439219	3.45652	-3.00458	-0.300303
-3.0676	2.27285	0.87245	0.0608742	-12.3161	9.98995	-0.316504
1.84197	-0.528564	0.111368	0.0561237	10.4461	24.7282	1.45594
0.970448	-0.738667	-0.0379807	-0.00137091	-8.75179	4.08581	-0.296991
2.59417	5.03443	-2.81521	1.19868	4.94641	-50.4797	0.741665
1.66062	-0.331242	1.68685	0.0713789	3.01847	-1.92485	-1.31105
-1.47703	-3.47275	2.68653	-0.329622	9.19699	27.1999	11.8186
-8.33985	-1.06061	1.54711	0.617932	12.1718	-7.44449	-0.271874
-6.90042	13.8201	-4.67774	-2.88684	25.4775	-13.7462	0.138054
7.94789	0.912766	2.40612	-1.76659	-0.541058	-37.5241	-0.983631
1.16441	0.193853	0.612141	0.228789	1.37505	-0.354242	-1.18104
15.6161	15.4753	-6.65822	-3.59335	-23.3689	-64.7927	0.700745
1.78032	-1.27804	1.08313	0.106868	-1.24015	0.278114	-0.939762
-0.515005	2.82174	2.75404	-0.213325	-33.1116	32.0839	-4.15713
0.685952	-1.48014	1.3869	-0.133222	1.41943	0.389396	-1.06125
1.00781	2.96533	1.25021	0.291454	4.83204	-42.1515	0.534723
2.1459	-2.14515	-0.0331664	0.41244	4.3143	-3.26973	-0.143023
-3.27748	0.463316	1.36545	0.0540125	15.7923	-31.0352	-0.956829
1.90123	2.51923	2.10081	-0.858941	-10.3166	27.4911	-1.89778
5.61868	2.89356	2.8499	-0.257153	-9.33835	-5.58105	-3.41311
12.9104	5.85029	5.26467	-2.36147	-11.3096	5.77197	-5.51597
-5.01044	1.97465	4.20533	0.107872	-8.554	9.29507	-3.4335
8.09656	1.71761	0.958089	-0.0501055	-13.6242	4.76095	-1.59597
-2.42689	3.72924	2.44735	-0.415232	-11.5638	2.71188	-4.26583
1.92095	7.66116	4.92472	-0.477207	3.49972	4.96374	-4.1451
4.01083	5.82662	3.50287	0.00158787	-10.1742	-0.0718514	-2.17695
-2.31976	3.86429	3.77709	-0.00840664	5.78653	-19.1846	-3.43671
1.94889	3.40533	3.34831	-0.275584	-3.32084	4.6555	-2.41422
-5.21481	3.81359	4.33399	-0.351496	-1.97497	-2.10314	-3.50277
2.84971	1.50518	2.39361	0.167339	-6.01134	8.50617	-3.62841
1.98969	5.61802	5.52578	-0.655367	1.91927	28.3086	-3.68186
4.22524	2.85618	0.091027	-0.162874	-2.6174	-12.1197	-1.03934
-1.142	-0.756484	0.471528	-0.227001	-20.6037	1.20713	0.255867
3.05321	3.76722	3.93233	-0.117296	-23.7244	27.0216	-3.5824
-6.82433	-6.90759	6.17897	-0.510035	15.2416	32.379	-3.69196
-2.94368	0.234658	9.19766	-1.38768	-14.3583	-3.69185	-9.38888
-8.11542	-6.48238	-3.68735	1.03771	7.49704	26.4803	-1.59921
0.879173	0.331382	1.17458	-0.0761175	-2.83024	1.39431	-0.690618
6.14181	0.568724	1.04663	-0.0378144	-4.7535	-1.47295	-1.27403
1.25747	-1.39753	0.583785	0.379841	8.03821	-2.75771	-0.626908
2.82511	-1.85833	2.25586	0.141001	7.99689	-10.345	-2.39851
-12.6934	-0.208828	2.22051	-5.57612	-5.15741	7.09408	-3.12011
4.3573	-3.3116	-2.56975	1.48501	17.3142	-20.6125	-1.26035
-3.95212	-2.91103	11.6124	-1.57814	-6.66085	3.61924	-7.47322
-2.00078	1.53866	-7.43639	-1.27363	-11.1377	5.4402	7.36364
2.64597	-2.18242	3.82934	0.558477	5.29848	-1.80814	-2.60161
-1.00398	-2.68584	1.80278	0.690069	-2.90703	1.59788	-0.806298
-0.534188	-0.667205	-1.50446	0.941683	-6.46937	-10.0103	0.99536
1.55899	-1.14923	1.17744	0.023483	3.86881	-1.22253	-1.41535
0.0415853	-0.860078	-3.68598	1.06338	1.25924	0.720645	-1.42917
-0.770326	-1.1093	1.08417	0.10673	-2.4279	2.24774	-2.25011
-7.11941	12.0445	-4.76759	3.12884	3.62381	-6.88219	0.893611
-4.86793	4.13347	4.37277	0.161759	-15.272	16.6104	-4.76797
4.84249	1.29824	6.97543	0.731803	8.11946	3.66452	1.06227
1.924	-1.14303	2.24011	-0.0218225	-1.76685	2.90528	-2.12685
-0.279439	0.376779	0.012486	0.367281	-1.35653	0.760284	-0.140063
-0.713068	0.646065	0.473461	-0.0622511	0.991586	-5.51412	1.65931
1.75657	0.990062	0.990793	0.176315	-0.112271	-0.708918	-1.11913
-7.72726	-11.2411	3.37226	1.71589	9.9258	18.0327	1.93835
1.02072	-1.29669	-1.23016	0.300729	0.423702	5.07528	1.53902
-7.98514	2.55285	11.2301	-3.52583	36.8145	-24.2408	-10.277
1.2869	-0.999697	1.84984	-0.0393832	-5.88009	4.55542	-1.62142
-0.331014	-4.11546	2.63301	0.257463	11.2779	-15.5772	-2.29474
1.94555	-2.57422	-0.258796	0.171161	-0.424762	-4.6309	1.55698
2.05094	0.234836	0.531481	0.156322	5.35252	-12.8571	-0.928363
-3.05601	-1.39675	0.652825	0.76346	13.7995	-25.7226	-1.05457
2.39614	-0.533892	1.00464	0.297461	-24.5366	0.089856	-0.226929
2.58521	-3.13362	-1.60963	0.764995	4.53053	-0.705841	4.72149
4.3483	-3.6904	3.41135	1.11291	21.9361	-32.5767	0.859587
-0.454843	-1.34367	1.51187	0.410627	18.3135	-6.20407	-1.12643
0.504251	-1.58731	0.210179	0.363687	-2.46742	0.772305	0.594064
-0.30028	-0.779103	0.928261	0.186502	-3.29313	1.43154	-0.789114
0.895515	-1.19907	3.76773	-1.05518	-14.7512	26.8624	-4.50313
0.86985	-0.500318	0.461605	0.530547	4.94008	-1.3027	-0.329976
6.95226	0.792066	3.31738	0.277533	-0.477952	5.39923	-2.21942
1.44007	0.252152	-0.480915	0.610614	3.00297	-0.826245	0.746057
0.559968	-1.48025	0.0987414	0.379864	1.35185	-2.85025	1.1674
2.38127	-1.29556	0.318139	0.553573	-3.99958	-0.626375	-0.356654
-2.30203	-11.4536	15.5696	-3.10485	26.866	18.3312	-15.632
4.57314	-0.0799506	5.03066	-0.545278	-7.59963	-7.6131	-2.76137
3.33651	-1.46631	0.993621	0.226821	-24.2625	1.25513	-1.79891
0.192118	-0.129803	0.557335	0.0849378	15.0234	3.66969	1.90833
1.45778	-1.40996	0.852671	0.456721	2.60856	-4.66747	0.107995
5.32694	1.89356	4.71594	-1.00331	11.3199	3.93225	-4.73783
-2.05789	-0.15801	1.80308	0.190926	-14.8822	25.6532	-1.21843
-2.73183	2.7279	-2.01702	1.02638	1.67453	-11.9983	-3.11885
1.90193	-0.291095	0.116812	0.457418	-2.66267	0.503685	-0.469671
3.09312	0.652059	1.22194	0.196772	7.11494	-3.80901	-1.24074
0.988056	-0.395756	0.996217	0.229807	3.16953	-0.600118	-0.940538
0.213463	-1.3663	0.347189	0.396328	-4.50654	3.00873	0.624511
10.7534	-5.11692	-10.5584	4.27405	6.68035	36.9186	-4.89501
0.862506	-2.77721	-4.85861	0.6068	2.36776	-10.6667	0.789988
2.30234	2.80856	-1.09674	2.17232	-19.3308	13.6628	0.559626
3.16411	-3.38616	-1.54788	0.876884	10.497	-1.28156	1.36044
-4.14728	-4.55013	0.911331	0.475551	-1.31041	3.37425	-0.0243376
1.29239	0.218581	0.854096	0.338453	3.10495	-4.38077	-0.54316
-1.04094	1.6931	0.862781	0.147914	3.75661	-0.658742	-0.720893
2.09524	0.389687	1.10156	0.263193	-2.65869	2.94426	-1.48324
0.72373	-1.97939	-1.43152	-6.39399	16.6695	-39.9567	3.21065
2.36398	-0.347396	0.21753	0.421675	0.283789	-0.557768	-0.568146
0.184368	-2.46701	1.53302	-0.158762	-0.613581	3.1061	-1.43358
1.08835	-2.85096	11.5841	-1.21971	-20.1	17.3802	-10.0361
0.582113	-6.11171	3.40873	-0.188028	-14.4665	16.2141	-3.48796
0.865856	-0.108943	0.886278	-0.00341654	2.18728	-1.82923	-1.23239
0.731604	-1.82674	1.29466	0.241201	0.960613	1.66927	-1.52214
0.781189	-0.392338	1.25859	0.260268	3.48977	0.47824	-1.21921
0.255358	-0.935882	1.00194	0.470904	0.106755	-2.61884	0.179509
3.33552	-3.20705	-0.697569	0.834219	-12.0021	6.18389	0.983721
-30.3297	-21.2396	-2.18912	-1.33053	51.9773	-16.9212	-0.562564
-0.993871	-0.597762	0.178798	0.252646	-1.82165	2.06939	0.994472
1.77431	-0.216766	-0.0228149	0.336076	-2.1078	1.37516	0.563815
-0.3175	0.473273	1.46309	0.0358891	1.57964	0.836664	-1.08757
-1.29863	-1.20385	0.0141907	-0.0892425	-10.9108	8.60892	-1.13115
1.93794	-1.10364	0.511845	0.447392	-0.276752	-3.26943	0.304576
-1.56424	-0.0341045	3.59252	-0.463225	38.5497	-29.0409	-2.35828
-7.64012	-20.5272	14.5233	-1.41262	12.7758	24.7337	-1.53352
-2.38893	1.0719	4.77352	1.76419	16.9965	-33.5501	-8.88485
-0.109819	0.127598	1.13129	0.0685132	-2.08782	1.02627	-1.20476
1.42459	-0.674765	0.947727	0.209359	8.50984	-3.28533	-0.898552
-1.6349	-0.721305	0.637615	0.270803	0.429215	-1.43106	-0.283918
1.5166	0.924151	0.70263	0.220703	7.22596	-5.73958	-0.245264
-2.09632	5.28195	-1.04079	0.602587	1.98857	1.21996	-0.648875
0.522096	-0.443067	0.447929	0.320337	-4.81716	3.56367	0.719261
2.33057	0.363509	1.09614	0.211896	-4.42643	3.46896	-1.13409
-8.67013	1.82018	4.31108	1.21011	2.77507	9.33876	-0.097223
-16.11	-23.9569	-0.673293	-2.40186	40.8927	1.14463	0.803401
0.996543	0.221365	0.416372	0.444176	1.57275	0.458171	-0.998437
0.652339	-0.747052	0.912926	0.356292	9.82473	-3.88774	-1.30385
2.12155	-1.38518	1.84234	-0.015254	-1.59741	3.81928	-1.44007
2.89942	-0.711817	0.450712	0.0415421	-2.50705	1.07936	-0.725416
0.820191	-1.12288	1.14205	0.239753	3.41953	-0.879638	-1.46402
20.0843	3.46659	2.03817	-4.3039	-63.3308	32.3483	0.64847
-0.120774	0.152345	-0.229402	0.570745	-3.42344	3.22653	0.534696
0.69988	1.17845	0.844065	0.165173	-6.03695	3.0544	-0.025521
-1.34762	-0.970429	-0.59166	0.286905	11.4948	-8.98167	1.71159
-0.855782	-1.2296	2.61556	1.12508	-2.90122	-7.93176	-1.63258
16.0744	9.19401	0.211726	-4.57759	-10.1072	-4.77201	-0.721703
0.760939	-0.799496	0.234104	0.361927	-1.2517	1.66768	0.473714
11.6644	-2.89484	-3.4605	-0.70998	-25.2313	11.5201	-4.40409
1.11918	-1.29529	1.16579	0.240408	4.21105	-0.0582381	-1.31314
1.85118	-1.93282	0.737485	0.119635	-4.04008	-1.22438	0.0284542
1.64712	0.325759	0.845822	0.117897	1.98913	-1.41173	0.0583766
0.563358	-0.549379	0.204736	0.456214	-0.548719	1.05703	-0.854665
1.05452	-0.759453	-0.0741488	0.467075	1.32911	-2.67804	0.134242
-7.36998	3.74963	-0.0621295	0.088352	35.9116	-38.9271	-4.23955
-4.81642	-2.69328	2.94867	-0.72271	-12.7833	10.979	-2.78762
-30.1348	-50.4088	10.4438	-6.23138	50.9416	39.6326	-7.15042
-2.65792	6.2277	-2.17691	1.68751	40.0991	-30.979	4.77672
2.97791	-0.257901	-0.108367	0.391806	-7.30063	2.63858	-0.328949
-1.05979	-1.5088	-0.194073	1.36505	-12.0305	8.50148	-0.449504
2.02746	-2.80275	3.44793	-0.563086	11.6705	-29.7295	-1.73524
1.40692	-0.365882	1.28296	0.0337064	-0.780121	-3.0284	-0.509225
-5.84404	0.241594	-2.95699	1.04366	7.58344	-18.4012	2.87581
0.595924	-1.0701	-1.64644	2.76078	17.1005	16.3324	-5.93949
4.73085	2.75089	2.46271	-0.0520718	-15.5376	-4.52622	-2.24485
-0.688219	-1.07362	0.0925982	0.423143	-3.65835	3.45273	0.854696
2.39677	5.94153	-2.13763	0.135878	24.1846	-40.6218	-2.15922
-0.209887	-0.125957	0.243412	0.258311	-0.877066	0.849196	0.581886
4.28577	2.07446	-7.03409	-1.69516	-69.2604	-35.8387	-0.273954
8.4764	-1.34581	-11.3977	-1.73717	-47.6939	5.1327	-1.67932
11.6776	19.0229	-8.37202	-5.74718	-11.1526	-22.9867	0.703437
6.8274	14.7618	-9.58462	-6.72512	-15.4323	-2.89998	5.91471
6.91604	9.51792	-1.87656	-6.16698	-38.5926	30.1604	1.10283
8.13524	1.69657	-8.70861	-2.77069	-37.4066	6.24881	-1.06975
-1.76437	3.8311	-7.4791	-1.14852	-19.038	10.2639	2.00176
-0.59815	1.76136	-23.2847	2.12169	-6.03351	20.702	-1.60893
9.28595	-4.05264	-9.46676	-3.069	-8.79238	-23.9816	-0.328385
7.73569	-5.11752	-16.517	-0.0829619	-3.08591	-18.4151	-0.912202
-3.34231	4.10749	-3.41721	-0.986322	-11.5777	-15.026	-0.973438
8.74977	6.05586	-7.91854	-3.28446	-27.8746	-11.6088	-0.556641
-1.58404	1.78498	-9.74618	-1.01513	-6.01283	21.0071	1.59301
12.8471	0.763522	-14.7022	-3.31909	-7.42705	-10.2643	2.0828
5.59404	2.17333	-16.7528	-1.48124	-23.6608	-4.47052	-0.982965
0.449574	-1.2701	-10.0353	-0.837041	-28.6084	11.2555	-1.6035
6.85869	3.74501	-7.44509	-5.13461	12.0536	-27.0048	-0.331113
4.50702	-0.99372	-20.7399	-1.13867	9.49494	-3.71754	0.201485
3.14397	4.66238	-3.85581	-5.0709	13.064	8.14826	-0.587339
-0.881274	-2.43022	-18.975	0.991663	-33.3671	4.16158	1.41192
7.4649	1.60137	-8.35633	-2.88128	25.569	-18.1253	0.263507
1.36774	5.19772	-4.01223	-6.06158	-39.0837	-10.4035	1.50017
6.85518	3.33887	-7.84266	-4.85127	43.582	-18.7325	0.966805
6.1336	9.47059	-7.0919	-3.30102	8.19115	-41.8227	3.35601
5.09641	-0.373777	-12.6629	-0.855042	-11.3814	-1.59531	0.442566
14.3296	6.06296	-16.529	-3.5767	-22.7184	11.3087	0.500374
0.90231	2.83337	-17.8219	-3.73476	-18.198	9.19239	2.74914
7.55504	-3.32721	-19.6058	-1.81171	-12.5441	-1.03339	1.17407
8.02868	0.897191	-17.927	-3.62662	-11.8338	14.7286	-1.30212
8.44545	4.2702	-10.9285	-3.53615	-8.07103	22.6457	1.23438
2.91113	5.06863	-13.8361	-1.97428	21.5508	5.85731	1.21178
5.75178	6.74471	-4.44263	-5.38769	-12.6483	-11.6789	0.723309
7.32314	1.87341	-9.25699	-5.79417	-35.942	-31.7045	-0.10278
10.7347	8.04116	-10.5572	-5.8005	25.1702	36.1453	0.747455
7.83084	1.57747	-25.5016	0.381445	10.7888	-17.6321	0.862926
13.5345	11.5694	-17.6996	-1.77474	-31.4881	-13.6688	2.17918
12.1648	3.64469	-8.52739	-5.42376	-32.0435	10.1538	-1.09498
6.77646	4.12324	-9.54691	-5.98372	-13.9619	-7.92106	-0.0454314
2.19319	0.347553	-7.06624	-3.07765	-37.3148	18.6589	0.398006
0.467212	-5.76166	-12.572	0.891592	-0.88433	33.5543	-1.46174
9.47281	10.6133	-4.85288	-7.27215	5.18537	-8.69737	0.235327
2.61562	8.80157	-4.65201	-6.33767	-22.8279	-2.73331	-0.241647
8.38868	9.23087	-5.87131	-6.91518	21.4121	-13.8899	-0.142945
-2.47534	1.69355	-6.36389	-1.59249	-6.57548	17.6872	0.531754
9.96247	5.19375	-11.7356	-4.52263	19.3752	-30.9655	0.495934
10.2257	2.13396	-14.1791	-4.80079	-4.15921	-17.4758	4.02357
10.6201	5.67218	-2.31413	-3.76361	-3.11454	-34.4968	-1.9615
9.44309	0.149789	-25.244	0.521533	-29.1326	10.2768	-0.343507
7.05421	6.69407	-5.97741	-4.69437	15.4079	4.21973	-0.639683
3.35426	-2.63519	-18.8586	0.0300652	-17.7324	-8.31663	-1.89121
-5.52438	6.25293	-14.7158	-1.60738	-45.1343	0.386033	8.4354
4.52878	7.90391	-3.18184	-6.94361	-16.4339	-9.15265	0.0814877
3.90671	1.72333	-18.6084	-3.59023	-41.5332	11.8766	2.05246
3.09646	3.42064	-6.88359	-3.24169	-31.9564	-10.0725	-1.4441
-0.649356	2.73337	-6.53951	-4.373	9.45794	-38.0044	0.958041
3.37295	-9.76534	-27.5827	2.42876	19.8237	-31.3908	1.334
1.76718	6.00341	-4.62515	-5.41	11.4502	-15.8623	0.505898
3.01835	-8.64509	-16.0896	0.363228	-32.2266	-18.3126	-1.0076
2.98042	-1.1158	-6.57563	-1.28955	-28.2342	-2.93512	-1.6002
4.54048	9.52166	-2.9282	-6.38258	-6.21892	-23.3927	-1.11606
6.08847	-4.41129	-11.7674	0.279005	7.21962	-38.9025	1.11562
-0.579386	1.04389	-19.7429	-1.25695	10.4	-38.0685	3.2949
-1.28934	-0.022311	0.558082	0.484561	-2.68937	-1.50795	-0.170901
3.03467	-1.34817	-15.9908	-1.75898	14.9028	-46.3145	0.445788
-14.4032	11.303	2.50855	-3.56466	8.47986	-4.77796	-2.63334
4.709	-3.55056	-9.38002	-2.83107	-29.4173	24.8735	-1.46102
5.20048	3.02461	-11.1431	-0.268816	-33.8142	51.0727	-1.16664
8.33267	0.604395	-7.66084	-2.4965	-26.0024	-13.8765	-1.21107
5.75624	0.105353	-6.96205	-2.35506	-5.34012	17.6367	-1.55197
9.21593	9.25867	-19.8477	-0.473499	-0.134527	14.8394	2.85819
13.2263	-0.038275	-15.4048	-3.01249	-50.7242	-7.49587	0.26019
6.34014	-3.46954	-15.6194	-0.518407	-4.37219	-15.2299	0.0958736
-5.99363	-2.05645	6.5552	0.134323	18.3423	-32.6164	-0.896289
1.56542	-3.25849	-14.2037	-0.688818	14.094	-6.35097	0.436892
-1.46603	-0.309139	0.695865	-0.226308	21.5493	-7.68841	-2.26517
9.67967	0.740805	-6.56421	-3.32299	-30.8342	-30.3915	0.364775
0.630073	0.283933	0.199875	0.548576	0.621367	-2.27958	0.0984425
18.2693	3.5359	1.53846	-7.27215	-29.5344	6.67507	-2.6398
7.30991	10.6229	-7.91977	-5.46492	-36.861	-5.52511	4.10791
6.50798	1.95115	-22.0626	-0.456589	-26.0831	-16.045	0.874644
2.08759	0.917015	-17.3024	-0.551614	-9.41181	0.821741	-2.32609
0.140399	0.950289	0.232016	0.310184	3.36842	-3.19535	-0.357946
2.81844	-2.79961	3.01517	0.568395	-8.58656	-1.36178	-1.94387
1.15065	16.3267	-12.2901	-5.50571	-22.0324	-4.74717	5.73563
3.90569	2.56021	-13.4785	-1.16839	-64.5358	-16.9139	1.28545
9.45968	-0.614381	-10.4144	-1.52396	-7.49867	7.35085	-0.357511
1.13389	-6.67325	-13.8232	-0.817481	10.3128	-5.41492	-1.10678
1.92505	0.0386786	1.27625	0.466938	-6.0564	4.94563	-1.66661
1.53651	-6.90571	-15.4089	-1.17014	13.7388	-12.3081	-0.306288
-4.2096	1.67406	2.24062	-5.27194	-19.9791	11.2586	-0.749933
-2.75613	-7.90489	-6.32013	1.47202	-27.8552	46.1657	3.64787
1.34869	2.02383	-9.54103	-4.40044	-7.97686	11.3211	0.0821036
-0.496428	-2.93973	3.85829	0.670745	20.679	8.97339	-4.5115
14.9926	4.3972	-2.44389	-0.359378	-29.8079	-23.6523	0.684872
0.612597	-1.76164	0.479466	0.354868	10.5376	-4.26899	-0.398223
9.86447	2.01704	-8.41971	-3.96519	-9.52644	13.666	-0.0827223
-13.076	2.20371	7.8792	-0.318576	2.28625	2.69602	-1.3859
2.34001	-1.13896	-6.10734	-2.25485	-7.41744	-24.2562	-2.37229
0.186363	4.31878	3.5709	0.163353	-2.85672	9.93642	-1.69225
-1.07947	0.86588	-5.25354	-2.57718	-10.2452	15.1337	1.09027
4.04611	1.65498	-1.67034	1.12378	-3.69191	2.75021	0.183525
4.12138	-18.6367	8.24107	-2.852	5.87338	13.8659	-13.5896
9.90199	13.8264	-4.03656	-1.97597	-50.3872	6.54079	0.315221
-0.525872	-2.04516	0.257169	-0.211064	15.9663	-10.1587	-1.2781
8.45173	-0.287067	-9.02716	-2.05535	-18.5035	0.833421	0.972656
6.53856	-3.45439	-21.4816	-0.633667	-29.9263	-10.5166	3.97398
0.63039	-1.06646	-1.15251	0.145091	-7.32836	6.06693	0.546652
1.23683	-2.25751	0.959464	0.583637	3.85983	-3.4639	-0.970994
2.31007	-0.970481	1.05313	0.165006	-5.09282	2.8044	-1.52914
1.03346	-0.670043	0.0432265	0.431491	6.66531	-5.38252	-0.263711
3.60221	-3.22097	-1.13067	0.250446	26.1721	-3.96357	0.556365
-0.12064	-10.075	4.95877	0.421436	-10.9957	2.99591	-5.65136
-2.00561	2.66803	-19.148	-0.167415	9.92675	-2.71602	1.93837
1.04507	-0.978587	0.693948	0.474368	7.4329	-2.41498	-0.234534
5.12943	9.69888	-9.31893	-1.97051	7.43794	29.0246	-0.585574
1.26803	-0.0443889	1.5945	-0.0250852	-2.87764	-0.611851	-1.68122
-7.78749	-2.1994	1.65653	-0.0245273	19.021	8.22037	-0.822581
-4.58372	-3.87752	-0.148017	0.0611609	10.0364	13.9054	-0.37045
-4.66935	-4.09194	1.56973	-0.550848	18.9755	16.2132	0.411672
1.1016	-1.21937	-0.0451416	0.559453	-3.93962	3.58961	0.52625
-1.60012	-0.0801318	0.516368	0.328817	-3.32343	-3.59724	1.66452
0.590589	-1.24982	-0.150324	0.385102	1.10382	1.72624	-0.177174
0.387795	-0.213807	0.539722	0.171329	-3.13424	0.490151	-0.0211578
1.22153	-2.37844	1.72328	0.287719	-1.75643	-0.739165	-0.476589
-4.7217	-2.087	1.0717	-0.873735	-6.9848	-2.27441	-2.47136
-2.99604	-4.52832	1.66337	-0.84284	-28.4427	45.0505	-1.42876
4.49151	-9.77114	-3.87769	-0.705419	5.24682	4.86158	2.74139
-19.1132	1.34747	-10.513	-0.901754	16.8105	-1.71026	14.4861
-3.86337	-6.4671	0.57906	-0.324611	38.0302	-1.00144	0.0969039
-2.26609	-3.1605	3.85019	-0.377498	-27.0224	7.48005	-2.67228
8.23495	-2.52789	2.39686	1.73189	15.1998	-17.3666	-1.16332
3.74513	-0.287832	0.719675	0.41782	-1.3683	0.539664	-1.06691
1.9885	3.66715	4.77017	-0.0557828	8.97554	-5.66798	-4.10288
1.50501	-0.281409	-0.539683	0.0560999	-17.8237	51.7737	0.779835
-7.20256	-0.161376	3.67386	-0.566887	31.1996	-2.42223	-4.18759
-5.06968	-2.70613	6.70155	-1.34369	17.1125	13.4204	-3.96437
-0.178221	8.1049	-4.53055	-0.765454	45.1021	-21.8631	2.07962
-23.2037	-5.30965	-5.14163	-0.477037	55.7558	-8.3085	6.91186
-2.9748	-5.71082	1.60043	-0.244145	4.31852	8.46621	-2.59588
2.56907	-13.5718	16.3384	-4.29821	4.06432	16.2695	-21.8067
-5.74724	-7.48138	-3.02185	0.576631	-12.2477	3.94652	-0.948105
-1.08707	0.226216	0.796463	0.0145614	0.317077	2.49003	-0.513646
-5.10202	-3.45866	1.20637	0.488349	19.2377	-1.61261	-2.10049
-4.06538	-0.855004	2.63399	-0.554334	12.8438	9.00692	-0.204759
0.335611	-1.4124	0.13264	0.249733	2.21268	0.582491	0.504951
8.98597	3.61579	-2.57722	-0.135972	-16.2198	14.7273	1.18064
3.89442	1.38722	-1.24144	0.17771	9.24388	-10.5409	1.73861
-0.144302	0.793526	-4.20634	0.0992274	6.15329	-10.2847	3.17061
1.06927	-1.19	0.48057	0.247067	1.96951	-2.52136	-0.356255
-0.0665544	-0.124475	-0.875535	0.497243	-0.722186	-2.06468	1.28407
-19.3235	-8.62706	1.34124	-2.32432	22.0094	21.1719	-0.171328
3.45868	-6.09001	-4.60923	1.33691	-1.48333	-20.7442	-3.92643
-0.538156	-0.0001332	0.679293	0.432855	2.30233	-0.17559	0.0198043
5.36813	1.93754	-8.83715	-0.207834	-4.82897	-19.5274	5.81697
-6.35191	-6.028	4.99964	0.382715	14.778	35.5064	-4.94829
-0.236882	-3.44859	3.10398	1.05609	41.6185	-58.3299	-1.18203
-4.12602	-2.36021	-1.53888	-0.256468	34.273	4.25452	2.76224
0.368103	0.576988	0.443485	0.279224	2.0924	-1.6282	-0.213649
-16.7189	-14.0881	2.46146	-2.71777	37.515	53.7353	-4.01176
-0.281561	-0.572427	1.24374	0.500066	0.567054	0.246085	-0.650562
0.229933	-1.15481	2.77382	0.0864762	0.837122	27.3884	-1.63048
1.34118	-0.375216	-0.784228	0.471537	-1.17937	-2.32671	0.205963
-5.3242	-8.80525	-4.13225	0.516722	1.5346	10.9856	-1.00774
1.27093	2.8636	0.558372	-0.2416	16.2967	-4.18622	-0.455492
-22.2027	-3.17675	4.2666	0.547222	9.45857	21.2603	3.37515
8.11566	6.5888	0.838519	-0.906185	2.49066	-14.0119	-2.6241
-1.54338	0.0809923	-1.7692	1.24989	-11.3079	-9.74006	-0.709122
-34.1925	-26.0307	-1.5174	0.178795	25.5592	46.0504	0.461112
3.29903	2.27984	2.10994	0.336963	-8.85434	43.2733	-3.41041
8.28684	12.5291	-12.2327	-4.436	-11.9595	-11.5348	0.0647616
2.53203	-0.849486	1.23502	0.102501	7.09633	-3.7518	-1.19128
1.66617	-0.816886	0.246657	0.481117	-8.42057	-29.36	-4.81794
-6.02955	2.86556	-2.09477	0.742294	-12.8672	11.5763	-0.170319
-0.120217	1.42604	-0.306688	0.458937	9.51484	-6.14653	0.411845
9.41228	3.3364	1.81022	0.616959	11.628	-14.122	-2.35143
2.82003	0.394099	-0.752225	0.00865281	3.50301	27.7296	3.56234
5.83219	-0.464101	-10.2467	1.29297	-54.8917	3.95025	1.188
-2.05327	-1.88004	1.35265	0.293276	-2.71906	2.13571	-0.0640261
-2.30464	-0.132892	4.9586	-0.126632	2.29229	38.2439	9.45332
-1.45189	5.55239	3.40844	2.36955	23.2809	7.17602	-3.00594
-2.79769	1.7161	-1.85161	0.755264	20.4933	-4.56374	0.788189
6.39841	-4.21968	-0.543321	0.894649	15.8537	18.229	-2.30775
-0.992464	-3.48592	4.69032	-0.214066	14.195	5.7497	-2.70198
0.652492	-0.703078	0.654041	0.25085	2.67577	-1.06982	-0.404616
0.92231	0.707801	1.1006	0.198305	-1.20187	2.35609	-0.940712
-2.5137	-3.21614	0.419973	0.635362	-5.404	5.29897	-0.00632899
4.03925	12.5137	-4.48762	-2.4968	-1.14797	-58.8181	-0.354497
-1.75351	0.371434	4.96538	-0.247195	32.0364	19.1756	-2.5641
5.29737	-16.1131	2.50908	-0.354736	-11.078	12.2457	-1.32939
6.3597	-0.317659	-1.17101	-1.03181	-11.3712	-45.0331	-0.508608
7.68428	-2.24542	11.6201	-1.03797	-12.5422	0.07414	-9.99885
1.68395	0.387266	1.51717	-0.00345945	-6.23707	2.60912	-1.44305
0.955399	0.25661	-1.08613	0.432556	1.55949	-1.2764	1.35626
-2.21911	0.563543	-6.03272	0.298705	18.8091	-28.1669	5.74722
1.51237	-0.346054	0.593534	0.270894	6.76129	-5.22218	0.22267
1.83498	0.1464	1.06444	0.416346	3.22097	-4.23471	-0.802449
-3.01047	-2.77387	3.8973	-0.344293	10.4928	-21.7178	-0.944901
-1.48133	-0.188605	1.00494	-0.0683761	3.5986	0.315127	-0.942275
5.68636	12.7857	-1.85186	-5.53084	15.6646	-44.9252	-0.460275
0.152101	-0.140435	0.635473	0.345733	6.61227	-4.09829	-0.646159
2.84832	-1.88422	0.706508	0.324554	-1.54782	-0.0503306	-1.2196
1.44082	-0.610217	0.778477	0.194473	-5.375	1.2368	-0.568721
2.41961	-2.33131	3.43011	-0.531981	13.9875	-26.2324	-4.26974
0.68683	0.423425	2.18975	-0.179001	-3.75928	3.55375	-3.3573
-0.163881	4.09386	2.67818	-0.510054	-6.4352	3.62298	-4.12408
0.0839784	-0.752119	-0.378208	-1.18472	-2.31655	0.40164	-0.280737
2.3005	-0.748629	0.512456	0.320665	-7.2093	3.52063	-0.360654
0.167108	-0.532564	0.942945	0.702695	-0.32466	0.0961738	0.0925639
0.557834	-0.765947	-0.309074	0.464585	2.16773	-2.34183	0.553586
3.51803	-2.21933	-0.728157	-0.0449276	-5.57011	15.0032	0.444313
0.371843	-2.11465	0.310419	0.266625	-0.151995	1.97649	0.421705
2.39517	-0.962254	1.54024	0.0291371	0.726429	-0.736905	-1.40894
-4.9983	-8.78289	2.96807	-0.308712	-2.47004	5.11169	-2.33932
-0.160567	0.997972	9.57842	-1.30228	3.18659	-2.66377	-8.98768
-1.04798	-1.3565	2.23921	-0.146637	9.35041	-1.21685	-2.90414
0.760668	-1.11678	0.836128	0.236925	1.80337	-1.13679	-0.0828778
0.680902	-1.89104	-1.66812	0.230365	-0.27531	9.31852	0.809815
-1.89276	-3.17445	-4.15854	1.18676	-11.3153	12.0427	0.300635
5.0106	2.57629	0.554873	0.868772	-14.5723	29.1087	1.40705
-1.57951	0.717762	-0.962625	0.263891	-12.6201	-11.1978	-0.398002
-2.75826	1.51322	-1.97581	2.42563	-22.4179	1.44365	4.54849
4.10427	-1.41055	0.316789	0.430506	10.4665	-5.13935	-0.529186
-0.0699167	2.96478	0.0668252	0.116117	12.4637	-11.5413	-0.177258
0.821755	-1.56985	1.14182	0.299484	2.24863	-1.1614	-1.51581
0.710635	0.14342	-0.256505	0.480318	8.04865	-5.36152	0.741209
0.252057	-0.942465	1.47791	0.208277	-2.32597	-0.29699	-1.19191
-4.40248	-19.8488	6.64392	-1.86824	-14.1901	48.1648	-3.42491
-4.41996	-3.57823	-0.967746	0.872359	-16.5781	11.413	-0.986002
0.936708	-1.87377	0.202665	0.735662	0.293051	1.86046	-0.133941
5.33838	-3.41278	0.298619	0.408412	-14.4523	24.0081	-0.222155
5.0159	6.23989	0.385317	-0.770745	29.1213	-42.5443	-3.92182
3.21041	0.525465	-1.00206	-0.0392067	18.3297	0.716206	0.302334
-0.20404	5.97759	0.320303	-0.771779	34.4927	-52.7402	-4.51827
1.72756	-1.73414	0.595758	-0.246004	2.06908	-17.8618	0.133395
1.19791	-0.217325	1.46308	0.0945711	2.87524	-0.339311	-1.34191
3.72035	-2.16131	-2.57835	-0.800064	-83.0491	-129.694	1.28376
-3.22021	7.64602	6.5471	-0.314332	25.3394	-43.2569	-4.65768
6.88196	-1.02761	0.693483	0.866073	2.12645	0.381565	-0.912601
0.688181	-4.53636	2.04657	1.84421	9.96267	-3.77599	-5.79117
-5.20458	-2.61956	-1.3883	0.605807	-6.49421	11.175	-0.0767931
0.00341088	0.586458	-0.0462347	0.547041	1.84795	0.401658	-1.25338
0.862135	-0.623349	0.60146	-0.221452	22.5478	-38.6552	2.92183
6.40792	-0.955124	5.2666	-0.749007	-23.1813	2.08437	-7.20366
1.06509	1.34545	0.589597	0.177048	6.84362	-4.30817	-0.985794
-8.79407	-0.0135371	-0.963612	-0.940456	39.3634	-45.3611	-2.70797
-0.550625	-1.22633	1.74889	0.212106	-0.482477	-2.76744	0.532715
5.53819	10.7229	-0.0573921	-1.16023	26.8977	-45.1175	-4.48269
5.07569	-6.10928	-1.32217	0.744841	14.4792	5.77922	1.69425
1.90269	-0.857222	0.170683	0.274147	1.95439	-3.54031	-0.162023
2.90934	-6.45415	-3.24488	-1.06247	34.5789	-51.9874	-3.83795
-9.28911	2.58138	0.145274	-2.77243	-6.88603	4.86185	2.53849
1.91495	-1.65673	1.11325	0.236146	-5.42563	4.50279	-1.22745
2.59098	1.26596	1.9464	-0.115333	-0.158085	-1.46362	-1.52174
0.321789	0.0177675	0.813243	0.47591	10.4948	-5.83508	-0.647108
1.267	-0.650336	1.48122	0.416666	3.61986	-4.7615	-0.636666
1.50993	-1.39296	1.99537	0.0224054	1.57971	-3.79902	-1.4887
4.67583	-18.4981	1.93316	1.42007	-42.2629	18.2664	-5.6736
-17.7156	-0.803689	-0.767206	-4.01722	-16.9138	14.2656	2.49286
3.56438	3.03187	0.502203	0.653749	-20.3158	13.9048	-0.614919
-0.27784	-1.82151	1.58533	0.217961	-4.67562	3.39584	-0.482953
3.73963	0.528951	0.513254	0.573064	2.66365	-0.0545231	-1.00167
-4.79811	5.96502	8.19842	-2.90864	-15.9917	12.3589	5.78235
2.34066	3.88048	0.727916	-0.401127	15.7079	-21.7803	-1.05947
1.24367	-0.234632	0.230974	0.582727	1.19668	-1.32877	-0.289753
6.92788	2.20059	-0.275968	-0.0384289	6.74545	7.23017	-2.83365
9.44809	1.45504	-3.53006	1.44981	-71.8598	-0.642431	0.183708
0.0811061	-0.806731	1.48437	0.0493288	-4.03035	3.192	-1.38889
1.7712	-2.27866	1.71435	0.0402462	1.72519	2.12587	-1.22132
-7.60202	-7.57579	5.19969	-0.815491	26.6969	2.43199	-3.04979
2.97888	1.02907	5.4078	-1.32329	7.0794	-10.1728	-0.988928
3.3098	4.55752	-6.56535	0.254487	17.3963	-2.73548	2.95512
-2.82432	-2.00057	0.671524	-0.296106	4.16957	8.19212	-1.46078
4.84164	5.4499	-3.2251	-1.52903	24.7301	-48.0839	-1.50582
2.09532	1.75741	-0.0197077	0.344786	28.5572	-42.6352	-3.37322
-9.75646	-1.47305	2.45611	-0.232188	34.2617	8.76459	-0.718322
1.96394	-0.690417	1.07389	0.243511	-0.2509	1.90109	-1.49311
-1.43857	1.15661	0.079692	0.408477	-2.97805	3.01014	0.650286
-0.196969	-0.0186746	0.252615	0.30439	-1.02957	1.70637	0.697307
-6.95286	-7.55729	1.52604	-0.217603	2.48054	23.9575	8.54467
5.13006	-7.32852	-1.19048	0.518673	-6.02338	12.5485	-1.16768
0.0683559	-0.361478	1.12109	0.272958	-0.611084	2.54323	-0.673054
-4.60999	-7.45972	-2.04189	2.14791	-13.1224	29.0157	-0.0237448
-0.7011	-1.82044	1.45831	-0.235511	-15.4217	16.1852	-1.83463
2.32622	-0.42975	1.73407	0.0687397	-4.47883	2.66856	-2.05283
0.774502	-0.635078	2.03282	0.0994349	-2.51395	26.7716	-1.04854
5.96768	-8.23552	5.71034	-1.15169	-1.03193	-37.6553	-4.50725
0.612705	-3.2655	1.46275	0.890626	28.5079	-26.3331	-2.83958
4.7055	4.81975	4.08307	2.07697	-61.0055	5.01705	-2.60166
1.02818	-6.04806	5.0897	0.762717	-6.77857	-2.18216	-5.10823
7.09409	2.23819	-1.85277	1.09505	-3.7587	-23.731	3.44715
-0.146182	-0.0891188	0.850617	0.295205	2.17247	-2.90566	-0.632009
1.82465	-1.19549	0.0482631	0.118349	4.7857	-4.78517	0.224708

## Sheet: Sheet2
prob_all
0.998743
0.999963
0.99981
0.999892
0.999842
0.99991
0.999927
0.999845
0.999872
0.999981
0.999819
0.999453
0.99918
0.999564
0.0089295
0.99997
0.999362
0.9996
0.999354
0.997485
0.999953
0.99979
0.999884
0.999839
0.999436
0.999871
0.999958
0.999912
0.998712
0.999985
0.996535
0.999723
0.998517
0.998541
0.999298
0.997316
0.998364
0.99916
0.202422
0.967746
0.999801
0.998886
0.999917
0.999911
0.999835
0.999862
0.999902
0.999852
0.999935
0.999811
0.999109
0.999816
0.999024
0.999807
0.999752
0.999576
0.999854
0.999735
0.9996
0.999868
0.999827
0.999922
0.999447
0.999902
0.9997
0.999767
0.999799
0.999807
0.999687
0.999559
0.99952
0.999964
0.999856
0.999693
0.999867
0.999956
0.999863
0.999938
0.999757
0.99977
0.999914
0.999842
0.999832
0.999846
0.999816
0.998022
0.999346
0.999955
0.999846
0.999594
0.999929
0.999973
0.999879
0.999938
0.999828
0.999963
0.99995
0.999854
0.999971
0.999899
0.999957
0.999866
0.999963
0.999975
0.99997
0.999579
0.999954
0.99991
0.99991
0.999968
0.999666
0.999907
0.999977
0.999981
0.999936
0.999879
0.999982
0.999493
0.999889
0.999976
0.999897
0.99963
0.999938
0.999962
0.999947
0.999982
0.999982
0.999724
0.999908
0.999888
0.999743
0.999979
0.998996
0.99998
0.999956
0.999961
0.999962
0.999599
0.999947
0.999924
0.999958
0.999938
0.999945
0.999944
0.999889
0.999963
0.999965
0.999936
0.999664
0.999789
0.99991
0.999903
0.999425
0.999468
0.995491
0.997193
0.999759
0.99968
0.995609
0.99978
0.999929
0.999569
0.999945
0.999366
0.999846
0.999919
0.999961
0.999953
0.999969
0.999921
0.99983
0.999621
0.999791
0.999952
0.999939
0.99997
0.999957
0.999855
0.999865
0.999935
0.999929
0.99995
0.999957
0.9858
0.999915
0.999732
0.999811
0.999606
0.999962
0.999949
0.999896
0.99988
0.999844
0.999936
0.999937
0.999899
0.99996
0.999961
0.999929
0.999953
0.999912
0.999982
0.999956
0.999859
0.9999
0.999897
0.999394
0.999427
0.999945
0.999938
0.999971
0.999873
0.999893
0.999966
0.99967
0.999875
0.999979
0.999769
0.999893
0.999919
0.99988
0.999819
0.999975
0.999966
0.999948
0.999882
0.999842
0.999634
0.99974
0.999879
0.999975
0.999908
0.999869
0.999867
0.999817
0.999967
0.999909
0.999967
0.999932
0.999846
0.999845
0.999922
0.999935
0.999988
0.999455
0.999777
0.999376
0.999905
0.999899
0.999704
0.999803
0.999666
0.999959
0.999957
0.999872
0.999954
0.99982
0.999743
0.999954
0.999916
0.999895
0.9999
0.999983
0.999965
0.999976
0.999971
0.999976
0.999596
0.999861
0.999934
0.999743
0.999907
0.99987
0.998717
0.999872
0.999963
0.996018
0.999965
0.999886
0.99998
0.999931
0.999932
0.999965
0.999956
0.999962
0.999965
0.999955
0.999966
0.999715
0.999969
0.999984
0.99989
0.999922
0.999769
0.999673
0.99995
0.999695
0.999915
0.999901
0.999693
0.999929
0.9999
0.999937
0.999976
0.999873
0.999968
0.999746
0.999772
0.99992
0.999775
0.989461
0.999874
0.999935
0.999939
0.999766
0.999834
0.999962
0.999772
0.999945
0.999919
0.999798
0.999878
0.999936
0.999971
0.999917
0.999722
0.999929
0.999412
0.999844
0.999389
0.999973
0.999943
0.999886
0.99993
0.999494
0.999917
0.999961
0.999877
0.99992
0.999838
0.999967
0.99992
0.997698
0.999844
0.999844
0.999976
0.999882
0.999814
0.999878
0.999956
0.999828
0.999891
0.99994
0.999842
0.999931
0.99988
0.999832
0.999878
0.999517
0.999838
0.999851
0.990066
0.999693
0.999748
0.999981
0.999246
0.999926
0.999887
0.996931
0.999715
0.999859
0.999416
0.999807
0.999862
0.999838
0.999721
0.999765
0.99987
0.999898
0.99973
0.999621
0.999735
0.996094
0.999782
0.999616
0.998868
0.999787
0.999887
0.999741
0.999853
0.999719
0.999888
0.999959
0.999895
0.999958
0.999893
0.999982
0.999942
0.999963
0.999985
0.999767
0.999919
0.99988
0.999947
0.9999
0.999841
0.999918
0.999971
0.999853
0.999808
0.999965
0.999893
0.999956
0.999904
0.999823
0.999905
0.999911
0.999973
0.999899
0.999899
0.999802
0.999827
0.999916
0.999969
0.999957
0.999931
0.999922
0.999915
0.999975
0.999913
0.99996
0.999912
0.999838
0.999864
0.999871
0.999773
0.999861
0.99987
0.999937
0.999898
0.99991
0.999923
0.999954
0.999962
0.99989
0.999921
0.999955
0.999899
0.999963
0.99986
0.99985
0.999902
0.99986
0.999955
0.999913
0.99992
0.999953
0.999521
0.999713
0.999618
0.999853
0.999932
0.999942
0.999821
0.999914
0.999951
0.999966
0.999982
0.999248
0.999883
0.999956
0.999907
0.998348
0.999972
0.999873
0.999931
0.999539
0.999907
0.999876
0.999885
0.999689
0.999655
0.999409
0.999935
0.999961
0.999983
0.118581
0.99991
0.999585
0.999813
0.999913
0.999873
0.999513
0.994943
0.999879
0.999702
0.999664
0.997908
0.999742
0.999948
0.999425
0.999931
0.999804
0.999921
0.999969
0.999911
0.999829
0.999929
0.999729
0.999864
0.99986
0.999901
0.999954
0.999941
0.999925
0.999891
0.999929
0.999962
0.999955
0.999906
0.999765
0.999972
0.999832
0.999932
0.999957
0.999952
0.999931
0.999837
0.999862
0.999973
0.999973
0.999877
0.999769
0.999405
0.999679
0.999816
0.999802
0.999738
0.998788
0.995595
0.999923
0.999942
0.999968
0.99989
0.999839
0.999906
0.999942
0.99992
0.99978
0.99979
0.99987
0.999695
0.999809
0.999947
0.999966
0.999682
0.999962
0.999119
0.999947
0.999633
0.999964
0.999513
0.999904
0.999922
0.999388
0.999705
0.999917
0.999899
0.999337
0.999886
0.99985
0.99984
0.999864
0.999886
0.999856
0.999819
0.999923
0.999866
0.999942
0.99997
0.999649
0.999873
0.999935
0.999764
0.999209
0.995957
0.999665
0.999701
0.999608
0.999574
0.999763
0.996
0.999791
0.99944
0.999603
0.999668
0.999769
0.995934
0.999777
0.999721
0.999856
0.999977
0.999948
0.999987
0.999978
0.999934
0.99998
0.999933
0.999964
0.999137
0.999962
0.999879
0.999038
0.999793
0.999666
0.998757
0.999844
0.999863
0.999886
0.999665
0.0792009
0.999788
0.988445
0.999857
0.999949
0.999909
0.999958
0.999941
0.999975
0.999931
0.999932
0.999974
0.999976
0.999978
0.742676
0.999825
0.999627
0.999886
0.999928
0.99989
0.99984
0.99975
0.999969
0.99976
0.999883
0.999842
0.999902
0.99991
0.999966
0.999833
0.999913
0.9997
0.999958
0.99987
0.99951
0.999955
0.9999
0.999851
0.999692
0.9998
0.996287
0.999937
0.999835
0.999458
0.998995
0.999936
0.999719
0.998383
0.999962
0.999869
0.99963
0.999941
0.999954
0.999758
0.999961
0.999951
0.999805
0.999839
0.999989
0.99119
0.999927
0.999925
0.999966
0.999866
0.999906
0.999576
0.999892
0.999944
0.999918
0.999691
0.999978
0.999894
0.999908
0.999848
0.999831
0.999851
0.999882
0.999898
0.999841
0.999898
0.999827
0.999719
0.999959
0.999953
0.999958
0.999824
0.999815
0.999943
0.99965
0.999855
0.999854
0.999147
0.999946
0.999933
0.999951
0.999963
0.999761
0.999808
0.999945
0.999954
0.999919
0.999297
0.999861
0.999424
0.999961
0.999977
0.999947
0.999934
0.999964
0.999956
0.999926
0.999929
0.99994
0.999975
0.99997
0.998086
0.99992
0.999844
0.999925
0.999881
0.999906
0.999934
0.999974
0.999864
0.999955
0.999957
0.999575
0.99984
0.999919
0.99991
0.999709
0.999936
0.999852
0.999884
0.999872
0.999846
0.999299
0.999453
0.999849
0.998379
0.999951
0.999883
0.999948
0.968158
0.999845
0.999858
0.999914
0.999769
0.999794
0.999911
0.999957
0.999976
0.999935
0.999896
0.999818
0.99993
0.99993
0.997027
0.999876
0.999913
0.999708
0.999894
0.999862
0.999967
0.999817
0.999932
0.999887
0.999968
0.999883
0.999935
0.996786
0.999859
0.999945
0.999884
0.999847
0.999937
0.999912
0.999961
0.999908
0.999887
0.99996
0.999881
0.999948
0.999933
0.999892
0.997697
0.99989
0.999815
0.999911
0.997947
0.972709
0.999601
0.999606
0.999769
0.99981
0.999931
0.999742
0.999759
0.999858
0.99986
0.999878
0.999881
0.99988
0.999947
0.999889
0.9999
0.99991
0.999888
0.998801
0.999974
0.999836
0.999691
0.999936
0.999975
0.999675
0.999846
0.999962
0.999919
0.999874
0.999976
0.99904
0.999949
0.999909
0.999945
0.999939
0.999872
0.999992
0.999934
0.999947
0.999915
0.999958
0.999964
0.999091
0.999923
0.999827
0.999969
0.999947
0.999906
0.999955
0.999969
0.999695
0.999962
0.999781
0.999957
0.999666
0.999842
0.999906
0.999937
0.999826
0.99992
0.999974
0.999938
0.999972
0.999889
0.999966
0.999973
0.999937
0.998976
0.999898
0.999955
0.99999
0.999976
0.999849
0.999959
0.999734
0.999784
0.999813
0.999832
0.99998
0.999807
0.999964
0.999408
0.999983
0.999972
0.999741
0.999924
0.999316
0.999966
0.99995
0.99992
0.999929
0.999409
0.99994
0.999966
0.999912
0.999939
0.999964
0.999715
0.999906
0.998921
0.999834
0.999948
0.999958
0.999752
0.999795
0.999964
0.99995
0.999916
0.999976
0.99997
0.999919
0.999926
0.99984
0.999723
0.999693
0.999937
0.994652
0.999931
0.999125
0.999918
0.999962
0.999918
0.999913
0.999949
0.99985
0.999881
0.999941
0.999815
0.99943
0.999377
0.999975
0.999961
0.999962
0.999902
0.999705
0.999849
0.999912
0.999963
0.999874
0.999942
0.999855
0.99969
0.999937
0.999959
0.999881
0.999991
0.999972
0.999931
0.999873
0.999914
0.999948
0.999965
0.999973
0.999869
0.999936
0.999907
0.999958
0.999926
0.999701
0.999524
0.997147
0.999537
0.99968
0.998783
0.999684
0.999968
0.999749
0.999835
0.999908
0.997009
0.999635
0.999977
0.999948
0.999366
0.998665
0.999783
0.999926
0.999941
0.99992
0.999766
0.999837
0.999975
0.999729
0.999266
0.999837
0.999904
0.999965
0.999967
0.999976
0.999935
0.999965
0.999937
0.999876
0.999919
0.999964
0.999963
0.999785
0.99993
0.999899
0.999584
0.999866
0.999904
0.999868
0.999842
0.999817
0.999743
0.999951
0.990642
0.999864
0.9979
0.999816
0.999908
0.999928
0.99997
0.999721
0.999964
0.999918
0.999925
0.99864
0.999975
0.999978
0.999966
0.999959
0.999981
0.999989
0.999929
0.999766
0.99993
0.987537
0.997161
0.99978
0.999777
0.999132
0.997423
0.997842
0.999311
0.999986
0.999696
0.999941
0.999154
0.999915
0.999913
0.999932
0.999767
0.99337
0.999563
0.999946
0.999988
0.998547
0.999909
0.99986
0.999929
0.999753
0.999918
0.999823
0.999874
0.99991
0.999916
0.999828
0.999734
0.999034
0.999923
0.997609
0.999477
0.999472
0.999804
0.9998
0.999728
0.998535
0.99951
0.999862
0.999485
0.999073
0.999611
0.999746
0.998307
0.99851
0.999892
0.997896
0.999868
0.99896
0.999939
0.999584
0.999927
0.999955
0.999943
0.999937
0.999974
0.999912
0.999894
0.999911
0.999961
0.999978
0.999803
0.999982
0.999987
0.999954
0.99985
0.999417
0.999954
0.999007
0.999963
0.999975
0.999924
0.999982
0.999939
0.99996
0.999867
0.982741
0.999974
0.999973
0.999981
0.999871
0.998161
0.99984
0.99975
0.996917
0.99975
0.999572
0.998559
0.971322
0.999857
0.999883
0.999941
0.999945
0.999943
0.999931
0.999834
0.999788
0.999803
0.999977
0.999922
0.999832
0.999979
0.999912
0.999932
0.999767
0.999955
0.999921
0.999985
0.999929
0.999975
0.996899
0.999879
0.999953
0.999966
0.999893
0.999911
0.999916
0.999931
0.999808
0.999979
0.999767
0.99991
0.999951
0.999886
0.99994
0.999936
0.999982
0.999982
0.999662
0.999954
0.999884
0.999945
0.999828
0.999842
0.999803
0.999964
0.999929
0.999953
0.999948
0.99998
0.999981
0.999946
0.999858
0.99994
0.999897
0.999961
0.99985
0.999835
0.999253
0.999856
0.999774
0.999912
0.999654
0.999879
0.999881
0.999969
0.99984
0.999755
0.999901
0.999963
0.999922
0.99897
0.999797
0.998244
0.999474
0.999129
0.99915
0.999927
0.998992
0.99983
0.999932
0.999609
0.999548
0.999941
0.999725
0.999547
0.999377
0.999658
0.997786
0.999826
0.999938
0.999962
0.999961
0.999874
0.99997
0.999863
0.999979
0.999921
0.999948
0.999937
0.999949
0.999949
0.999952
0.999966
0.999956
0.999767
0.999879
0.999927
0.999754
0.999193
0.999963
0.999973
0.999798
0.999957
0.999975
0.999925
0.999444
0.999984
0.99996
0.99998
0.999914
0.999891
0.999854
0.999975
0.999927
0.999904
0.999971
0.999973
0.99996
0.999846
0.999872
0.999918
0.999864
0.999611
0.999869
0.997963
0.972264
0.999488
0.999833
0.998824
0.999957
0.999907
0.999864
0.999943
0.914529
0.999958
0.999184
0.999643
0.998782
0.999827
0.999891
0.999661
0.99931
0.994189
0.999638
0.99977
0.999856
0.999972
0.999977
0.999948
0.999915
0.999554
0.999951
0.999648
0.999967
0.999873
0.999232
0.964368
0.999967
0.999613
0.999831
0.998947
0.999828
0.999945
0.999973
0.999804
0.999908
0.99985
0.999869
0.999953
0.999868
0.999979
0.999774
0.999859
0.998683
0.999877
0.999927
0.999887
0.99868
0.998935
0.99997
0.999544
0.999973
0.999549
0.9999
0.999377
0.99987
0.999955
0.999909
0.999933
0.99989
0.999967
0.999599
0.999956
0.999978
0.999814
0.999475
0.999916
0.999965
0.99986
0.999986
0.99919
0.999458
0.999918
0.999937
0.994047
0.999851
0.99969
0.998742
0.998743
0.999505
0.999399
0.999934
0.012804
0.997032
0.999007
0.999876
0.998623
0.99966
0.999298
0.999869
0.999957
0.999504
0.99998
0.999893
0.999513
0.999702
0.999843
0.999872
0.999243
0.996704
0.99991
0.999932
0.999412
0.997457
0.999714
0.997986
0.999351
0.99987
0.997071
0.999768
0.99995
0.997397
0.999948
0.999993
0.999971
0.999958
0.999966
0.999985
0.999857
0.963448
0.999986
0.999667
0.999352
0.999808
0.999906
0.999905
0.999897
0.999949
0.999868
0.999938
0.999923
0.999949
0.999968
0.999455
0.999892
0.998995
0.997575
0.999921
0.99958
0.999936
0.999985
0.99953
0.999986
0.999876
0.999947
0.995841
0.999851
0.999949
0.999955
0.999958
0.999984
0.999952
0.999837
0.999916
0.540973
0.992364
0.964015
0.972822
0.980179
0.994916
0.997957
0.976644
0.967873
0.969535
0.962104
0.999941
0.999965
0.999949
0.999854
0.999944
0.999887
0.999914
0.999818
0.999926
0.999951
0.99994
0.999971
0.999726
0.999761
0.999806
0.999981
0.999956
0.999822
0.99998
0.999982
0.999938
0.999952
0.999957
0.999951
0.999862
0.991579
0.999482
0.999485
0.999972
0.999958
0.999971
0.999967
0.999046
0.999869
0.999348
0.999919
0.999789
0.999935
0.999944
0.999964
0.99969
0.999926
0.999726
0.999243
0.99964
0.999565
0.99946
0.99969
0.999704
0.999912
0.999548
0.998456
0.999223
0.999935
0.997253
0.999343
0.999105
0.999773
0.999941
0.99995
0.999896
0.999969
0.999741
0.99991
0.999776
0.999103
0.999964
0.999872
0.999913
0.999743
0.999566
0.998869
0.999852
0.999749
0.99996
0.999716
0.999873
0.999947
0.99993
0.999753
0.999936
0.999912
0.999759
0.996151
0.998922
0.999265
0.999928
0.999916
0.999357
0.999969
0.99993
0.997887
0.999925
0.999932
0.999749
0.999783
0.999661
0.999823
0.999782
0.999889
0.999173
0.999831
0.999911
0.999737
0.999927
0.9999
0.999973
0.999974
0.999921
0.786305
0.995876
0.999795
0.987914
0.999805
0.999861
0.999781
0.999895
0.999905
0.999939
0.999991
0.999904
0.999844
0.999894
0.999924
0.999851
0.999966
0.999914
0.99961
0.999753
0.99977
0.999864
0.998876
0.999747
0.99995
0.999938
0.999037
0.999267
0.97746
0.999563
0.99888
0.998135
0.999869
0.996705
0.999143
0.999955
0.999941
0.999692
0.999977
0.999959
0.999861
0.999632
0.999741
0.999944
0.999952
0.999952
0.999927
0.999566
0.999676
0.627559
0.999866
0.999943
0.99995
0.998326
0.999954
0.999925
0.999914
0.999937
0.999971
0.999942
0.999921
0.999787
0.999969
0.999911
0.999976
0.999875
0.999877
0.999817
0.967623
0.0487997
0.999959
0.999848
0.999773
0.937695
0.986043
0.984091
0.999438
0.999881
0.999695
0.999815
0.99694
0.999821
0.998566
0.999222
0.999936
0.999692
0.999887
0.99956
0.999592
0.999924
0.968825
0.99916
0.9994
0.999922
0.999477
0.999826
0.999944
0.999928
0.999919
0.999917
0.999882
0.999905
0.999896
0.999928
0.999838
0.99993
0.999595
0.999784
0.999855
0.999958
0.999926
0.999953
0.999949
0.999975
0.99947
0.995841
0.999578
0.999978
0.997701
0.999847
0.999843
0.999964
0.99975
0.999766
0.999959
0.999929
0.999901
0.999955
0.999951
0.99991
0.999889
0.999965
0.999917
0.999917
0.999816
0.999959
0.999877
0.999924
0.999738
0.99996
0.999838
0.99992
0.999854
0.999977
0.999913
0.999935
0.998297
0.999959
0.99995
0.999981
0.999779
0.99998
0.999973
0.999915
0.999924
0.999836
0.999966
0.99997
0.999754
0.991623
0.999787
0.999967
0.999978
0.99989
0.999918
0.999966
0.999994
0.999979
0.999972
0.999954
0.999993
0.999799
0.999885
0.999849
0.999957
0.999928
0.999935
0.975138
0.999953
0.998755
0.999905
0.999577
0.999952
0.999946
0.999921
0.999971
0.999983
0.99997
0.999944
0.999962
0.999985
0.999979
0.998132
0.999821
0.999971
0.99999
0.999907
0.999582
0.999783
0.99969
0.999817
0.999225
0.998643
0.99812
0.999812
0.999871
0.999892
0.99992
0.999964
0.999973
0.999909
0.999663
0.999974
0.999881
0.999944
0.999938
0.999832
0.999897
0.999433
0.997469
0.999958
0.999638
0.999832
0.998611
0.9998
0.999468
0.998428
0.999851
0.999046
0.999858
0.999569
0.999982
0.999512
0.999913
0.999994
0.999894
0.999972
0.999985
0.999954
0.999978
0.999811
0.999946
0.999882
0.99986
0.999732
0.999948
0.987777
0.999966
0.996784
0.999869
0.995117
0.999981
0.99987
0.999806
0.998473
0.999557
0.999793
0.999835
0.99939
0.998069
0.999893
0.999562
0.999077
0.991643
0.993854
0.999715
0.999519
0.999912
0.999864
0.999294
0.999497
0.999712
0.999801
0.998585
0.999351
0.999363
0.999874
0.999893
0.999931
0.999947
0.999971
0.999932
0.999955
0.99998
0.999909
0.999441
0.999764
0.999927
0.999894
0.999876
0.999373
0.989413
0.999833
0.999881
0.999207
0.999886
0.99986
0.99989
0.999835
0.999955
0.999938
0.999858
0.999853
0.999904
0.999918
0.999977
0.999885
0.999617
0.999855
0.999939
0.999806
0.999724
0.999893
0.99991
0.999915
0.999951
0.999958
0.999454
0.998342
0.999752
0.999638
0.99996
0.999754
0.997858
0.999753
0.999914
0.999978
0.999836
0.999965
0.99968
0.999448
0.999921
0.999684
0.999822
0.999876
0.999503
0.999945
0.998192
0.999682
0.989753
0.996411
0.999773
0.999905
0.999874
0.999877
0.999982
0.999959
0.999797
0.999911
0.999926
0.999622
0.999987
0.99986
0.999664
0.999982
0.999939
0.999883
0.999584
0.998437
0.996048
0.999687
0.999766
0.999643
0.999629
0.99991
0.999885
0.999767
0.999838
0.998666
0.995781
0.999885
0.999377
0.997474
0.999593
0.999517
0.999291
0.99867
0.99996
0.999042
0.998503
0.999828
0.999926
0.999641
0.999899
0.999895
0.999836
0.999316
0.99788
0.999809
0.999774
0.998195
0.997997
0.999671
0.999941
0.999883
0.999913
0.999952
0.999938
0.999476
0.999342
0.997257
0.99985
0.999914
0.999606
0.999966
0.999929
0.999619
0.999105
0.999235
0.999806
0.999988
0.999696
0.999899
0.999958
0.999463
0.99992
0.999923
0.999954
0.999795
0.999689
0.999963
0.99978
0.998825
0.999478
0.99964
0.999937
0.999892
0.999962
0.999971
0.999984
0.999974
0.99998
0.99998
0.999959
0.999551
0.996502
0.999483
0.999046
0.999496
0.99904
0.999516
0.999306
0.999841
0.999725
0.999872
0.999872
0.999726
0.999819
0.999154
0.998247
0.999566
0.995651
[truncated: 7,417 more rows]
