# Supplementary material for: Microseismic monitoring with the quake neural operator
Source: Nat Commun. 2026 Jul 6;17:5677. doi: 10.1038/s41467-026-73965-6 (PMC13338072; doi:10.1038/s41467-026-73965-6)
Supplement: Supplementary file 3 — Source Data [file 41467_2026_73965_MOESM3_ESM.zip › Source Data/Figure9.xlsx]

## Sheet: Figure 9a
station number	edge number	repeat of run	time [ms]
10	50	0	92.2472
10	50	1	92.7336
10	50	2	91.856
10	50	3	93.8767
10	50	4	92.6938
10	50	5	92.686
10	100	0	166.768
10	100	1	168.108
10	100	2	166.646
10	100	3	166.333
10	100	4	170.676
10	100	5	167.182
20	50	0	314.478
20	50	1	313.929
20	50	2	313.065
20	50	3	314.589
20	50	4	314.341
20	50	5	312.757
20	100	0	391.562
20	100	1	395.268
20	100	2	392.181
20	100	3	399.644
20	100	4	399.915
20	100	5	404.227
20	200	0	574.044
20	200	1	574.395
20	200	2	567.601
20	200	3	571.682
20	200	4	570.361
20	200	5	560.66
20	400	0	916.666
20	400	1	927.254
20	400	2	927.46
20	400	3	918.3
20	400	4	929.187
20	400	5	932.785
50	50	0	606.199
50	50	1	604.109
50	50	2	605.438
50	50	3	609.474
50	50	4	607.458
50	50	5	603.404
50	100	0	677.387
50	100	1	676.587
50	100	2	676.412
50	100	3	684.478
50	100	4	684.476
50	100	5	688.059
50	200	0	844.017
50	200	1	846.487
50	200	2	849.168
50	200	3	851.523
50	200	4	889.046
50	200	5	863.297
50	400	0	1197.16
50	400	1	1200.44
50	400	2	1193.94
50	400	3	1194.29
50	400	4	1193.69
50	400	5	1201.17
50	1000	0	2829.1
50	1000	1	2373.51
50	1000	2	2378.59
50	1000	3	2330.26
50	1000	4	2336.95
50	1000	5	2328.21
50	1500	0	3335.82
50	1500	1	3351.46
50	1500	2	3332.77
50	1500	3	3311.86
50	1500	4	3340.58
50	1500	5	3336.28
50	2000	0	4380.15
50	2000	1	4366.52
50	2000	2	4452.25
50	2000	3	4494.23
50	2000	4	4386.49
50	2000	5	4373.24
50	2500	0	5378.04
50	2500	1	5388.04
50	2500	2	5376.54
50	2500	3	5363.05
50	2500	4	5372.87
50	2500	5	5349.38

## Sheet: Figure 9b
number of edge	repeat 1 [MB]	repeat 2 [MB]	repeat 3 [MB]	repeat 4 [MB]	repeat 5 [MB]	repeat 6 [MB]
100	103.88	604.77	718.61	510.81	657.47	696.45
400	1066.66	2881.59	2755.77	2489.19	2852.19	2777.92
2500	10051.4	3504.17	3926.58	4659.42	5872.3	5879.69
