# Supplementary material for: Microseismic monitoring with the quake neural operator
Source: Nat Commun. 2026 Jul 6;17:5677. doi: 10.1038/s41467-026-73965-6 (PMC13338072; doi:10.1038/s41467-026-73965-6)
Supplement: Supplementary file 3 — Source Data [file 41467_2026_73965_MOESM3_ESM.zip › Source Data/Figure5.xlsx]

## Sheet: Sheet1
SNR [dB]	QNO_absolute_error_longitude [km]	QNO_absolute_error_latitude [km]	QNO_absolute_error_depth [km]	QNO_absolute_error_time [s]
20	2.00521	1.07679	1.208	0.15043
18	2.07096	1.17633	1.18025	0.157362
16	2.15053	1.29676	1.14478	0.167446
14	2.24519	1.42562	1.10273	0.181811
12	2.36033	1.53525	1.05677	0.200924
10	2.49321	1.57286	1.00897	0.226074
8	2.65286	1.57936	0.949571	0.259198
6	2.86699	1.63758	0.867111	0.300102
4	2.99036	1.64748	0.786904	0.334408
2	2.93826	1.56469	0.849802	0.329169
0	3.18815	1.73669	1.42483	0.182498
-2	4.31905	2.24164	2.252	0.12612
-4	5.87101	2.91019	2.5663	0.31827
-6	6.19403	3.64058	2.84113	0.32533
-8	5.45317	3.85499	3.05103	0.092988
