# Supplementary material for: Microseismic monitoring with the quake neural operator
Source: Nat Commun. 2026 Jul 6;17:5677. doi: 10.1038/s41467-026-73965-6 (PMC13338072; doi:10.1038/s41467-026-73965-6)
Supplement: Supplementary file 3 — Source Data [file 41467_2026_73965_MOESM3_ESM.zip › Source Data/Figure2.xlsx]

## Sheet: training
event_train_time	event_train_magnitude	event_train_station_number	event_train_depth
1987-05-10 12:38:36	1.76	12	10.66
1987-05-07 10:31:48	1.73	9	3.36
1987-05-10 22:05:40	1.52	8	10.32
1987-05-11 09:44:28	1.45	8	5.5
1987-05-11 09:56:37	1.41	8	5.8
1987-05-12 03:13:12	1.31	8	4.77
1987-05-12 08:53:38	1.65	11	9.24
1987-05-12 11:03:00	1.09	12	8.53
1987-05-12 15:32:11	1.06	8	9.41
1987-05-12 16:07:40	1.47	8	2.07
1987-05-14 14:46:56	1.28	11	9.9
1987-05-15 13:03:51	1.48	8	5.24
1987-05-16 02:01:59	1.69	9	11.14
1987-05-16 09:06:43	1.42	10	6.53
1987-05-16 16:51:31	1.07	8	6.85
1987-05-18 00:19:37	1.32	8	9.47
1987-05-18 02:42:19	1.07	10	7.9
1987-05-19 04:50:58	1.17	9	6.5
1987-05-19 11:39:54	1.69	9	3.36
1987-05-19 12:23:44	1.71	9	4.4
1987-05-17 07:25:18	1.1	8	5.75
1987-05-17 11:46:53	1.93	11	6.83
1987-05-20 05:09:04	1.41	8	3.9
1987-05-21 06:49:54	1.22	8	6.48
1987-05-21 08:49:54	1.22	8	7.79
1987-05-21 17:58:58	1.47	8	6.83
1987-05-21 20:26:13	1.56	8	7.26
1987-05-21 21:10:32	1.82	8	7.29
1987-05-21 18:25:28	1.19	9	7.15
1987-05-23 04:49:25	1.29	8	5.06
1987-02-18 22:29:13	1.97	9	5.69
1987-05-23 05:37:29	1.07	10	6.65
1987-10-12 11:04:00	1.66	8	3.99
1987-11-09 19:50:09	1.57	10	10.89
1988-01-12 16:48:53	1.95	9	6.45
1988-02-28 06:07:10	1.17	8	10.31
1987-05-25 07:44:26	1.16	8	6.23
1988-07-04 17:31:51	0.79	11	2.63
1988-08-05 11:58:29	1.4	8	7.14
1988-08-15 14:32:26	1.74	8	2.53
1987-05-23 20:01:34	1.19	9	6.73
1988-10-25 18:36:02	1.76	9	0.02
1989-02-14 23:38:35	1.73	8	4.62
1990-02-26 15:18:55	1.74	9	12.41
1987-05-25 17:43:00	1.79	8	6.03
1987-05-30 20:34:55	0.75	8	9.35
1987-06-02 13:18:38	0.86	8	6.94
1987-06-03 06:56:07	2	9	3.66
1987-06-03 16:12:53	1.58	9	4.27
1984-03-12 13:31:39	1.72	9	1.74
1987-06-05 02:04:38	1.39	8	3.58
1987-06-05 13:33:24	0.79	8	5.99
1987-06-05 18:27:32	1.42	8	6.8
1987-06-05 20:20:29	1.25	8	9.01
1987-06-10 17:03:28	0.96	9	10.35
1987-06-11 04:50:01	1.06	8	3.56
1987-06-11 08:27:33	1.8	9	6.54
1987-06-14 12:17:43	1.43	9	5.6
1987-06-15 08:49:08	1.28	13	9.52
1987-06-15 09:57:32	1.48	14	13.31
1987-06-15 12:49:16	1.95	10	4.01
1987-06-17 04:01:59	1.34	9	5.1
1987-06-18 11:05:03	1.91	16	8.8
1987-06-19 17:12:20	1.7	9	4.31
1987-06-21 10:45:33	1.41	8	8.2
1987-06-21 19:33:40	1.47	8	7.19
1987-06-21 22:13:21	1.59	8	4.49
1987-06-22 19:55:09	1.85	8	10.22
1987-06-23 08:18:04	1.7	11	7.14
1987-06-23 12:08:31	1.32	8	5.07
1987-06-23 14:30:54	1.27	10	6.62
1987-06-25 08:28:51	1.44	12	7.85
1987-06-26 07:20:10	0.88	10	8.58
1987-06-26 13:05:11	1.71	9	4.24
1987-06-28 02:50:25	1.88	15	16.99
1987-06-28 04:29:03	1.36	8	7.32
1987-06-28 05:13:02	1.32	12	9.58
1987-06-26 19:57:07	1.12	11	9.08
1987-07-02 00:18:26	1.51	9	6.23
1987-07-03 03:23:27	1.59	10	6.88
1987-07-03 16:58:37	1.85	9	3.54
1987-07-04 18:12:54	1.34	10	5.61
1987-07-04 22:30:58	1.06	11	4.11
1987-07-05 10:10:31	1.49	9	6.53
1987-07-08 16:02:26	1.78	8	3.77
1987-07-08 21:44:36	1.44	9	6.78
1987-07-10 11:33:45	1.86	10	6.54
1987-07-10 23:28:04	1.53	10	4.42
1987-07-11 03:50:40	1.49	10	7.71
1987-07-12 11:40:59	1.82	10	6.24
1987-07-13 06:06:19	1.37	12	7.95
1987-07-13 09:33:36	1.74	10	7.77
1987-07-13 08:44:15	1.14	8	7.61
1987-07-15 21:43:33	1.73	10	4
1987-07-16 20:57:52	1.52	11	8.36
1987-07-18 18:09:33	1.86	8	4.55
1987-07-18 18:33:33	1.72	8	3.95
1987-07-19 22:59:42	1.76	11	6.3
1987-07-20 01:22:51	1.65	8	4.93
1987-07-25 15:45:22	1.52	11	7.49
1987-07-26 03:02:28	1.37	8	6.29
1987-07-26 12:34:26	1.73	9	9.34
1987-07-27 21:37:29	1.38	8	11.18
1987-07-27 22:04:08	1.23	9	10.8
1987-07-28 01:42:57	1.44	10	11.28
1987-07-28 03:42:11	1.28	8	7.02
1987-07-28 04:54:58	1.45	9	5.9
1987-07-27 15:31:38	1.89	11	6.48
1987-07-29 00:10:49	1.83	9	6.31
1987-08-02 03:45:25	1.65	8	2.16
1987-08-06 04:39:04	1.68	10	3.81
1987-08-06 23:15:26	1.2	10	6.48
1987-08-07 16:31:51	1.52	13	4.39
1987-08-08 00:28:08	1.11	9	6.43
1987-08-06 19:35:30	1.24	12	10.19
1987-08-09 09:38:01	1.81	9	7.43
1987-08-08 17:21:56	1.58	10	10.46
1987-08-09 19:07:19	1.87	10	3.05
1987-08-10 06:29:31	1.59	9	6.99
1987-08-11 01:53:28	1.09	9	8.5
1987-08-14 02:39:15	1.76	9	6.36
1987-08-17 11:04:52	0.67	10	2.85
1987-08-17 12:26:44	1.42	12	5.38
1987-08-17 14:18:03	1.31	11	5.48
1987-08-21 16:30:37	1.49	9	9.76
1987-08-29 07:26:25	1.46	8	9.35
1987-08-29 15:17:26	1.93	8	6.67
1987-08-31 19:55:26	1.45	8	5.12
1987-08-31 20:34:47	1.85	9	5.87
1987-09-05 15:42:23	1.75	8	6.12
1987-09-05 17:11:21	1.75	9	8.72
1987-09-05 18:17:21	1.45	10	2.24
1987-09-06 22:40:15	1.56	11	9.21
1987-09-10 07:28:34	0.74	9	9.87
1987-09-12 06:09:56	1.36	9	6.22
1987-09-14 10:25:59	1.32	9	3.61
1987-09-18 01:31:53	1.07	8	3.33
1987-09-24 07:21:30	1.04	8	7.91
1987-09-23 16:02:48	1.11	10	5.75
1987-09-26 18:41:58	1.55	9	2.6
1987-09-27 05:11:42	1.47	11	5.46
1987-09-27 06:10:17	0.76	9	6.77
1987-09-25 20:12:20	1.09	9	9.6
1987-09-28 13:55:59	1.14	8	8.44
1987-10-01 21:41:52	1.35	9	6.71
1987-10-05 01:10:39	1.28	11	7.5
1987-10-05 12:30:10	1.06	9	5.95
1987-10-05 11:37:35	1.06	10	6.19
1987-10-07 17:27:01	1.76	8	9.6
1987-10-09 18:35:20	1.61	9	10.17
1987-10-10 21:47:27	1.17	9	5.28
1987-10-11 05:54:44	1.81	11	10.44
1987-10-11 15:16:24	1.29	9	5.37
1987-10-12 00:07:56	1.53	10	3.12
1987-10-12 14:40:00	1.75	11	5.09
1987-10-12 16:47:29	1.62	8	7.92
1987-10-14 21:20:56	1.35	9	8.95
1987-10-14 20:13:44	1.28	8	3.79
1987-10-16 08:12:48	0.87	8	4.09
1987-10-16 15:03:20	1.25	10	9.95
1987-10-16 17:49:28	1.45	9	7.05
1987-10-18 18:35:15	1.81	12	7.27
1987-10-19 03:11:46	1.54	9	12.56
1987-10-19 23:50:41	1.17	10	7.43
1987-10-20 03:57:12	1.52	8	7.33
1987-10-22 09:52:56	1.6	8	8.81
1987-10-24 00:46:48	2	8	6.51
1987-10-26 21:29:04	1.77	9	5.39
1987-10-27 03:46:51	1.62	11	3.22
1987-10-28 10:39:15	1.25	10	8.86
1987-11-05 22:46:32	1.8	8	4.41
1987-11-11 15:34:23	1.13	8	5.41
1987-11-13 09:50:02	1.29	8	5.57
1987-11-12 17:35:13	1.39	8	1.88
1987-11-15 14:27:07	1.27	9	6.06
1987-11-16 02:16:03	1.45	9	2.33
1987-11-16 04:02:22	1.49	8	6.12
1987-11-16 12:54:44	1.2	8	2.83
1987-11-16 13:02:12	1.57	8	2.47
1987-11-19 00:06:16	1.16	8	6.6
1987-11-21 10:07:57	0.96	8	10.77
1987-11-24 19:26:13	1.3	11	5.68
1987-11-25 18:42:32	1.4	10	12.13
1987-11-25 19:01:00	1.26	8	5.82
1987-11-25 08:00:47	1.51	9	8.03
1987-11-25 20:12:49	1.47	8	3.76
1987-12-03 20:42:56	1.15	9	5.03
1987-12-03 19:05:45	1.54	8	6.62
1987-12-06 17:51:06	1.7	12	7.86
1987-12-10 12:28:39	1.18	8	8.17
1987-12-12 11:01:46	1.18	8	6.53
1987-12-15 14:18:23	1.1	8	9.29
1987-12-19 05:46:33	1.47	8	5.57
1987-12-19 17:18:27	1.6	11	10.78
1987-12-26 01:29:28	1.56	10	4.77
1987-12-26 22:47:11	1.13	8	6.96
1988-01-02 08:21:29	1.82	9	6.27
1988-01-01 20:56:55	1.69	8	4.67
1988-01-03 09:29:17	2	9	6.14
1988-01-03 09:36:49	1.67	9	6.99
1988-01-04 07:56:34	1.39	9	9.56
1988-01-05 20:18:42	1.27	8	6
1988-01-07 19:08:21	1.72	10	5.29
1988-01-07 19:12:54	1.59	9	6.08
1988-01-10 06:57:23	1.38	12	9.13
1988-01-12 01:18:58	1.53	8	6.58
1988-01-14 01:36:44	1.87	8	4.63
1988-01-14 06:13:17	1.49	8	6.49
1988-01-15 19:40:04	1.65	12	6.48
1988-01-15 20:09:05	1.35	10	6.2
1988-01-15 20:19:43	1.04	9	6.61
1988-01-15 22:40:03	1.17	8	6.7
1988-01-16 03:30:57	1.49	11	5.43
1988-01-16 14:18:37	1.69	12	9.32
1988-01-19 14:02:05	1.46	10	11.87
1988-01-20 11:32:24	1.37	10	5.92
1988-01-20 12:04:31	1.7	11	4.82
1988-01-21 09:00:14	1.3	10	9.75
1988-01-21 11:00:34	1.37	8	8.77
1988-01-23 06:38:35	1.96	11	6.8
1988-01-23 07:18:08	1.5	11	6.27
1988-01-26 23:35:29	0.9	8	2.13
1988-02-05 04:35:49	1.86	11	7.85
1988-02-06 07:28:20	1.93	13	9.77
1988-02-07 21:16:56	0.98	9	7.45
1988-02-12 03:37:31	0.92	8	6.24
1988-02-12 19:33:11	1.08	8	3.87
1988-02-12 20:05:58	1.4	8	7.12
1988-02-14 06:47:03	1.95	9	5.42
1988-02-14 08:58:04	1.27	8	6.03
1988-02-14 18:58:22	1.45	8	6.99
1984-12-11 13:06:56	1.12	10	4.05
1988-02-16 08:25:15	1.11	9	4.96
1988-02-18 06:20:32	1.1	8	6.38
1988-02-19 05:45:58	0.84	8	4.29
1988-02-19 11:31:32	1.46	8	6.1
1988-02-19 05:02:54	1.09	9	5.73
1988-02-21 01:38:58	1.03	10	6.72
1988-02-21 02:31:03	1	10	5.87
1988-02-21 07:04:34	1.1	8	5.73
1988-02-19 16:19:28	1.05	10	7.04
1988-02-22 02:59:25	1.75	8	11.37
1988-02-22 16:22:55	1.29	9	9.5
1984-03-20 17:22:16	1.94	9	6.39
1988-02-28 22:46:57	1.66	9	6.66
1988-02-28 16:28:34	1.54	9	11.65
1988-03-02 22:31:34	1.51	8	3.96
1988-03-03 01:20:21	1.6	9	3.56
1988-03-03 11:52:56	1.74	14	9.78
1988-03-11 07:42:23	1.8	9	7.74
1988-03-13 05:48:32	1.04	8	6.7
1988-03-13 22:40:41	1.12	8	4.41
1988-03-15 01:44:45	1.81	10	9.2
1988-03-17 14:33:25	1.62	8	5.18
1988-03-17 17:08:08	1.24	8	5.82
1988-03-19 06:02:49	1	9	4.69
1988-03-21 11:37:46	1.97	8	9.73
1988-03-21 17:15:38	1.28	8	5.65
1986-09-11 11:59:24	1.85	11	5.67
1986-10-12 06:57:55	1.32	8	3.97
1986-10-16 07:02:09	1.93	8	3.99
1986-10-18 00:43:03	1.63	8	7.7
1986-11-10 11:31:24	1.95	9	6.33
1988-03-26 20:58:58	1.75	10	10.11
1986-11-28 13:24:11	1.74	12	9.16
1988-03-29 04:11:41	1.36	10	6.32
1988-04-03 06:37:31	0.89	10	10.9
1988-04-05 16:14:42	1.26	9	9.75
1987-08-11 04:28:10	1.95	8	10.47
1987-09-01 15:04:07	1.07	8	4.23
1988-04-10 00:52:25	1.09	8	8.19
1988-04-10 04:18:41	1.05	8	3.47
1988-04-19 06:52:21	1.67	8	9.01
1988-10-07 08:43:07	1.21	9	7.5
1988-04-21 06:07:18	1.32	8	5.64
1988-04-27 02:29:03	1.53	11	10.66
1988-04-27 05:15:17	1.28	9	6.66
1988-04-28 02:57:32	1.1	10	8.35
1988-04-28 08:57:53	0.86	9	4.9
1988-04-28 11:39:34	0.99	8	4.31
1988-04-28 15:25:19	0.95	8	3.6
1988-05-04 19:06:48	1.15	10	8.2
1988-05-05 02:53:21	1.12	8	5.8
1988-05-05 12:57:59	1.29	9	8.28
1988-05-06 20:12:46	1.63	8	7.09
1988-05-08 18:08:27	1.26	8	5.41
1988-05-09 13:02:46	1.33	8	3.57
1988-05-10 02:21:18	1.15	13	6.68
1988-05-12 08:22:36	1.1	8	6
1988-05-12 11:00:08	1.84	9	7.24
1988-05-13 07:38:20	1.68	9	6.85
1988-05-15 00:04:41	0.81	8	5.05
1988-05-16 04:18:54	1.62	8	6.51
1988-05-18 20:52:03	1.27	8	6.9
1988-05-19 17:21:57	1.52	12	12.13
1988-05-20 18:41:10	1.44	10	12.13
1988-05-21 11:59:54	1.66	10	6.08
1988-05-23 09:51:23	1.98	8	10.38
1988-05-26 22:11:50	1.47	10	4.56
1988-05-27 15:19:04	0.96	8	6.11
1988-05-28 23:40:32	1.46	10	7.11
1988-05-28 18:37:32	1.44	8	3.8
1988-06-03 13:35:51	1.56	11	12.14
1988-06-04 08:30:30	1.53	9	11.56
1988-06-06 03:57:57	1.95	9	5.84
1988-06-12 02:23:05	1.6	10	7.08
1988-06-13 01:13:30	1.91	9	5.6
1988-06-14 15:35:59	1.56	11	9.15
1988-06-15 21:39:26	1.65	10	6.53
1988-06-15 23:47:43	1.53	9	11.49
1988-06-17 06:45:25	1.28	10	4.91
1988-06-18 04:27:16	0.9	8	0.55
1988-06-17 11:34:23	1.77	15	4.31
1988-06-17 23:17:57	1.41	9	2.92
1988-06-19 06:04:33	1.23	12	-0.19
1988-06-21 21:53:17	1.29	10	12.87
1988-07-08 06:40:19	0.99	8	3.08
1988-07-08 10:36:57	1.34	10	2.56
1988-07-09 16:35:19	1.73	8	12.01
1988-07-11 10:47:51	1.92	8	6.6
1988-07-16 18:46:46	1.9	9	1.76
1988-07-29 18:50:46	1.4	9	8.34
1994-03-15 02:15:05	1.12	9	11.75
1988-08-02 23:01:43	0.93	8	2.78
1988-08-02 23:19:56	0.89	8	3.35
1994-12-20 23:55:31	1.08	12	13.46
1995-02-27 06:22:34	1.49	9	20.01
1995-09-24 01:30:01	1.08	9	9.53
1995-10-06 23:54:48	1.11	8	14.73
1988-08-11 06:41:15	0.95	8	4.91
1995-11-13 15:28:31	0.81	8	10.95
1988-08-12 15:44:24	1.55	8	5.35
1995-12-27 12:02:26	1.21	12	16.1
1988-08-13 04:52:42	1.44	9	7
1996-03-01 04:07:09	1.26	12	14.55
1996-03-01 04:30:26	0.67	8	16.24
1996-03-01 04:33:21	0.84	8	15.11
1996-03-15 09:51:39	1.05	9	11.35
1988-08-13 08:34:50	1.35	8	6.33
1996-05-07 02:40:08	1.02	8	18
1996-06-07 16:41:19	0.92	8	14.9
1996-07-22 17:38:01	1.02	9	15.94
1996-08-01 08:58:17	0.95	13	16.58
1996-09-14 23:05:32	1.09	10	10.76
1996-09-17 07:28:07	1.01	11	16.25
1996-10-04 06:53:59	1.25	11	18.64
1996-10-04 07:00:37	0.52	10	16.6
1996-10-09 11:32:31	0.84	9	15.64
1996-10-15 10:53:26	1.24	11	13.37
1996-10-15 10:55:23	1.55	8	15.32
1996-10-16 16:42:47	1.07	9	15.07
1997-03-24 00:08:17	0.81	8	12.89
1997-04-29 14:30:51	1.32	8	14.62
1997-04-29 14:32:53	1.47	9	18.48
1997-05-19 02:30:22	0.85	8	14.72
1997-07-22 03:39:03	1.1	8	9.55
1997-07-22 04:31:52	0.97	8	17.58
1997-07-22 04:32:15	0.9	8	10.64
1997-07-23 23:24:46	1.07	8	17.08
1997-08-03 13:34:05	0.85	9	16.31
1997-08-13 05:49:18	1.07	8	10.32
1997-08-18 18:41:20	1.41	8	16.32
1997-08-29 18:36:35	1.31	11	16.29
1997-08-29 18:44:49	1.32	9	14.23
1997-09-09 08:58:09	1.2	19	15.56
1997-09-09 09:03:08	1.19	9	15.62
1997-09-26 18:08:40	1.35	11	18.31
1997-09-30 20:19:28	1.32	8	16.03
1997-10-14 05:52:59	1.04	11	17.13
1997-10-20 22:41:58	1.28	14	16.04
1997-10-20 23:13:46	1.13	13	15.26
1997-11-25 18:20:33	1.27	9	16.12
1997-11-25 18:21:01	1.24	8	16.32
1997-11-25 18:21:13	1.35	9	16.94
1997-11-25 18:21:20	1.51	9	14.31
1997-11-25 18:49:45	1.63	8	24.38
1997-11-26 00:20:02	1.74	12	15.72
1997-11-26 00:22:36	1.34	9	16.67
1997-11-26 00:25:02	1.64	12	15.49
1997-12-03 05:09:16	0.86	13	9.73
1997-12-07 01:19:35	1.11	13	15.91
1997-12-17 23:17:50	1	10	15.27
1997-12-20 07:05:08	1.05	10	16.44
1998-01-21 19:27:46	1.39	9	20.21
1998-01-21 19:29:24	0.93	11	17.93
1998-01-24 10:53:00	1.08	16	17.66
1998-01-24 11:10:12	0.92	9	18.25
1998-02-10 16:05:39	1.1	8	16
1998-02-13 15:47:07	1.56	9	16.41
1998-02-25 17:31:05	1.14	8	14.38
1998-02-26 03:27:21	1.22	8	15.32
1998-02-26 16:00:36	1.28	11	16.16
1998-03-17 16:31:48	1.37	10	15.92
1998-04-07 03:11:08	1.35	8	16.57
1998-04-07 03:14:04	0.98	10	15
1998-04-07 04:04:16	1.14	8	17.71
1998-04-08 04:03:14	1.18	11	14.59
1998-04-08 05:26:47	1.11	10	14.26
1998-04-20 02:13:26	0.95	9	14.29
1998-04-20 02:14:22	0.89	8	13.21
1998-04-25 14:11:11	1.01	9	18.39
1998-05-24 13:46:51	1.1	14	15.52
1998-05-29 05:18:52	1.42	11	16.2
1998-06-29 10:01:46	1.22	8	15.99
1998-06-29 10:05:09	1.55	18	16.28
1998-08-14 07:41:58	0.93	12	17.67
1998-08-15 12:30:03	1.24	18	15.93
1998-09-03 23:07:07	1.14	12	16.13
1998-09-07 11:40:25	1.36	11	4.53
1998-09-07 12:39:04	1.09	14	18.33
1998-10-31 23:49:08	0.94	9	9.79
1998-11-16 04:37:16	1.24	23	9.8
1998-12-24 00:33:30	0.88	11	14.73
1988-08-29 09:35:37	1.13	8	10.2
1988-09-26 04:37:22	1.62	14	9.21
1988-09-28 01:45:50	1.85	9	3.11
1988-09-29 06:05:45	1.9	9	4
1988-09-28 11:52:46	1.47	8	7.52
1988-09-30 09:30:09	1.33	10	5.84
1988-10-02 19:45:29	1.37	8	5.64
1988-10-03 17:48:49	1.93	8	7.12
1988-10-05 09:15:39	1.11	9	7.95
1988-10-15 16:34:14	0.86	10	6.1
1988-10-16 02:47:41	1.42	11	7.6
1988-10-16 05:08:13	1.37	9	6.37
1988-10-16 01:56:36	1.03	12	4.69
1988-10-16 19:52:27	0.88	9	2.9
1988-10-20 03:58:09	1.47	8	7.81
1988-10-31 18:48:45	1.09	8	4.23
1988-11-01 11:58:15	1.38	8	9.71
1988-11-22 11:45:23	1.57	8	6.53
1988-12-03 01:22:31	1.34	8	8.97
1988-12-30 19:39:29	1.58	8	5.68
1989-01-04 04:23:39	1.48	8	11.76
1989-05-29 15:50:43	1.58	9	5.57
1989-06-21 20:41:37	1.28	8	2.64
1989-07-03 16:12:00	1.21	12	10.83
1989-07-09 22:32:45	1.57	11	6.4
1989-07-11 22:40:30	1.81	9	6.22
1989-08-24 08:24:54	1.62	8	9.57
1989-10-01 10:56:43	0.96	8	8.93
1989-10-16 20:16:32	1.81	9	3.35
1989-10-27 23:09:25	1.44	8	3.69
1989-11-25 01:50:32	1.33	8	4.05
1989-12-17 03:01:04	1.24	8	7.45
1990-04-15 08:09:14	1.78	11	20.08
1990-05-10 23:50:26	1.07	9	9.61
1990-05-11 21:19:55	0.97	12	4.98
1990-08-05 21:51:30	0.95	10	9.48
1990-08-13 10:48:41	1.67	10	5.14
1990-08-16 01:38:51	1.22	8	3.56
1990-08-16 01:39:38	0.99	8	3.58
1990-09-20 04:18:04	1.08	10	12.59
1990-09-30 17:17:17	1.84	10	6.64
1990-10-08 16:40:02	1.47	11	3.48
1990-10-24 16:47:47	1.02	10	4.13
1984-05-26 15:15:21	1.67	8	4.72
1984-05-26 16:36:23	1.22	8	11.68
1984-05-29 20:21:52	1.31	8	7.73
1990-11-16 02:05:15	1.07	10	7.11
1990-11-25 12:34:16	0.96	8	5.11
1989-10-20 01:51:28	2	8	10.49
1989-10-20 06:14:35	1.45	9	7.48
1989-10-20 08:53:10	1.88	8	9.09
1989-10-20 08:51:05	1.56	8	11.69
1989-10-20 09:58:23	1.61	11	14.31
1989-10-20 17:12:16	1.72	8	17.15
1989-10-21 00:10:02	1.98	9	17.62
1990-11-30 04:28:08	1.89	12	9.77
1990-11-30 17:08:21	0.88	8	9.7
1990-12-04 13:13:59	1.8	10	9.86
1990-12-04 13:32:25	1.72	8	10.13
1984-06-07 05:11:01	1.92	8	3.86
1990-12-28 06:14:57	1.33	8	10.19
1991-01-05 08:33:08	1.32	10	9.55
1991-01-19 03:20:33	1.03	9	10.18
1991-01-29 05:46:10	1.06	10	10.26
1991-02-10 00:38:24	1.87	12	8.26
1991-02-28 15:33:00	0.98	10	4.26
1991-03-01 20:36:18	1.06	8	3.53
1991-03-03 23:31:54	1	10	9.91
1991-04-03 05:30:14	1.27	8	5.6
1999-02-22 06:15:15	1.53	8	10.43
1999-03-03 14:29:24	1.04	8	10.59
1999-03-08 12:17:50	1.59	8	7.4
1999-05-01 22:44:20	1.57	10	9.5
1999-05-01 23:18:53	1.34	10	9.29
1999-05-03 01:27:19	1.54	8	1.73
1999-05-06 01:29:36	1.33	8	2.71
1999-05-26 03:45:37	0.24	8	2.45
1999-06-01 04:45:19	0.77	9	4.73
1991-04-10 04:00:55	1.62	10	4.09
1999-07-02 22:25:28	1.99	8	12.33
1999-07-03 12:12:31	1.6	8	22.88
1999-07-10 09:24:50	1.48	8	10.06
1999-07-16 11:24:35	1.18	8	5.83
1999-07-16 12:02:41	1.54	8	7.85
1999-07-17 13:51:40	0.99	8	-2.63
1999-07-17 22:19:42	1.15	8	-0.79
1999-07-20 21:58:10	0.66	8	6.54
1999-07-27 01:31:03	1.67	8	13.17
1991-04-12 06:29:14	2	12	10.19
1999-09-02 03:02:47	1.21	8	10.32
1999-09-05 12:24:33	1.32	8	7.18
1999-09-10 13:50:12	1.68	8	4.63
1999-09-13 11:50:55	1.89	8	18.15
1999-10-10 12:26:39	1.36	9	15.96
1999-10-27 18:10:35	2	12	11.18
1999-12-03 03:53:04	1.25	8	5.81
2000-04-04 04:09:25	0	8	5.21
2000-06-14 18:47:52	1.29	8	6.98
2000-07-31 17:47:21	1.2	8	9.94
2000-08-31 09:01:36	1.46	8	9.61
2000-09-06 10:40:41	1.81	8	10.87
1991-04-03 05:30:30	0	8	5.26
1991-04-26 09:43:57	1.71	11	10.32
2000-11-04 21:40:46	1.2	10	14.46
1991-04-26 18:24:54	0.8	10	3.54
2000-12-12 05:28:11	1.16	8	5.21
2000-12-28 07:08:05	0.67	10	12.76
2000-12-30 07:51:22	1.43	8	10.33
2001-01-31 22:05:20	1.3	8	10.32
1991-04-29 03:08:38	1.06	10	10.99
2001-04-20 06:24:18	1.21	10	10.29
2001-05-11 15:36:52	1.99	8	7.16
2001-05-16 09:45:01	1.19	8	14.04
2000-08-26 10:14:22	0.95	10	5.64
2000-09-11 08:26:29	0	8	11.25
2000-10-13 21:50:01	0.95	11	5.74
2000-11-08 06:13:47	1.09	8	3.52
2001-11-16 02:04:10	1.55	8	12.96
2002-01-31 08:49:28	1.13	10	8.14
2002-04-22 00:47:52	1.13	8	14.66
2002-06-04 19:41:17	1.81	9	11.34
2002-08-05 11:45:56	0.39	9	11.03
2002-11-12 17:41:07	1.2	8	7.17
2002-11-27 12:34:36	1.12	8	10.27
2003-02-22 01:33:18	1.32	8	13.34
2003-02-22 01:32:39	1.19	8	13.22
2003-03-30 17:57:12	1.81	8	7.29
2003-06-08 02:36:11	1.92	9	11.56
2003-07-01 02:35:52	1.83	10	11.09
2003-07-03 08:25:29	1.56	9	3.61
2003-08-19 22:59:10	1.94	8	7.87
2003-09-11 07:16:49	1.46	8	16.73
2003-09-16 04:53:01	1.7	8	24.97
2003-10-05 00:08:10	1.9	8	12.52
2003-10-06 03:51:46	1.85	8	21.89
2003-10-06 04:37:39	1.21	8	15.39
2003-10-11 22:52:15	1.98	8	12.51
2003-10-17 13:19:14	1.82	8	4.13
2003-10-24 04:00:41	0.92	9	14.46
2003-12-24 01:33:07	1.94	8	4.26
2003-12-24 04:21:53	1.92	11	3.18
2003-12-24 18:58:35	1.77	9	5.74
2003-12-28 22:57:26	1.9	9	4.59
2004-01-02 15:05:09	1.81	9	2.98
2004-01-02 22:09:26	1.94	8	5.5
2004-01-06 02:26:24	1.77	8	2.55
2004-01-09 04:30:28	1.91	8	3.77
2004-01-11 21:00:24	1.96	8	6
2004-01-12 17:25:15	1.97	9	3.43
2004-01-15 16:22:30	1.84	9	5.55
2004-01-16 13:16:12	1.91	13	4.6
2004-01-27 18:36:54	1.99	8	9.76
2004-02-02 04:13:08	2	8	6.64
2004-03-06 19:16:24	1.95	8	6.19
2004-03-07 22:48:27	1.87	8	6.15
2004-03-16 06:36:21	1.94	9	7.67
2004-03-18 23:45:31	1.99	8	4.29
2004-03-19 21:54:33	1.98	8	6.42
2004-03-24 03:55:43	1.95	8	4.87
2004-03-27 21:27:24	1.21	10	15.97
2004-05-16 15:15:12	1.19	8	8.47
2004-07-13 20:38:26	1.97	10	4.23
2004-07-14 07:23:37	1.81	9	3.94
2004-08-06 06:36:07	2	8	4.59
2004-08-09 01:38:40	1.3	8	8.75
2004-08-10 23:04:21	1.9	8	4.54
2004-08-15 08:20:41	1.68	8	6.25
2004-11-03 08:25:39	1.91	8	7.05
2004-11-03 21:45:51	1.67	8	0.53
2004-11-07 09:14:47	1.51	9	2.8
2004-11-12 00:32:27	1.75	8	4.66
2004-11-22 07:04:14	1.79	8	5.97
2004-11-30 04:02:57	1.98	8	3.41
2004-12-06 02:05:14	1.97	9	5.92
2004-12-09 04:00:48	1.82	8	6.16
2004-12-13 12:46:14	0	9	5.17
2004-12-17 20:48:00	1.91	8	8.47
2004-12-18 04:37:05	1.68	10	8.75
2004-12-23 14:59:56	1.5	9	7.58
2005-01-24 11:30:32	1.9	8	3.4
2005-01-26 05:29:32	1.32	8	5.6
2005-02-05 09:22:32	1.67	8	6.05
2005-02-06 04:25:38	1.08	8	6.51
2005-02-14 07:47:05	1.78	8	3.96
2005-02-14 11:34:13	1.81	8	3.4
2005-02-17 17:00:15	1.97	10	4.45
2005-03-02 06:35:00	1.56	10	3.92
2005-03-03 17:24:02	1.94	11	6.68
2005-03-13 02:27:24	1.83	10	4.72
2005-03-16 11:29:43	1.8	9	8.24
2005-03-16 21:34:48	1.97	8	6.74
2005-03-22 13:13:29	1.49	9	3.44
2005-04-10 04:10:37	1.82	9	4.42
2005-04-12 04:48:33	1.8	8	6.53
2005-04-23 21:29:47	1.86	8	5.98
2005-06-10 18:21:19	1.75	8	9.31
2005-06-18 02:14:23	1.62	8	5.76
2005-08-02 05:55:25	1.27	8	2.3
2005-09-25 13:07:00	1.99	8	5.55
2005-10-21 07:42:53	1.38	8	4.68
2005-10-28 05:04:51	1.21	8	8.63
2006-02-04 15:35:10	0	9	3.13
2006-02-12 16:27:21	1.72	9	27.79
2006-06-16 04:34:10	1.25	8	22.33
2006-06-16 12:40:25	1.72	8	27.88
2006-06-16 12:51:35	1.59	8	24.53
2006-06-16 12:55:36	1.63	9	27.16
2006-06-16 13:09:04	1.31	8	26.1
2006-06-16 13:14:21	1.3	8	27.24
2006-06-16 13:18:07	1.52	8	27.14
2006-06-16 13:24:07	1.68	9	25.38
2006-06-16 13:28:49	1.63	8	27.88
2006-06-16 13:36:50	1.5	8	26.45
2006-06-16 13:49:01	1.48	8	26.07
2006-06-16 14:29:10	1.28	9	24.69
2006-06-18 16:22:14	1.23	9	26.63
2006-06-16 13:01:08	1.14	8	25.64
2006-06-16 13:14:49	1.12	8	24.15
2006-06-16 14:08:47	1.5	9	5.94
2006-06-16 15:00:47	1.07	8	23.36
2006-06-16 16:33:43	1.17	8	26.97
2006-06-16 16:36:51	1.15	8	26.57
2006-06-16 18:02:39	1.58	8	5.7
2006-06-16 20:01:35	1.2	8	28.78
2006-06-16 23:50:10	1.36	9	27.63
2006-06-17 14:47:28	1.4	9	27.45
2006-06-23 18:25:04	1.15	9	26.09
1991-05-27 03:37:26	0.98	10	5.03
2006-10-18 12:20:54	1.84	8	7.91
2006-11-25 13:09:20	0.69	8	2.42
2006-11-25 14:57:09	0.69	9	2.11
2006-11-26 05:20:01	1.13	11	2.2
1991-06-19 09:34:25	1.98	8	8.61
1991-07-07 01:24:58	1.22	8	10.06
1991-07-14 12:45:27	1.53	12	10.27
1991-07-14 14:17:10	1.98	10	11.35
1991-07-22 23:51:31	1.51	8	10.14
1991-07-27 08:19:12	1.92	8	5.65
1991-09-25 09:17:01	1.36	11	9.51
1991-09-28 12:38:03	1.99	11	9.59
1991-10-01 23:06:48	1.04	8	10.53
1991-10-06 14:30:14	0	8	9.83
1991-10-17 15:06:45	0.9	8	9.89
1991-11-09 14:44:15	1.28	8	3.39
1991-11-10 11:29:19	1.05	12	10.06
1991-11-09 18:33:43	0.87	8	2.89
1991-12-22 15:10:44	0.96	10	10.07
1992-02-14 17:09:01	1.77	9	6.73
1992-02-15 21:45:52	1.66	11	4.61
1989-10-22 14:59:48	1.17	8	7.71
1992-03-21 11:44:08	1.72	8	11.42
1992-04-04 03:11:16	1.45	8	7
1992-04-12 19:06:45	1.32	8	5.64
1992-04-19 19:07:55	1.89	8	6.56
1992-04-27 07:36:21	0.99	12	3.67
1992-05-18 04:31:03	1.99	8	12.51
1992-05-19 08:14:30	1.66	8	14.12
1993-09-02 09:29:04	1.96	8	6.45
1993-10-10 01:07:30	1.43	8	4.45
1993-11-03 00:34:58	1.97	8	7.12
1993-11-14 16:01:24	1.17	8	10.86
1993-11-14 16:27:02	1.89	14	11.09
1993-11-14 19:05:24	1.41	10	10.83
1993-11-14 23:28:27	1.59	14	11.17
1993-11-15 14:23:48	0.98	10	9.89
1993-11-15 14:25:41	0.92	8	9.96
1993-11-18 18:55:35	1.45	10	11.15
1993-11-14 12:45:09	1.15	8	10.37
1993-11-14 13:48:19	1.06	8	10.92
1993-11-21 10:09:41	1.11	10	11
1993-11-22 23:25:31	1.62	8	11.13
1993-11-30 17:18:51	1.74	12	10.92
1993-12-05 21:41:05	1.73	8	11.01
1994-07-08 03:35:44	1.18	8	2.47
1994-07-20 09:43:22	1.52	10	10.44
1994-07-27 17:16:47	1.77	8	5.43
1994-08-07 13:52:15	1.61	8	1.67
1994-08-12 18:54:16	1.97	8	5.13
1994-08-19 10:57:25	1.88	8	10.49
1994-09-08 17:57:31	1.72	10	9.72
1994-09-11 19:12:18	1.9	8	7.61
1994-12-20 11:14:57	1.8	15	8.51
1994-12-20 13:48:37	1.99	12	9.01
1994-12-20 13:58:54	1.12	12	8.53
1994-12-28 21:57:57	0.99	12	8.52
1994-12-31 19:53:33	1.41	8	8.09
1995-01-01 03:57:37	1.87	8	8.95
1995-02-23 23:35:07	1.37	8	7.34
1995-03-04 05:01:43	1.72	8	7.17
1995-04-29 11:27:10	1.9	12	2.47
1995-05-12 22:29:02	1.82	8	7.39
1995-05-23 15:37:40	1.38	8	4.68
1995-05-28 12:23:35	1.93	8	4.8
1995-05-29 12:01:43	0.99	10	10.32
1995-05-29 17:03:36	1.73	10	10.37
1995-07-30 02:42:42	1.97	10	8.44
1995-08-16 15:33:10	1.86	8	9.57
1995-08-17 10:39:20	1.68	8	12.03
1995-08-23 01:00:26	1.77	9	10.09
1995-10-14 19:47:09	1.21	8	9.87
1995-10-27 20:12:37	1.39	8	9.86
1995-11-26 17:43:40	1.25	8	9.41
1995-12-08 19:32:49	1.74	8	9.36
1995-12-26 21:55:17	1.43	8	12
1996-01-14 10:28:55	1.95	9	10.9
1996-01-14 12:55:42	1.76	9	5.85
1996-02-20 22:59:59	1.54	10	6.28
1996-03-10 13:37:45	1.71	8	10.85
1996-04-08 21:12:18	1.93	12	9.17
1996-04-14 06:54:22	1.36	8	6.31
1996-04-14 13:36:21	1.73	10	13.96
1996-04-22 11:57:59	1.44	10	9.68
1996-05-25 06:18:59	1.18	8	6.16
1996-06-02 16:38:59	1.7	8	3.3
1996-06-06 12:19:10	1.38	8	4.32
1996-06-13 03:20:01	1.92	8	15.75
1996-06-20 23:28:53	1.79	8	9.66
1996-07-08 01:08:04	1.62	8	8.38
1996-07-15 01:31:37	1.15	8	9.21
1997-03-05 01:47:23	0.75	8	15.06
1997-08-16 04:50:44	1.47	13	16.7
1998-05-11 06:07:17	1.1	8	9.75
1998-06-09 21:35:51	1.12	8	9.53
1998-07-12 21:05:56	1.79	8	7.09
1998-07-19 01:51:26	1.88	8	6.98
1998-07-19 11:14:54	1.28	8	6.65
1998-08-03 18:17:30	1.5	8	7.78
1998-09-12 15:30:35	1.88	8	3.28
1998-09-16 09:49:52	1.36	12	7.11
1998-09-16 18:40:52	1.61	10	6.77
1998-09-20 14:35:14	1.43	8	8.21
1998-11-01 21:18:04	1.96	10	5.59
1998-11-09 08:50:53	1.92	8	9.56
1998-12-20 21:24:10	1.94	8	6.96
1998-12-30 18:13:06	1.89	8	20.38
1999-02-06 06:13:11	1.31	10	10.48
1999-02-06 08:13:36	1.31	8	10.47
1999-02-09 03:37:14	1.84	8	12.19
2003-12-22 19:53:01	1.45	8	8.98
2004-12-24 19:15:37	0.96	9	9.52
2005-09-18 07:04:50	0.83	8	6.76
2006-06-16 13:24:33	1.81	8	24.47
1992-07-16 21:06:50	1.99	8	6.42
1997-03-05 01:47:55	0.42	8	13.98
1997-03-05 01:48:08	0.8	9	15.01
1997-03-05 01:48:18	0.91	8	16.87
1997-03-05 01:48:24	1.03	8	14.24
1997-08-16 04:51:20	1.49	11	14.16
1997-08-16 04:52:08	1.34	9	17.42
1997-08-16 04:55:30	1.49	8	18.27
1999-07-05 23:56:46	1	8	4
1999-07-06 00:38:59	1.09	10	2.67
1999-07-06 01:22:12	1.2	12	2.33
1999-07-06 07:12:31	0.99	8	5.91
1999-11-15 11:53:56	1.47	8	8.41
1992-07-31 10:03:04	1.23	10	10.45
1992-08-05 23:15:38	1.87	8	3.4
1992-08-11 10:17:40	1.82	12	4.87
1992-08-15 02:12:57	1.11	8	4.41
1992-08-27 19:30:14	1.96	12	11.25
1992-10-01 06:11:36	1.76	10	9.53
1992-10-01 06:55:45	1.15	8	9.64
1992-10-20 05:41:53	1.62	12	9.54
1992-10-20 05:55:54	1.74	12	9.65
1992-10-20 06:20:55	1.59	8	9.4
1992-10-26 06:52:15	1.23	12	9.67
1992-10-26 08:20:17	1.67	10	9.74
1984-11-23 18:57:32	1.87	12	9.42
1992-12-24 21:59:27	1.89	8	6.97
1993-01-27 00:36:55	1.35	8	7.23
1993-02-03 15:30:42	1.88	8	4.69
1984-12-10 09:53:59	1.47	10	4.36
1984-12-10 13:58:17	1.66	14	4.86
1984-12-10 14:22:53	1.27	13	4.26
1984-12-11 06:37:25	1.62	12	6.69
1984-12-11 10:31:05	1.66	9	5.98
1984-12-10 22:46:48	1.43	8	4.52
1993-03-05 16:02:42	1.76	11	4.82
1984-12-11 03:19:12	1.66	9	6.95
1984-12-11 03:54:06	1.7	11	2.15
1993-03-24 05:53:35	1.06	8	10.83
1984-12-15 11:44:49	1.51	8	7.54
1993-04-11 20:19:30	1.62	10	7.07
1984-12-16 06:49:47	1.2	8	5.12
1984-12-15 10:30:46	1.43	8	8.33
1984-12-15 10:35:54	1.45	9	9.27
1984-12-19 05:57:02	1.04	8	6.77
1984-12-19 07:46:29	1.64	8	2.06
1984-12-17 20:40:02	1.65	8	5.45
1993-06-03 00:29:00	0.96	10	4.78
1993-06-04 07:45:12	1.08	12	4.49
1984-12-26 06:21:03	1.72	8	3.37
1984-12-27 17:58:36	1.68	8	6.14
1993-06-29 20:51:18	1.38	8	8.19
1984-12-28 12:18:02	1.98	9	4.75
1993-07-19 06:32:51	1.82	8	4.65
1993-08-09 15:22:24	0.98	15	10.37
1993-08-10 08:29:05	1.36	14	4.77
1984-12-25 03:33:14	1.47	8	4.62
1993-08-23 01:16:26	1.18	10	11.26
1993-08-29 23:09:57	1.72	8	10.59
1984-12-27 17:29:28	1.95	9	5.22
1985-01-22 03:31:38	1.72	8	5.02
1993-12-16 02:06:07	1.74	8	10.93
1993-12-17 15:48:18	1.43	8	11.11
1984-12-24 17:10:25	1.56	8	8.93
1994-01-04 01:37:11	1.58	8	10.85
1994-03-01 12:54:33	1.9	8	7
1984-12-21 18:43:27	1.4	8	5.54
1994-03-08 16:31:11	1.86	11	9.89
1994-03-20 09:18:38	1.43	12	13.51
1994-04-24 17:40:00	1.77	8	9.21
2007-02-04 19:35:13	1.11	11	9.08
2007-02-07 07:22:38	1.99	8	10.14
2007-03-14 09:43:40	1.7	8	7.78
2007-03-21 21:40:59	1.98	8	4.76
2007-03-25 07:58:12	0.74	9	8.11
2007-03-31 07:36:18	0.73	12	12.02
2007-03-31 14:00:21	1.2	10	3.45
2007-04-05 16:19:37	1.23	9	7.13
2007-04-09 03:28:15	0.61	10	3.32
2007-04-10 23:08:44	1.38	9	9.84
2007-04-12 19:28:37	1.87	11	7.59
2007-04-17 15:40:01	1.93	9	7.65
2007-04-20 18:29:53	1.55	8	2.58
2007-04-20 18:40:57	1.77	8	3.89
2007-08-14 17:06:01	1.62	8	3.16
2007-08-14 18:34:18	1.97	10	2.7
2007-08-19 14:13:31	0.57	8	3.54
2007-09-01 14:12:19	1.99	10	2.91
2007-09-02 00:18:42	1.19	10	11.08
2007-09-03 01:00:27	1.76	11	8.56
2007-09-03 01:11:32	1.37	8	9.07
2007-09-11 03:20:32	1.92	10	12.19
2007-09-14 19:45:15	0.99	8	2.75
2007-09-15 16:14:52	0.98	8	2.98
2007-09-16 04:09:25	1.01	9	2.68
2007-09-17 09:04:19	1.66	11	2.21
2007-09-18 00:36:31	0.8	8	2.95
2007-09-20 21:25:23	0.86	9	2.7
2007-09-21 02:05:38	0.94	8	2.58
2007-09-25 23:59:18	1.36	10	3.3
2007-10-03 15:14:57	1.62	9	1.59
2007-10-04 23:44:59	2	10	3.21
2007-10-08 11:16:44	1.67	9	1.37
2007-10-10 21:56:08	1.93	16	9.95
2007-10-11 08:27:36	1.32	9	8.6
2007-10-11 18:00:33	1.97	9	5.92
2007-10-12 04:11:50	0.91	13	2.56
2007-10-12 06:05:49	1.18	8	12.16
2007-10-12 23:49:05	1.88	8	2.92
2007-10-13 10:25:41	0.79	8	9.98
2007-10-13 11:36:41	1.29	8	2.04
2007-10-13 20:32:49	1.31	10	2.91
2007-10-17 21:14:07	1.5	9	3.95
2007-10-22 07:22:02	1.38	8	3.1
2007-10-27 16:09:55	1.4	13	2.2
2007-11-14 02:56:56	1.16	8	2.46
2007-11-21 21:56:22	0.74	8	3
2007-11-22 09:05:19	1.72	8	14.09
2007-11-29 07:21:47	1.85	12	3.24
2007-11-29 10:36:22	0.76	8	0.78
2007-12-01 08:21:56	0.63	8	2.64
2007-12-05 06:15:56	0.88	8	3.01
2008-01-28 21:57:18	0.94	8	3.53
2008-01-30 02:46:00	0.41	8	9.81
2008-02-02 18:40:13	1.92	9	12.93
2008-02-05 22:18:22	1.45	8	1.96
2008-04-21 06:26:16	1.06	8	2.55
2008-04-24 12:49:16	1.65	8	8.64
2008-04-24 15:45:51	1.67	9	9.06
2008-04-26 03:09:04	1.61	8	8.23
2008-05-03 20:50:36	1.77	10	10.82
2008-06-02 02:05:49	1.16	8	6.58
2008-06-16 02:51:06	2	8	1.65
2008-06-29 15:01:01	1.26	8	5.81
2008-07-02 06:15:56	1.61	10	7.34
2008-07-15 04:15:30	1.77	8	2.28
2008-07-20 17:02:23	1.18	8	2.89
2009-02-05 02:29:42	1.89	9	2.91
2009-02-06 01:24:10	1.91	10	8.67
2009-02-07 19:26:36	1.95	11	15.39
2009-02-16 06:21:58	0.82	8	8.64
2009-02-19 14:00:17	1.83	8	2.32
2009-02-20 07:05:39	1.16	8	0.34
2009-03-04 20:10:59	0.91	8	10.55
2009-03-09 02:22:49	1.64	9	0.43
2009-03-25 18:55:00	1.03	8	2.72
2009-03-26 22:20:32	1.18	8	0.51
2009-03-29 23:20:57	1.59	8	6.89
2009-04-05 08:53:40	1.27	8	0.93
2009-04-06 13:19:04	1.35	9	1.21
2009-04-13 20:21:05	1.35	9	3.18
2009-04-13 21:48:43	1.35	11	0.31
2009-06-06 22:36:21	1.3	8	9.19
2009-06-08 12:02:06	1.48	8	7.19
2009-06-11 02:57:34	0.9	8	2.25
2009-06-12 16:03:23	1.96	8	1.22
2009-06-20 12:57:54	1.17	8	5.57
1994-05-18 10:47:36	0.96	8	5.97
1994-05-18 23:03:43	1.87	9	4.66
1993-11-14 12:41:36	1.33	10	10.22
1993-11-14 12:43:22	1.88	12	9.3
1993-11-14 12:43:14	1.16	10	10.69
1994-12-05 11:20:45	1.02	8	7.2
1985-04-05 02:07:09	0.94	9	8.75
1996-08-18 11:50:38	1.79	9	9.52
1996-08-19 16:42:54	1.76	8	9.58
1996-09-09 13:07:45	1.94	10	6.01
1996-09-10 10:22:49	1.04	8	10.43
1996-10-01 11:57:05	1.66	8	4.32
1996-10-11 09:10:30	1.91	8	10.59
1996-10-13 13:48:45	1.95	11	5.03
1996-10-21 11:49:21	1.77	10	11.06
1996-10-28 04:27:56	1.57	10	10.07
1996-10-31 12:59:21	1.28	8	6.72
1996-12-13 20:22:47	1.28	8	6.35
1996-12-18 19:37:29	1.98	10	9.94
1997-01-17 07:43:02	1.15	8	13.11
1997-03-02 21:24:09	1.43	8	9.17
1997-03-08 10:11:30	1.75	8	5.91
1997-05-14 12:40:10	1.65	8	2.62
1997-05-23 14:51:52	1.86	10	7.83
1997-06-10 04:58:09	1.9	10	7.55
1997-06-16 05:36:39	1.42	10	9.78
1997-06-19 01:34:27	1.39	8	2.65
1997-07-05 21:08:38	1.99	8	6.54
1997-07-07 14:45:14	1.17	8	4.73
2006-12-11 00:41:39	1.22	12	4.26
2006-12-14 04:02:07	1.53	15	3.92
2006-12-16 10:28:46	0.91	10	5.61
2006-12-17 14:32:57	1.28	17	9
2006-12-21 14:24:05	1.27	13	9.69
2006-12-23 07:31:09	1.45	13	8.56
2006-12-25 18:56:54	1.84	18	11.08
2006-12-29 03:23:47	1.92	17	9.05
2006-12-30 19:42:17	1.53	11	3.88
2006-12-31 15:41:46	0.9	14	4.35
2007-01-03 04:58:04	1.56	8	3.65
2007-04-25 10:37:04	1.84	10	4.85
2007-04-27 20:04:35	1.96	10	10.12
2007-05-06 21:49:09	1.12	18	9.02
2007-05-13 04:36:41	1.18	9	6.05
2007-05-13 11:08:03	1.85	8	9.12
2007-05-14 08:56:19	0.79	8	9.16
2007-05-17 16:44:07	0.62	8	2.46
2007-05-31 08:31:38	0.54	8	8.18
2007-06-03 10:20:03	0.89	11	4.02
2007-06-09 06:57:31	1.87	9	20.67
2007-06-10 00:27:39	1.12	8	6.67
2007-06-10 04:56:35	1.47	11	4.39
2007-06-13 10:00:34	0.7	8	2.7
2007-06-15 08:11:30	1.99	10	5.41
2007-06-16 00:12:23	1.99	8	6.82
2007-06-20 13:17:37	0.63	8	1.26
2007-07-10 21:31:20	1.53	10	10.55
2007-07-26 06:00:01	1.71	10	2.94
2007-07-30 12:55:54	1.9	9	2.65
2007-08-20 23:03:28	1.66	11	5.13
2007-08-24 22:48:47	1.05	8	7.08
2007-08-24 22:50:21	1	9	6.84
2007-08-27 13:20:17	1.83	10	10.89
2007-08-27 16:27:45	1.91	9	10.13
2007-11-01 13:28:21	0.7	10	3.24
2007-11-02 08:17:33	1.96	9	2.3
2007-12-29 11:19:36	1.31	8	11.84
2007-12-29 14:02:01	1.44	8	9.3
2008-01-05 22:05:47	1.79	8	2.02
2008-01-08 09:20:20	1.97	12	3.09
2008-01-11 03:17:45	0.32	9	0.53
2008-01-11 13:30:24	1.03	8	2.42
2008-01-19 21:07:03	1.97	8	1.73
2008-01-20 17:21:58	1.52	8	1.83
2008-01-23 01:26:13	1.97	12	11.07
2008-01-24 19:36:59	1.85	8	2.73
2008-02-07 02:44:58	0.6	8	2.73
2008-02-07 09:56:38	1.29	8	2.13
2008-02-07 15:07:38	0.97	8	1.66
2008-02-10 05:38:51	0.67	8	2.89
2008-02-10 17:23:43	1.31	9	1.68
2008-02-15 06:43:01	1.88	9	1.79
2008-02-24 16:11:18	1.85	8	1.99
2008-02-25 01:21:23	1.86	13	11.29
2008-03-03 16:31:18	1.32	8	1.62
2008-03-05 10:53:17	0.68	8	1.82
2008-03-07 22:53:44	1.94	8	2.71
2008-03-07 23:22:24	1.17	9	2.58
2008-03-09 08:00:54	1.87	13	5.72
2008-03-10 01:11:18	1.32	9	3.95
2008-03-12 05:50:40	1.37	11	3
2008-03-12 06:56:33	0.92	8	1.02
2008-03-14 06:10:07	1.64	8	7.37
2008-03-15 00:55:19	0.82	8	2.96
2008-03-17 00:56:07	1.54	10	3.47
2008-03-21 09:52:31	1.79	10	7.99
2008-04-01 04:54:05	1.6	8	11.48
2008-05-15 15:57:10	1.21	10	7.67
2008-05-16 05:57:30	1.16	9	3.13
2008-05-16 06:56:31	1.01	9	2.4
2008-05-16 06:59:10	1.15	9	7.77
2008-05-20 23:14:47	1.19	8	2.07
2008-05-21 12:33:12	1.52	8	5.14
2008-05-21 14:43:49	0.97	10	4.95
2008-05-22 07:04:07	0.95	8	3.66
2008-05-22 08:45:33	0.88	10	3.01
2008-05-22 19:22:07	0.95	8	2.3
2008-06-08 07:25:48	1.86	11	7.14
2008-09-06 05:46:31	1.51	9	5
2008-09-24 11:25:18	1.54	8	10.47
2008-10-14 14:55:24	0.55	9	3.35
2008-10-25 01:09:15	1.3	8	2.02
2008-11-14 22:38:43	0.99	8	8.69
2008-12-09 01:16:50	1.46	9	1.91
2008-12-12 07:20:05	1.69	8	11.27
2008-12-12 21:34:05	1.88	8	4.84
2008-12-21 15:57:47	1.65	8	2.62
2008-12-30 07:35:37	1.34	10	7.4
2009-01-20 23:11:50	1.89	10	7.49
2009-01-22 14:49:25	1.95	9	3.87
2009-04-15 12:12:37	1.81	8	2.55
2009-04-20 12:05:13	1.3	8	2.81
2009-04-21 00:24:28	1.38	8	0.8
2009-04-22 16:10:42	1.35	8	1.82
2009-04-23 08:19:11	1.41	8	2.42
2009-04-23 16:29:01	1.57	11	3.05
2009-04-26 06:05:25	1.15	8	2.83
2009-04-26 08:43:11	1.6	10	2.76
2009-04-26 11:46:04	1.18	8	1.14
2009-04-27 03:35:12	1.39	8	1.31
2009-04-27 03:36:48	1.22	8	1.49
2009-04-28 01:05:26	0.84	9	10.07
2009-04-29 02:39:02	1.76	8	0.8
2009-04-29 03:05:04	1.45	9	1.65
2009-04-30 18:43:16	1.52	13	3.06
2009-05-07 22:41:22	1.01	9	2.13
2009-05-08 06:12:49	1.39	9	1.58
2009-05-08 09:35:22	1.81	12	2.2
2009-05-09 10:42:26	1.77	10	2.85
2009-05-11 12:55:43	1.32	8	2.1
2009-05-14 00:02:51	1.74	8	10.5
2009-05-15 00:06:00	1.74	8	0.97
2009-05-15 05:57:24	1.61	10	1.21
2009-05-17 06:40:19	1.62	9	1.79
2009-05-21 11:00:36	1.35	9	0.53
2009-05-26 08:19:26	1.4	10	1.26
2009-05-29 20:49:53	1.4	8	2.49
2009-06-01 03:04:10	1.63	10	12.88
1997-08-06 21:33:47	1.6	10	7.75
1997-08-09 15:29:08	1.07	10	9.09
1997-10-16 13:23:10	1.29	8	6.92
1997-10-30 11:22:13	1.81	8	8.42
1997-11-09 12:02:14	1.4	8	9.64
1997-12-13 10:30:15	1.6	8	13.16
1997-12-18 08:26:35	1.93	9	6.76
1997-12-24 18:01:59	1.69	9	6.02
1997-12-27 11:52:41	1.08	8	6.51
1998-01-07 07:26:23	1.32	8	10.64
1998-01-11 23:24:46	1.45	10	10.55
1998-01-15 19:57:50	1.7	10	4.43
1998-01-25 06:45:27	1.25	8	6.9
1998-02-26 09:57:11	1.28	8	6.75
1998-03-16 09:16:24	1.89	10	8.43
1998-04-07 07:44:20	1.84	10	5.76
1985-10-12 00:29:55	1.79	10	7.46
1985-12-25 04:45:55	1.57	10	14.4
1985-12-29 07:39:26	1.89	8	15.71
1986-02-01 03:46:51	1.25	8	10.99
1986-02-11 03:18:02	1.34	8	9.18
1986-02-26 09:49:23	1.2	8	5.81
1992-06-28 12:33:22	1.97	8	3.14
2003-12-22 19:27:00	0	8	5.59
2003-12-22 20:08:03	0	8	1.4
2003-12-22 20:31:51	0	9	9.21
2003-12-29 02:38:44	0	10	4.75
1986-04-02 06:27:26	1.75	8	6.78
1986-04-21 16:32:23	1.68	11	5.35
1986-04-22 13:48:21	1.5	8	7.58
1986-04-22 13:53:26	1.64	9	6.51
2006-12-24 08:23:16	1.28	9	13.32
2006-12-25 18:20:15	1.11	8	8.13
2012-03-05 06:49:59	1.02	8	7.94
2015-12-29 03:04:20	1.69	10	17.88
2009-03-27 21:04:30	1.25	10	1.45
2007-03-11 20:52:53	1.07	9	4.04
1999-06-17 19:14:23	1.9	8	3.99
2007-04-08 13:04:09	0	10	4.96
2007-04-19 21:31:55	0	8	4.97
2007-04-19 21:52:06	1.42	8	5.97
2009-10-30 19:42:42	1.02	12	1.58
2009-10-31 03:32:06	1	14	3.54
2007-05-22 12:02:12	0	14	8.62
2009-12-06 23:36:09	0.52	9	1.57
2010-01-08 07:33:56	1.38	13	0.65
2010-01-27 11:23:11	0.9	8	1.8
2010-02-23 10:04:30	1.61	8	1.3
2010-05-14 10:05:50	0.8	8	0.81
2007-06-16 23:44:58	0.79	8	13.98
2010-07-15 22:59:54	0.87	8	-0.37
2010-07-30 22:14:41	0.61	15	0.57
2007-06-27 11:19:23	1.1	8	4.18
2010-08-19 09:12:51	1.05	8	2.01
2010-09-09 01:18:30	0.6	12	0.35
2007-07-03 07:05:34	1.14	8	4.5
2007-07-03 09:55:02	1.28	9	10.88
2010-10-06 14:31:34	1.09	15	0.24
2010-10-08 22:47:14	0.97	20	2.18
2010-10-08 23:54:24	0.71	13	2.87
2010-09-21 10:11:00	1.37	27	2.71
1999-05-20 05:13:14	1.15	11	6.44
2010-11-11 14:16:33	1.14	20	1.07
2010-12-03 10:49:44	1.03	19	1.68
2010-12-08 02:28:02	1.21	10	1.31
2011-01-03 00:19:37	0.89	11	2.43
2011-01-03 04:05:35	0.4	8	1.52
2011-01-01 17:03:29	0.84	10	1.64
2010-12-31 23:03:36	0.55	14	3.47
2011-02-06 20:24:24	0.94	21	3.33
2011-02-16 06:24:54	1.07	13	2.18
2011-02-20 04:02:24	0.97	25	2.3
2011-02-24 22:22:51	0.94	12	0.03
2011-03-09 10:11:54	0.86	12	1.13
2011-03-26 00:46:51	0.37	11	0.82
2011-03-30 02:56:20	0.89	13	1.22
2006-06-16 13:11:45	1.58	8	25.74
2011-04-22 17:04:45	0.93	19	0.51
2011-05-09 14:43:27	0.91	27	3.25
2011-06-25 07:48:16	0.71	12	1.55
2011-08-13 03:53:31	0.6	17	1.31
2011-08-30 13:07:55	0.74	9	11.44
2007-08-17 07:14:40	0.71	8	10.17
2011-12-12 21:02:59	0.96	14	1.8
2007-09-03 19:51:38	1.37	8	1.8
2012-08-24 03:23:37	-0.08	8	3.06
2012-11-17 02:27:19	0.6	9	12.57
2012-11-22 03:44:36	0.38	11	12.48
2013-02-20 01:16:30	0.98	8	-2.52
2013-02-28 07:23:05	0.31	9	12.4
2013-03-14 09:11:51	1.56	8	3.35
2012-11-10 01:07:31	1.73	11	23.39
2007-10-07 23:27:28	1.02	9	0.05
2007-10-13 11:15:54	0.39	8	9.78
2013-08-26 03:53:12	0.4	9	14.09
2013-11-01 07:57:45	0.39	9	11.45
2013-11-07 11:13:34	0.28	10	12.52
2013-12-14 13:08:38	0.28	8	13.52
2007-11-08 07:44:14	0	8	8.87
2007-11-09 10:01:22	1.25	11	12.32
2007-11-09 08:10:57	1.15	9	5.19
2014-09-16 08:44:53	0.84	9	5.25
2014-09-20 14:52:29	0.44	11	2.42
2014-09-28 03:52:24	1.06	11	4.92
2015-01-20 22:28:08	0.53	15	2.59
2015-03-06 02:18:47	1.09	10	2.8
2015-03-08 23:00:29	1.2	10	15.28
2015-03-15 05:02:00	1.45	8	10
2014-09-29 06:07:41	1.02	20	3.38
2015-06-26 19:12:19	-0.11	9	3.23
2015-09-03 03:35:50	1.03	11	2.38
2015-11-10 05:45:22	0.34	9	2.59
2015-12-01 15:40:40	0.35	10	3.64
2015-12-03 09:57:14	0.24	9	4.2
2015-12-11 09:07:47	1.19	13	2.47
2015-12-19 08:24:47	1.61	11	7.99
2008-04-12 07:39:24	1.19	9	9.43
2008-04-18 11:35:03	1.07	8	5.03
2008-04-24 13:34:24	1.26	8	7.32
2008-05-30 19:36:20	1.53	9	6.14
2008-05-30 19:42:37	1.14	9	5.32
2008-08-28 16:18:37	1.12	8	4.56
2008-09-04 09:57:54	1.44	8	0.58
2008-09-21 12:29:17	0.84	8	14.99
2008-12-05 19:11:02	1.49	8	8.21
2008-12-29 02:09:54	1.07	9	14.18
2009-01-22 15:12:36	1.39	8	15.98
2009-02-06 13:22:19	1.21	8	5.42
2009-02-07 01:47:45	1.22	8	7.07
2009-02-08 11:37:54	1.15	9	4.69
2009-04-10 11:57:56	0.94	8	5.64
2009-06-25 22:45:03	1.06	8	4.43
2009-07-06 17:31:50	0.81	9	8.76
2009-07-10 12:07:14	1.79	10	0.98
2009-07-12 14:40:10	1.37	8	2.24
2009-07-18 14:09:44	1.17	8	4.87
2009-07-22 21:55:36	1.4	8	1.93
2009-07-30 13:32:49	1.53	8	-0.88
2009-08-03 18:10:15	1.25	9	-0.35
2009-08-04 23:23:04	2	8	9.87
2009-08-07 08:27:51	1.08	8	1.59
2009-08-07 08:35:18	1.32	8	1.36
2009-08-19 00:36:07	1.35	10	1.69
2009-08-20 20:23:55	1.21	8	9.97
2009-08-20 20:26:46	0.77	8	5.16
2009-08-24 23:08:45	1.2	9	0.12
2009-08-26 03:41:46	1.05	8	0.87
2009-08-27 11:35:36	1.9	9	1.06
2009-08-27 11:39:19	0.97	9	0.98
2009-09-12 04:35:09	1.89	12	2.23
2009-09-14 18:22:59	1.5	10	4.3
2009-09-15 03:50:57	1	9	1.59
2009-09-17 05:34:40	1.15	8	1.93
2009-09-17 14:23:13	1.06	8	2.44
2009-09-18 00:02:41	1.25	9	2.62
2009-09-18 12:33:54	0.99	12	-0.02
2009-09-20 20:10:57	1.2	8	12.78
2009-09-22 14:49:41	1.8	11	0.85
2009-09-23 05:15:56	1.37	8	6.37
2009-09-24 16:27:15	1.61	11	2
2009-09-25 11:18:42	1.53	8	1.09
2009-09-26 00:15:01	1.48	10	1.38
2009-09-26 21:45:30	1.96	8	1.39
2009-09-26 22:28:49	1.14	9	4.47
2009-09-26 22:52:22	1.17	8	5.54
2009-09-26 23:33:40	1.05	8	4.93
2009-09-27 14:08:53	1	11	2.61
2009-09-28 10:44:27	1.15	14	2.48
2009-09-29 07:26:01	1.33	8	-0.29
2009-09-30 19:26:16	1.23	8	1.88
2009-10-01 06:23:07	1.28	12	2.58
2009-10-02 01:09:13	1.61	10	2.17
2009-10-03 00:28:17	1	11	1.56
2009-10-03 05:00:09	1.23	12	1.96
2009-10-15 06:01:19	1.16	10	1.78
2009-10-15 06:22:55	1.41	11	1.96
2009-10-15 16:53:59	1.09	10	1.17
2009-10-06 18:55:47	1.26	13	2.08
2009-10-06 20:58:26	1.34	11	1.99
2009-10-06 23:04:27	1.05	13	2.23
2009-10-17 02:21:24	1.03	11	2.24
2009-10-07 14:03:11	1.88	9	19.01
2009-10-17 22:09:59	1.23	8	4.31
2009-10-07 22:42:20	1.55	9	-0.9
2009-10-08 18:42:16	1.04	11	1.59
2009-10-19 08:02:40	1.71	8	1.58
2009-10-19 08:08:19	1.9	13	1.31
2009-10-08 23:07:05	1.25	9	1.79
2009-10-09 16:30:58	1.07	11	1.53
2009-10-20 15:07:19	1.44	9	1.49
2009-10-09 20:12:52	1.05	8	1.11
2009-10-10 02:03:12	1.84	10	6.78
2009-10-21 02:24:04	1.92	10	0.95
2009-10-10 04:00:16	1.38	15	2.69
2009-10-10 12:40:50	1.05	12	3.08
2009-10-21 17:59:23	1.29	8	2.37
2009-10-22 04:04:00	1.42	10	2.65
2009-10-23 03:55:13	1.73	9	0.09
2009-10-11 18:16:16	1.66	8	2.63
2009-10-23 06:49:36	1.2	12	-0.62
2009-10-12 01:36:01	1.84	9	4.41
2009-10-23 14:36:22	1.51	9	1.72
2009-10-12 19:57:19	1.53	8	2.76
2009-10-13 17:56:49	1.47	10	1.77
2009-10-26 20:39:47	1.05	10	2.35
2009-10-27 06:23:34	1.02	12	1.34
2009-10-27 07:26:47	1.04	8	1.93
2009-10-27 18:55:07	1.44	12	-0.31
2009-10-27 20:33:41	1.08	14	1.54
2009-10-28 06:00:56	0.89	8	9.82
2009-10-28 12:46:56	1.41	15	1.46
2009-10-29 00:28:22	1.04	8	1.22
2009-10-29 07:01:21	0.82	15	0.53
2009-10-30 08:01:14	1.34	9	1.53
2009-10-30 19:42:21	1.26	10	1.46
2009-10-30 21:11:05	1.58	20	3.35
2009-10-31 00:57:58	1.9	13	1.46
2009-10-31 04:37:53	0.95	12	1.95
2009-10-31 05:44:00	1.07	12	1.06
2009-10-31 12:20:36	1.85	10	1.31
2009-11-01 10:52:27	1.69	15	1.2
2009-11-01 23:26:17	1.09	14	0.42
2009-11-02 18:48:56	1.94	15	2.64
2009-11-03 18:51:20	1.68	8	3.1
2009-11-04 10:04:33	1.08	12	1.16
2009-11-04 11:23:24	0.67	8	9.38
2009-11-04 15:13:37	1.03	16	2.79
2009-11-04 15:26:03	1.53	14	0.4
2009-11-04 15:45:56	1.65	14	2.54
2009-11-04 17:09:22	1.11	13	-0.24
2009-11-04 18:19:16	1.02	12	0.62
2009-11-04 23:51:41	1.18	9	1.52
2009-11-05 23:46:28	1.7	12	1.46
2009-11-06 12:02:16	1.6	8	13.33
2009-11-06 21:21:20	1.21	15	1.76
2009-11-07 00:25:29	1.33	8	-0.3
2009-11-07 02:20:31	0.94	9	0.1
2009-11-07 12:23:54	1.85	17	2.64
2009-11-08 13:56:26	1.42	10	-0.48
2009-11-08 23:17:05	0.89	8	0.87
2009-11-09 18:13:31	1.35	8	1.22
2009-11-12 13:53:02	1.32	14	1.8
2009-11-12 14:45:15	0.99	10	0.9
2009-11-12 17:54:17	0.98	10	2.74
2009-11-13 01:07:25	0.63	8	0.91
2009-11-14 01:55:13	1.17	12	0.25
2009-11-14 13:16:04	1.44	18	1.14
2009-11-17 04:05:51	1.05	16	2.37
2009-11-18 05:15:57	0.96	13	2.4
2009-11-18 05:54:39	0.7	8	2.71
2009-11-19 03:47:28	1.14	9	1.32
2009-11-19 21:28:19	1.03	9	0.45
2009-11-20 01:21:19	1.8	12	0.27
2009-11-21 05:12:11	1.28	9	1.84
2009-11-21 08:35:57	1.02	10	-0.23
2009-11-21 10:35:07	1.33	9	0.94
2009-11-21 17:18:47	1.82	8	-0.88
2009-11-21 19:34:21	1.09	13	1.82
2009-12-04 04:54:55	1.91	16	1.76
2009-12-04 08:14:57	1.01	10	-0.57
2009-11-22 19:56:54	1.92	8	1.91
2009-12-05 07:15:39	1.74	8	-0.87
2009-12-06 23:35:33	0.99	9	1.56
2009-12-07 00:22:42	1.26	14	2.1
2009-11-25 07:36:11	1.38	9	0.65
2009-11-25 12:50:19	1.39	9	1.83
2009-11-25 15:16:22	1.43	9	0.87
2009-11-25 19:04:22	1.35	8	1.49
2009-11-25 23:13:19	1.03	12	1.52
2009-12-08 14:21:38	1.49	19	2.32
2009-11-27 00:40:38	1	9	1.34
2009-12-09 23:33:58	1.74	10	8.24
2009-12-10 03:09:05	1.72	12	1.39
2009-12-11 02:33:42	1.35	8	0.4
2009-12-11 06:34:33	1.49	10	1.62
2009-12-12 11:39:49	1.06	14	0.76
2009-12-12 12:57:29	1.17	9	2.61
2009-12-12 13:16:27	1.51	9	0.07
2009-12-13 20:14:18	1.76	9	2.56
2009-12-02 04:32:27	1.68	11	2.01
2009-12-14 03:26:17	1.98	14	1.78
2009-12-14 05:26:20	1.55	10	2.43
2009-12-14 06:12:25	1.61	15	0.98
2009-12-14 09:32:35	0.97	11	3.62
2009-12-14 10:48:17	1.3	10	2.36
2009-12-16 04:02:39	1.7	15	1.17
2009-12-16 08:32:32	1.61	12	2.27
2009-12-16 19:31:30	1.36	13	2.64
2009-12-16 22:10:39	1.18	10	0.6
2009-12-19 00:27:09	1.39	11	1.27
2009-12-19 03:53:34	1.14	8	6.41
2009-12-22 00:45:14	1.42	10	1.1
2009-12-22 01:31:53	1.08	8	1.57
2009-12-22 03:12:35	1.09	12	1.51
2009-12-22 18:18:45	1.05	17	2.34
2009-12-22 19:57:36	1.39	10	2
2009-12-23 02:56:16	1.03	9	1.45
2009-12-23 06:16:48	1.33	11	0.41
2009-12-23 13:15:14	1.22	8	1.08
2009-12-23 13:47:13	1.34	8	4.21
2009-12-23 14:26:05	1.19	16	1.66
2009-12-23 15:04:26	1.1	8	0.96
2009-12-23 20:11:45	1.17	11	-0.31
2009-12-24 00:06:39	1.61	11	1.59
2009-12-25 00:39:21	1.97	19	2.44
2009-12-28 20:36:36	1.1	11	1.97
2009-12-28 20:49:44	1.23	12	1.86
2009-12-29 20:35:38	1.64	12	2.53
2009-12-29 22:50:47	1.57	11	1.54
2009-12-29 23:33:39	1.05	8	1.99
2009-12-30 02:21:19	1.06	13	2.54
2009-12-30 11:34:23	0.99	14	1.75
2009-12-30 11:38:31	1.24	8	8.21
2009-12-30 13:08:24	1.21	11	2.07
2009-12-30 16:32:45	1.5	15	1.07
2009-12-30 18:15:12	1.04	15	2.6
2009-12-30 23:07:27	1.01	12	1.52
2009-12-31 00:13:25	1	8	1.84
2009-12-31 00:58:02	1	12	1.58
2009-12-31 03:49:05	1.36	10	0.73
2009-12-31 08:05:21	1.65	10	-0.23
2009-12-31 16:12:12	1.37	11	0.84
2009-12-31 21:36:48	1.13	16	0.54
2009-12-31 22:06:48	1.05	10	0.11
2009-12-31 22:10:08	1.05	14	1.57
2010-01-01 04:17:35	1.51	22	1.35
2010-01-01 05:53:13	1.06	11	0.67
2010-01-01 06:26:08	1.32	12	1.84
2010-01-01 08:23:50	1.31	11	1.49
2010-01-01 11:00:08	1.65	14	1.42
2010-01-02 01:46:13	1.17	9	5.42
2010-01-02 03:38:57	1.82	13	0.13
2010-01-02 09:43:40	1.26	15	2.49
2010-01-02 20:29:35	1.24	9	1.55
2010-01-02 22:19:54	1.51	10	0.61
2010-01-02 22:31:59	1.81	22	2.59
2010-01-02 23:59:35	1.41	14	1.51
2010-01-03 00:57:31	1.4	13	0.93
2010-01-03 13:48:35	1.4	8	0.75
2010-01-03 20:20:45	1.41	10	1.29
2010-01-03 23:09:06	0.78	10	0.3
2010-01-05 03:32:29	1.38	11	1.59
2010-01-05 04:20:51	1.56	9	0.32
2010-01-05 15:59:09	0.96	9	2.73
2010-01-06 04:40:30	1.15	18	2.55
2010-01-06 04:50:35	1.21	13	1.11
2010-01-06 10:56:58	1.42	13	0.52
2010-01-06 11:36:51	1.78	8	13.38
2010-01-06 12:14:49	1.04	10	2.02
2010-01-06 17:51:59	1.18	13	2.96
2010-01-07 00:57:27	1.15	15	3.22
2010-01-07 07:40:58	1.21	10	0.23
2010-01-07 10:01:16	1.03	10	1.26
2010-01-07 11:42:02	1.45	16	1.42
2010-01-07 16:48:43	1.07	16	2.38
2010-01-08 01:06:27	1.78	15	1
2010-01-08 02:41:26	1.26	12	1.7
2010-01-08 07:33:47	1.78	14	1.2
2010-01-08 10:04:50	1.61	12	1.38
2010-01-08 15:19:19	1.27	12	1.11
2010-01-09 00:05:31	1.25	13	1.74
2010-01-12 03:02:29	1.08	18	3.35
2010-01-12 04:57:20	1.12	10	1.38
2010-01-13 18:02:27	1.01	11	1.8
2010-01-13 21:59:34	1.09	15	1.61
2010-01-14 02:36:54	1.38	13	0.17
2010-01-14 07:27:35	0.99	11	0.82
2010-01-14 09:08:49	0.91	8	2.25
2010-01-14 12:17:39	1.72	8	5.89
2010-01-14 22:57:08	1.8	11	2.58
2010-01-15 00:56:45	1.45	11	1.78
2010-01-15 20:58:27	1.03	15	1.64
2010-01-15 22:18:44	1.07	13	1.72
2010-01-15 23:43:27	0.97	10	-0.22
2010-01-16 01:51:46	1.94	17	0.41
2010-01-16 04:08:20	1.13	13	0.84
2010-01-16 11:30:24	1.51	18	1.23
2010-01-16 13:06:08	1.12	9	0.34
2010-01-17 06:26:00	1.25	16	1.39
2010-01-23 01:07:22	1.64	9	2.97
2010-01-23 21:12:48	1.39	9	1.12
2010-01-27 11:23:31	1.37	8	1.97
2010-01-27 15:46:30	1.42	11	1
2010-01-28 00:22:57	1.39	13	1.86
2010-01-28 01:28:38	1.65	11	1.13
2010-01-28 04:24:00	1.56	11	1.62
2010-01-29 19:38:14	1.35	13	-0.04
2010-01-30 01:18:00	1.51	15	0.83
2010-01-30 03:56:17	0.93	8	0.47
2010-01-30 04:23:06	0.99	10	1.79
2010-01-30 05:06:11	1.35	13	0.98
2010-01-30 05:06:23	1.11	8	0.96
2010-01-30 09:24:26	1.26	9	1.58
2010-01-30 09:39:37	1.87	8	1.23
2010-01-30 09:41:09	1.18	13	1.2
2010-01-30 09:47:07	1.2	8	1.15
2010-01-30 10:57:11	1.66	15	0.52
2010-01-30 11:40:53	1.21	10	0.84
2010-01-30 12:12:51	1.54	17	1.83
2010-01-30 12:23:59	1.26	13	1.31
2010-01-30 16:35:42	1.36	10	0.74
2010-01-30 17:59:02	1.47	15	2.32
2010-01-31 00:30:29	1.06	12	0.92
2010-01-31 13:45:27	1.48	8	1.73
2010-02-01 06:33:15	1.09	8	2.41
2010-02-01 21:05:35	1.86	9	9.88
2010-02-02 09:12:48	1.18	9	0.14
2010-02-02 09:14:51	0.97	8	1.22
2010-02-03 03:08:10	1.75	9	1.51
2010-02-04 05:51:06	0.94	15	2.91
2010-02-04 10:14:05	1.08	11	2.54
2010-02-04 20:58:32	1.05	17	2.93
2010-02-04 22:18:52	1.51	9	4.31
2010-02-05 03:03:57	1.68	18	3.23
2010-02-05 03:57:13	1.42	12	1.4
2010-02-06 01:02:24	1.47	20	2.89
2010-02-06 18:02:07	1.57	17	0.51
2010-02-06 20:18:47	1.45	14	1.61
2010-02-07 09:39:28	1.57	19	2.56
2010-02-08 17:54:04	1.48	8	2.7
2010-02-09 03:46:52	1.22	18	1.28
2010-02-09 06:43:55	1.45	15	1.6
2010-02-11 01:40:29	1.72	16	1.58
2010-02-11 04:19:03	1.16	15	0.26
2010-02-11 07:03:33	1.18	13	0.78
2010-02-11 11:21:26	1.07	12	1.56
2010-02-11 14:45:36	1.33	15	2.4
2010-02-11 22:24:44	1.12	18	-0.25
2010-02-12 04:03:05	1.1	12	1.24
2010-02-12 08:33:41	1.65	20	2.16
2010-02-13 07:11:46	1.04	16	2.12
2010-02-13 07:46:56	0.98	13	1.01
2010-02-13 10:14:59	1.11	14	1.52
2010-02-13 11:44:17	1.17	13	1.22
2010-02-13 13:27:22	1.85	8	1.2
2010-02-13 15:21:26	1.49	11	1
2010-02-13 16:33:54	1.2	16	1.61
2010-02-13 17:46:34	0.97	11	1.63
2010-02-14 00:12:43	0.96	8	1.07
2010-02-14 00:48:35	0.84	12	1.35
2010-02-14 13:48:29	1.04	10	1.63
2010-02-25 17:45:33	1.61	10	2.7
2010-02-16 10:19:49	1.7	9	7.03
2010-02-26 01:49:45	1.82	21	1.39
2010-02-26 04:41:56	1.09	25	2.76
2010-02-26 09:46:29	1.59	13	0.57
2010-02-16 22:21:41	1.01	13	0.58
2010-02-16 23:48:31	1.79	14	1.45
2010-02-27 00:13:16	0.96	18	1.91
2010-02-17 04:57:44	0.86	10	1.66
2010-02-17 06:51:49	0.93	12	0.17
2010-02-27 04:21:58	1.06	15	0.71
2010-02-27 07:13:03	1.01	11	-0.01
2010-02-17 13:58:05	1.07	13	1.06
2010-02-27 08:44:33	0.24	9	2.4
2010-02-17 15:38:58	1.45	9	1.84
2010-02-27 10:54:08	1.2	16	1.59
2010-02-27 12:37:40	1.48	23	2.73
2010-02-17 17:34:09	1.66	16	0.4
2010-02-27 23:17:19	1.12	17	2.51
2010-02-28 03:35:26	1.82	9	1.43
2010-02-18 03:47:47	1.26	20	2.19
2010-02-28 18:05:31	1.25	17	1.33
2010-02-18 11:03:48	1.65	16	1.81
2010-02-18 17:55:35	1.22	16	2.23
2010-02-18 18:34:17	1.44	19	0.53
2010-02-18 20:58:01	1.17	12	1.73
2010-02-18 22:59:13	1.6	22	1.93
2010-03-01 16:44:04	1.34	20	1.48
2010-02-19 01:25:03	1.42	11	1.06
2010-03-01 16:56:49	1.77	17	2.18
2010-02-19 03:24:20	1.07	11	2.15
2010-02-19 07:04:55	0.98	15	-0.1
2010-02-19 10:15:18	1.55	17	1.82
2010-03-01 20:11:29	1.26	17	0.44
2010-03-02 14:38:26	1.86	9	4.09
2010-02-20 05:33:42	1.79	8	2.43
2010-03-03 18:48:03	1.88	27	0.25
2010-03-03 19:30:32	1.41	14	1.82
2010-03-04 00:57:15	1.27	15	1.19
2010-03-04 07:55:59	1.02	15	1.95
2010-03-04 08:08:17	1.05	17	1.97
2010-03-04 10:45:34	1.39	15	0.24
2010-03-04 17:52:35	1.37	16	0.09
2010-03-04 17:59:02	1.65	18	1.95
2010-03-04 19:17:12	1.07	21	2.51
2010-02-23 02:48:11	1.01	8	11.32
2010-03-05 01:02:37	1.2	16	1.73
2010-03-05 12:30:39	1.51	15	1.46
2010-03-05 17:40:31	0.98	20	2.97
2010-03-05 21:41:09	1.42	20	1.22
2010-03-05 23:26:09	1.2	21	2.97
2010-03-05 23:58:38	1.27	10	2.51
2010-03-06 01:56:39	1.29	17	2.73
2010-03-08 15:21:39	0.95	16	1.41
2010-03-08 16:50:01	1.21	20	1.46
2010-03-08 19:32:56	1.09	20	2.8
2010-03-08 23:41:10	1.04	16	1.85
2010-03-09 01:50:02	0.99	14	1.32
2010-03-09 18:27:54	1.01	14	1.38
2010-03-09 20:14:29	1.02	10	1.18
2010-03-09 21:23:48	1.46	18	1.17
2010-03-10 01:27:01	0.89	14	0.73
2010-03-10 01:47:47	1.22	12	1.5
2010-03-10 04:14:18	0.92	9	1.99
2010-03-10 11:48:25	0.97	10	0.15
2010-03-10 12:23:18	1.65	12	1.66
2010-03-10 19:09:56	0.92	9	5.26
2010-03-13 01:13:57	0.98	15	1.47
2010-03-13 01:47:07	1.37	16	2.43
2010-03-13 05:26:06	1.38	22	2.4
2010-03-13 05:33:23	1.06	11	1.79
2010-03-13 08:40:01	1.59	16	0.71
2010-03-13 11:42:56	0.95	14	1.49
2010-03-13 15:55:42	1.58	13	1.9
2010-03-16 00:51:57	1.54	16	0.42
2010-03-16 04:07:02	0.94	12	0.7
2010-03-16 05:19:59	1.11	19	2.53
2010-03-16 05:26:41	1	14	2.45
2010-03-16 06:11:49	0.65	10	2.71
2010-03-16 08:08:56	1	12	0.94
2010-03-16 08:33:21	1.42	14	1.71
2010-03-16 09:34:09	1.1	18	2.28
2010-03-16 14:44:10	1.5	19	2.64
2010-03-15 21:01:41	1.27	8	12.24
2010-03-16 21:07:51	1.07	17	1.86
2010-03-17 00:35:36	1.25	15	0.35
2010-03-17 02:01:58	0.95	8	0.89
2010-03-17 07:16:05	1.33	19	2.4
2010-03-17 07:52:48	1.12	16	2.62
2010-03-17 08:38:25	1.41	16	1.79
2010-03-17 14:51:16	1.73	11	0.61
2010-03-17 15:16:11	1.66	15	1.63
2010-03-17 17:52:48	0.42	8	2.81
2010-03-17 22:11:01	0.99	13	1.42
2010-03-17 22:11:39	0.95	9	1.82
2010-03-18 16:53:26	1.22	17	1.48
2010-03-19 05:54:13	1.05	17	1.99
2010-03-19 08:05:00	1.47	20	2.97
2010-03-19 08:46:18	1.43	18	1.01
2010-03-19 22:27:36	1.26	23	3.15
2010-03-20 00:30:47	1.37	17	2.13
2010-03-21 00:36:35	1.04	11	1.28
2010-03-21 12:47:45	1.39	14	2.26
2010-03-21 20:38:04	1.47	21	2.17
2010-03-22 01:36:32	1.21	12	1.3
2010-03-23 20:03:06	1.35	17	1.46
2010-03-23 23:42:30	0.88	13	-0.17
2010-03-24 02:46:31	1.35	11	-0.42
2010-03-24 04:34:22	1.34	13	0.53
2010-03-24 05:01:16	1.21	9	2.13
2010-03-24 08:01:27	1.07	17	2.18
2010-03-24 12:34:34	1.19	10	0.89
2010-03-24 18:13:38	1.34	18	2.34
2010-03-25 00:52:03	1.16	10	0.85
2010-03-25 01:15:47	1.09	16	0.69
2010-03-25 08:46:35	1	15	2.57
2010-03-25 11:13:01	1.29	16	1.21
2010-03-25 16:19:11	1.12	14	1.81
2010-03-25 17:24:14	1.38	10	-0.43
2010-03-25 19:06:23	1.58	15	3.21
2010-03-26 02:36:52	1.1	12	3.37
2010-03-26 08:21:25	1.82	21	1.3
2010-03-26 12:55:50	1.9	23	2.07
2010-03-26 14:29:24	1.2	11	-0.03
2010-03-26 22:32:54	1.47	21	0.2
2010-03-27 03:40:33	0.98	20	2.14
2010-03-27 04:26:10	1.44	15	1.29
2010-03-29 02:24:37	1.38	12	-0.82
2010-03-29 05:30:28	1	13	1.92
2010-03-29 12:06:32	1.42	23	1.82
2010-03-29 12:43:42	1.24	18	1.59
2010-03-29 12:51:34	1.47	21	2.51
2010-03-29 17:55:58	0.96	11	0.96
2010-03-29 19:09:05	1.1	19	2.2
2010-03-29 19:53:16	1.09	15	3.13
2010-03-29 20:26:56	1.34	14	0.64
2010-03-29 23:32:02	1.51	15	1.18
2010-03-30 05:08:49	1.45	23	2.52
2010-03-30 07:05:33	1.5	12	2.17
2010-03-30 08:25:57	1.27	20	0.92
2010-03-30 09:29:33	1.45	17	1.61
2010-03-30 12:00:53	1.32	18	2.02
2010-03-30 19:32:46	1.28	11	1.49
2010-03-30 21:32:37	1.42	13	-0.07
2010-03-30 23:16:20	1.1	15	2.58
2010-03-31 03:51:10	1.01	16	1.62
2010-03-31 08:44:50	1.23	13	-0.79
2010-03-31 18:51:06	1.36	19	1.76
2010-03-31 19:46:00	1.56	24	0.32
2010-03-31 20:51:54	1.28	20	2.07
2010-03-31 23:18:03	1.21	8	1.7
2010-03-31 23:30:08	1.4	16	2.83
2010-04-01 00:44:24	0.98	15	1.66
2010-04-01 05:35:00	1.57	10	6.79
2010-04-01 17:13:10	1.17	17	1.18
2010-04-01 21:38:59	1.24	17	1.87
2010-04-01 22:38:26	1.35	22	2.84
2010-04-02 01:05:29	1.01	14	1.69
2010-04-02 04:00:56	1.36	12	1.69
2010-04-02 06:15:06	1.02	10	1.1
2010-04-02 11:01:18	1.17	16	0.09
2010-04-02 18:57:12	1.33	15	2.31
2010-04-02 19:10:23	0.81	10	0.91
2010-04-02 19:17:35	1.13	14	0.79
2010-04-02 19:32:23	1.4	16	1.73
2010-04-02 20:44:28	1	12	1.31
2010-04-02 20:49:57	1.31	13	0.39
2010-04-03 03:37:59	1.22	17	1.13
2010-04-03 08:26:46	1.16	17	1.22
2010-04-03 12:35:41	1.26	15	1.75
2010-04-05 18:31:39	1.39	14	1.95
2010-04-05 22:58:10	1.42	18	1.36
2010-04-05 22:58:33	1.32	17	1.5
2010-04-05 23:58:52	0.96	9	-0.95
2010-04-08 18:43:33	1.27	15	1.82
2010-04-08 18:51:27	1.36	11	1.33
2010-04-08 22:37:30	1.77	9	3.88
2010-04-08 23:32:51	1.24	17	1.82
2010-04-09 19:55:41	1.6	23	3.17
2010-04-09 20:23:47	1.42	9	5.29
2010-04-10 02:58:55	0.99	13	1.5
2010-04-10 05:04:42	0.99	12	1.7
2010-04-12 21:02:12	1.12	12	0.1
2010-04-12 23:45:05	1.41	14	0.98
2010-04-14 01:46:43	1.06	17	2.23
2010-04-14 02:01:35	0.85	10	1.1
2010-04-14 02:34:10	0.26	8	2.57
2010-04-14 17:31:38	0.94	23	3.03
2010-04-14 21:07:28	1.35	15	0.4
2010-04-14 21:08:41	1.45	18	0.67
2010-04-14 22:23:44	1.2	13	1.56
2010-04-15 02:22:55	1.41	12	1.67
2010-04-15 20:35:25	1.16	25	3.42
2010-04-15 21:31:01	1.12	15	1.59
2010-04-15 23:14:16	1.18	16	1.34
2010-04-16 06:52:06	1.08	14	1.69
2010-04-16 14:39:39	1.65	23	2.02
2010-04-17 00:31:12	1.52	21	1.58
2010-04-17 00:36:05	1.21	18	1.95
2010-04-17 05:01:56	1.07	21	2.93
2010-04-17 10:20:19	1.1	14	1.17
2010-04-17 10:55:47	1.18	15	1.1
2010-04-17 11:12:02	1.49	23	2.87
2010-04-17 11:26:03	1.13	13	1.39
2010-04-17 15:10:21	1.79	18	2.15
2010-04-18 02:20:50	1.51	18	1.32
2010-04-18 03:45:30	1.45	18	2.1
2010-04-18 13:17:46	0.98	11	1.88
2010-04-18 16:59:17	1.49	19	1.76
2010-04-18 23:52:28	1.42	10	1.79
2010-04-19 00:08:17	1.7	18	1.48
2010-04-19 10:08:38	1.22	14	1.51
2010-04-21 08:08:34	1.08	20	2.97
2010-04-21 09:11:52	0.28	10	2.4
2010-04-21 14:24:27	1.22	13	0.6
2010-04-21 16:18:46	1.22	20	1.48
2010-04-21 19:33:44	1.45	18	2.57
2010-04-21 21:44:33	1.48	16	0.86
2010-04-22 04:26:29	1.24	17	1.11
2010-04-22 05:34:23	1.42	11	1.69
2010-04-22 05:35:22	1.04	22	2.56
2010-04-22 07:00:56	1.66	19	2.75
2010-04-22 07:08:04	1.36	15	0.76
2010-04-22 12:48:21	1.45	20	2.12
2010-04-22 15:28:37	1.05	13	1.6
2010-04-22 17:49:11	1.94	17	1.36
2010-04-23 02:16:40	1.44	18	1.31
2010-04-23 07:10:10	0.97	17	2.31
2010-04-23 13:46:25	1.19	22	2.46
2010-04-23 15:10:25	1.92	10	2.79
2010-04-23 16:25:04	1.34	16	1.6
2010-04-24 01:38:39	1.19	13	1.6
2010-04-24 03:33:13	1.72	16	0.29
2010-04-24 19:01:29	1.88	19	1.53
2010-05-05 20:34:31	1.16	8	0.82
2010-05-05 21:15:30	0.96	16	2.97
2010-04-25 01:57:23	1.7	8	10.47
2010-04-25 02:47:16	1.2	23	2.63
2010-04-25 08:57:18	1.57	12	1.32
2010-05-06 12:36:54	1.92	8	1.88
2010-04-25 15:42:35	1.14	18	2.84
2010-05-06 20:08:47	1.41	19	1.52
2010-04-27 10:23:38	1.18	17	1.61
2010-04-27 16:25:57	1.21	19	0.62
2010-04-27 21:46:25	1.16	10	1.4
2010-04-27 23:09:30	0.74	13	0.8
2010-04-27 23:16:33	1.44	14	1.05
2010-04-28 00:24:34	1.33	17	1.03
2010-04-28 05:30:20	1.79	15	1.85
2010-04-28 17:04:15	1.1	15	1.63
2010-04-29 06:43:49	1.34	22	2.84
2010-04-29 13:22:51	0.93	16	1.02
2010-04-30 01:05:43	1.23	12	1.79
2010-04-30 10:35:14	1.26	13	1.23
2010-04-30 12:22:08	1.12	14	1.83
2010-05-10 01:40:44	1.61	19	2.07
2010-05-10 08:21:59	1.45	17	1.8
2010-05-01 01:04:43	0.94	16	2.7
2010-05-10 14:41:10	0.99	17	1.81
2010-05-01 08:36:20	1.61	8	1.4
2010-05-01 08:41:12	1.2	18	0.91
2010-05-01 12:24:25	1.4	24	1.17
2010-05-12 05:27:16	1.02	10	1.32
2010-05-12 07:45:02	1.26	16	0.06
2010-05-12 12:01:30	1.79	21	1.45
2010-05-13 01:06:43	1.34	8	1.07
2010-05-03 23:54:58	1.02	16	1.8
2010-05-03 23:54:18	1.04	17	1.54
2010-05-04 00:40:50	1.16	15	1.8
2010-05-04 00:41:06	1.37	16	1.54
2010-05-04 01:07:22	1.22	16	1.86
2010-05-05 05:18:39	0.94	15	1.12
2010-05-05 09:50:59	1	14	1.09
2010-05-05 10:51:39	1.17	16	1.55
2010-05-05 17:02:23	1.12	13	0.83
2010-05-05 18:13:24	1.17	19	1.44
2010-05-13 17:33:36	0.81	14	2.08
2010-05-14 03:24:36	1.52	24	1.14
2010-05-14 06:21:40	1.27	15	-0.23
2010-05-14 10:06:23	1.48	16	2.27
2010-05-14 11:04:06	1.5	16	2.02
2010-05-14 11:06:08	1.68	23	1.96
2010-05-14 12:13:17	1.3	11	0.65
2010-05-14 15:02:34	0.99	21	0.11
2010-05-14 15:38:57	1.72	19	2.75
2010-05-14 16:01:21	1.24	12	1.5
2010-05-14 17:08:46	1.24	19	2.12
2010-05-14 18:52:50	0.69	9	-0.01
2010-05-14 19:50:28	1.1	14	1.48
2010-05-14 23:19:46	0.87	10	0.48
2010-05-15 07:34:07	1.6	17	0.5
2010-05-15 11:17:27	1.76	23	3.06
2010-05-15 17:11:18	1.93	16	1.21
2010-05-16 14:56:32	1.15	17	1.08
2010-05-16 17:46:30	1.23	15	1.51
2010-05-16 20:00:35	1.64	17	0.74
2010-05-16 20:59:29	1.36	16	0.66
2010-05-16 23:23:22	1.02	15	1.76
2010-05-17 02:30:03	1.06	15	2.54
2010-05-17 06:15:33	1.09	15	1.56
2010-05-17 07:33:09	1.17	14	1.49
2010-05-17 09:03:52	1.21	9	1.43
2010-05-17 18:57:48	1.46	13	1.6
2010-05-18 16:15:39	1.28	14	2.87
2010-05-19 05:50:08	1.12	20	2.84
2010-05-21 09:33:55	1.36	14	1.78
2010-05-21 17:33:59	1.62	13	1.13
2010-05-21 17:42:22	1.47	16	1.28
2010-05-21 17:59:02	1.2	15	1.86
2010-05-21 19:02:55	1.39	22	2.37
2010-05-21 19:45:48	1.03	16	1.75
2010-05-21 20:17:37	1.08	19	3.09
2010-05-21 20:36:52	0.28	9	2.26
2010-05-22 00:28:05	1.69	21	5.26
2010-05-22 01:00:40	1.04	17	3.1
2010-05-22 16:33:10	0.88	17	1.88
2010-05-22 17:30:07	0.82	14	1.94
2010-05-23 15:10:15	1.28	12	-0.85
2010-05-25 23:36:07	1.02	17	0.9
2010-05-26 17:19:00	1.61	19	2.09
2010-05-27 10:54:44	1.05	20	2.35
2010-05-27 12:30:59	0.65	10	0.7
2010-05-28 13:22:48	1.16	13	1.44
2010-05-28 15:06:56	1.78	15	1.74
2010-05-28 17:22:15	1.2	27	2.66
2010-05-28 18:04:07	1.43	13	2.07
2010-06-07 18:00:56	1.79	14	1.3
2010-06-07 18:13:54	1.49	12	1.31
2010-05-29 04:59:38	1.14	19	2.89
2010-05-29 08:30:49	1.64	21	2.16
2010-06-08 02:59:40	1.22	20	1.3
2010-06-08 05:56:53	1.06	24	2.56
2010-05-29 12:52:27	1.24	9	1.76
2010-05-29 18:58:14	1.64	21	1.75
2010-05-29 18:58:05	1.15	8	1
2010-06-08 11:24:29	1.26	20	-0.23
2010-06-08 15:14:49	1.34	15	0.86
2010-06-08 19:02:51	0.46	9	2.83
2010-05-31 05:11:19	1.29	14	0.88
2010-05-31 07:04:34	1.4	15	1.26
2010-06-01 00:25:23	1.27	15	-0.01
2010-06-01 02:37:04	1.33	19	1.39
2010-06-01 06:49:11	1.2	15	0.82
2010-06-01 10:02:57	1.68	17	0.46
2010-06-01 13:18:06	1.46	18	2.54
2010-06-01 21:17:34	1.6	27	2.97
2010-06-01 23:01:40	1.68	30	3.07
2010-06-02 09:21:23	1.22	24	2.98
2010-06-02 10:18:46	1.38	24	2.75
2010-06-02 10:56:08	1.57	8	0.71
2010-06-02 20:45:12	1.1	14	1.49
2010-06-03 03:24:20	1.18	23	2
2010-06-03 03:46:16	1.21	19	2.03
2010-06-03 10:29:25	1.31	19	2.56
2010-06-03 14:38:32	1.23	24	1.97
2010-06-03 16:46:15	1.34	19	2.69
2010-06-03 16:58:08	1.48	8	9.5
2010-06-03 22:34:07	1.04	16	1.1
2010-06-03 23:16:02	1.52	20	3.03
2010-06-05 23:32:40	1.04	16	2.62
2010-06-06 00:29:55	1.52	20	2.26
2010-06-06 04:26:17	1.06	16	1.27
2010-06-06 05:30:26	1.27	21	2.78
2010-06-06 11:39:29	1.88	8	2.23
2010-06-07 14:55:26	0.6	11	-0.78
2010-06-08 21:51:35	1	22	2.19
2010-06-08 22:03:36	1.39	8	1.82
2010-06-08 23:39:37	1.42	18	1.43
2010-06-09 04:36:28	0.91	9	2.02
2010-06-09 04:39:52	1.06	24	2.84
2010-06-09 05:05:01	1.63	26	1.95
2010-06-09 10:13:17	0.91	15	1.28
2010-06-09 10:49:15	1.92	29	2.48
2010-06-09 15:07:17	1.58	13	0.72
2010-06-09 20:44:02	0.56	20	0.73
2010-06-10 05:33:13	1.45	8	2.08
2010-06-10 19:31:09	1.17	16	2.78
2010-06-22 21:44:17	1.43	19	0.92
2010-06-22 21:45:17	1.1	16	1.38
2010-06-12 10:25:47	1.43	13	1.66
2010-06-12 10:39:10	1.26	14	1.41
2010-06-12 10:47:57	1.07	12	1.03
2010-06-22 23:20:13	1.08	16	0.7
2010-06-23 02:47:17	1.42	21	0.11
2010-06-12 15:36:14	1.95	11	2.22
2010-06-12 16:24:44	1.04	10	1.77
2010-06-12 16:58:19	0.98	17	1.82
2010-06-12 17:04:00	1.2	13	2.76
2010-06-23 09:08:00	0.79	12	1.41
2010-06-12 22:26:47	1.05	15	0.58
2010-06-13 01:31:43	1.22	11	-0.69
2010-06-24 02:09:04	1.55	8	7.06
2010-06-24 04:54:43	1.07	13	0.25
2010-06-24 07:43:49	1.74	22	0.57
2010-06-14 08:01:11	1.05	15	0.77
2010-06-14 08:51:50	1.1	14	1.78
2010-06-14 19:56:21	1.34	16	1.16
2010-06-14 20:48:39	1.34	20	1.61
2010-06-18 02:38:48	1.15	15	1.24
2010-06-18 06:16:56	0.98	16	1.28
2010-06-18 06:45:44	0.99	12	2
2010-06-18 11:20:01	1.22	24	2.94
2010-06-18 12:49:39	1.11	20	2.33
2010-06-18 23:34:35	1.75	26	3.39
2010-06-19 00:23:40	1.24	24	2.52
2010-06-19 00:30:06	1.12	19	1.7
2010-06-19 00:36:04	1.05	15	1.66
2010-06-19 02:59:21	0.63	19	4.62
2010-06-19 09:03:18	1.01	23	0.67
2010-06-19 09:25:46	1.03	13	0.49
2010-06-19 11:54:10	1.18	23	1.46
2010-06-19 11:57:36	0.92	16	1.51
2010-06-19 13:22:39	1.21	13	1.43
2010-06-19 15:39:33	1.69	19	-0.72
2010-06-30 07:45:54	1.65	9	2.92
2010-06-20 11:31:32	1.93	8	6.18
2010-06-20 19:22:50	0.79	11	1.28
2010-06-20 19:29:12	1.32	16	1.75
2010-06-22 07:01:15	1.31	16	1.77
2010-06-22 13:12:23	1.41	24	3.24
2010-07-06 21:52:54	1.35	15	0.89
2010-07-06 23:20:53	1.1	12	1.26
2010-07-07 02:29:08	1.18	19	2.88
2010-07-07 22:38:00	0.96	11	1.63
2010-07-08 05:34:52	0.97	15	1.61
2010-07-08 07:08:05	1.77	14	1.66
2010-07-08 08:34:10	0.96	12	1.95
2010-07-08 08:41:34	1.09	12	2.28
2010-07-08 10:46:00	1.51	17	1.76
2010-07-08 18:19:06	1.11	17	0.48
2010-07-08 21:43:51	1.15	14	-0.8
2010-07-09 01:05:12	1	19	1.61
2010-07-09 08:43:17	1.52	8	0.24
2010-07-09 10:25:27	1.85	22	2.03
2010-07-10 01:25:07	1.83	9	7.68
2010-07-10 16:27:55	1.01	20	1.99
2010-07-10 16:33:12	0.73	11	0.69
2010-07-10 20:46:17	1.38	20	1.34
2010-07-10 21:57:38	1.18	19	2.56
2010-07-11 03:29:59	1.28	14	0.55
2010-07-12 18:45:04	1.45	24	2.58
2010-07-12 21:32:39	1.27	26	2.15
2010-07-13 02:09:49	1.06	24	3.38
2010-07-13 02:22:33	1.09	19	1.48
2010-07-13 02:26:55	1.56	24	2.74
2010-07-13 06:00:14	1.49	20	3.08
2010-07-13 06:37:08	0.22	9	2.11
2010-07-13 06:44:18	1.01	19	1.65
2010-07-13 09:43:41	1.1	22	1.37
2010-07-14 02:23:36	1.75	27	2.94
2010-07-14 02:30:56	1.02	19	2
2010-07-14 03:29:33	0.99	21	3.34
2010-07-14 03:58:45	0.98	20	3.29
2010-07-14 16:22:02	1.45	23	2.68
2010-07-14 16:22:52	1.48	22	2.5
2010-07-14 21:32:37	1.12	15	1.08
2010-07-15 14:39:06	1.1	19	1.84
2010-07-15 15:57:21	1.03	24	2.33
2010-07-15 23:01:15	1.09	13	0.16
2010-07-16 00:04:37	1.05	26	2.3
2010-07-16 16:07:54	1.4	10	5.67
2010-07-20 07:18:24	1.66	23	0.98
2010-07-20 18:14:14	1.47	27	1.67
2010-07-20 20:20:25	1.31	18	1.5
2010-07-21 15:15:52	0.88	14	3.27
2010-07-21 16:49:14	1.56	20	2.62
2010-07-21 20:31:07	1.29	21	0.46
2010-07-21 21:42:11	1.64	17	0.95
2010-07-21 22:42:51	0.81	9	0.78
2010-07-22 01:53:08	1.45	20	1.6
2010-07-22 05:52:14	1.39	20	1.55
2010-07-22 07:24:24	1.04	9	4.68
2010-07-22 17:15:42	1.11	21	2.36
2010-07-22 19:05:44	0.82	15	1.25
2010-07-22 21:50:18	0.79	17	1.07
2010-07-23 01:54:38	1.01	16	1.53
2010-07-23 07:42:18	1.28	18	0.83
2010-07-23 17:00:01	1.17	22	2.62
2010-07-23 20:49:41	1.12	24	2.5
2010-07-24 03:08:22	1.3	15	1.59
2010-07-24 06:48:47	1.8	24	2.88
2010-07-24 10:29:45	1.33	19	1.61
2010-07-24 16:22:21	1.29	18	-0.84
2010-07-25 00:29:55	1.01	14	-0.69
2010-07-25 03:44:51	1.73	26	1.65
2010-07-25 05:57:56	1.4	19	1.57
2010-07-25 08:05:58	1.31	12	0.55
2010-07-25 12:50:17	1.09	19	2.12
2010-07-25 20:19:45	1.04	21	2.9
2010-07-26 12:03:13	1.09	14	2.27
2010-07-29 23:25:38	1.18	23	2.39
2010-07-30 00:49:41	1.82	21	1.78
2010-07-30 03:07:54	0.96	21	0.72
2010-07-30 04:31:28	0.61	13	0.88
2010-07-30 05:22:59	1.35	13	1.5
2010-07-30 05:57:34	1.72	8	4.07
2010-07-30 06:35:33	0.36	9	2.38
2010-07-30 09:29:10	1.8	26	1.3
[truncated: 5,973 more rows]

## Sheet: validation
event_validation_time	event_validation_magnitude	event_validation_station_number	event_validation_depth
2016-08-11 12:51:38	1.57	8	4.54
2016-08-28 15:39:54	1.22	8	1.1
2016-01-17 22:39:56	1.06	8	0.31
2016-01-26 06:21:56	0.17	8	2.51
2016-02-13 20:22:05	0.33	10	1.82
2016-02-23 01:49:51	1.04	9	2.57
2016-05-23 15:09:22	0.53	9	4.88
2016-06-24 05:38:05	1.52	13	3.23
2016-07-15 11:32:32	0.52	9	2.27
2016-10-18 13:46:07	0.64	10	2.84
2016-01-01 01:39:53	0.48	9	5.45
2016-01-01 06:05:42	1.21	14	0.93
2016-01-01 22:19:13	1.58	12	8.94
2016-01-02 00:59:48	0.32	11	2.22
2016-01-02 03:41:21	0.37	10	2.22
2016-01-02 04:36:40	1.86	18	2.3
2016-01-02 04:39:36	1.23	10	2.37
2016-01-02 05:25:55	1.4	17	2.15
2016-01-02 05:26:16	1.46	10	2.14
2016-01-02 20:51:26	0.18	8	3.15
2016-01-03 01:41:13	1.39	18	1.14
2016-01-03 07:03:42	1.77	17	9.33
2016-01-03 12:24:54	1.45	12	2.4
2016-01-03 13:49:51	1.89	12	6.68
2016-01-03 13:51:05	1.03	8	7.21
2016-01-03 14:05:50	1.69	11	7.26
2016-01-03 17:14:35	1.4	9	2.07
2016-01-04 12:34:50	1.46	15	1.93
2016-01-04 13:00:01	0.42	8	1.84
2016-01-04 14:33:12	1.3	8	2.05
2016-01-04 15:33:59	1.69	8	12.78
2016-01-04 23:05:31	1.32	14	3.28
2016-01-05 10:04:13	1.01	17	1.93
2016-01-05 10:08:52	1.19	12	1.29
2016-01-05 10:29:34	0.86	8	7.84
2016-01-05 10:50:27	0.77	12	1.33
2016-01-05 11:19:43	1.31	13	1.15
2016-01-05 23:00:53	0.84	12	3.26
2016-01-06 01:05:48	1.6	14	0.59
2016-01-06 02:50:57	0.74	8	0.97
2016-01-06 08:23:47	1.57	14	1.01
2016-01-06 08:34:36	0.68	9	2.27
2016-01-06 14:13:05	1.25	14	2.31
2016-01-06 14:16:49	1.51	18	1.96
2016-01-06 18:51:20	1.9	12	1.66
2016-01-07 02:45:12	1.89	8	0.92
2016-01-07 11:24:53	1.44	18	2.22
2016-01-07 11:35:40	0.22	8	2.17
2016-01-07 19:22:18	0.82	8	0.05
2016-01-08 10:34:27	1.48	16	1.03
2016-01-08 13:49:51	1.03	12	2.6
2016-01-09 06:54:13	0.53	8	0.48
2016-01-09 07:05:42	0.44	9	2.87
2016-01-09 16:39:28	0.28	10	2.59
2016-01-09 19:23:44	0.67	13	2.77
2016-01-10 07:26:55	1.34	17	3.71
2016-01-10 07:57:18	1.24	8	1.57
2016-01-10 09:08:40	0.39	8	1.53
2016-01-10 16:47:30	1.5	17	3.27
2016-01-11 18:39:30	0.64	12	2.18
2016-01-11 19:14:26	1.33	13	2.46
2016-01-11 21:27:39	1.43	15	2.82
2016-01-11 21:30:16	0.39	9	2.66
2016-01-11 22:50:40	1.69	16	2.64
2016-01-12 01:38:25	1.76	8	2.97
2016-01-12 09:12:48	1.18	10	2.76
2016-01-12 11:09:36	0.36	8	2.9
2016-01-12 18:08:47	1.35	8	1.93
2016-01-13 02:32:11	1.53	9	2.68
2016-01-13 10:43:52	1.58	16	3.51
2016-01-13 11:04:48	0.67	9	2.39
2016-01-13 13:22:28	0.61	8	2.28
2016-01-13 13:59:56	1.18	13	2.1
2016-01-13 14:51:09	0.57	8	0.5
2016-01-13 22:55:27	1.15	10	2.87
2016-01-14 02:51:33	1.62	14	1.3
2016-01-14 06:18:04	1.28	18	3.18
2016-01-14 08:50:40	1.62	14	3.01
2016-01-14 09:14:58	1.52	9	2.03
2016-01-14 10:17:46	1.43	11	0.37
2016-01-14 12:32:09	1.37	18	2.44
2016-01-14 13:10:31	1.29	12	2.29
2016-01-14 13:28:46	1.17	9	5.04
2016-01-14 13:54:02	1.05	10	2.39
2016-01-14 16:52:07	1.24	15	2.67
2016-01-14 18:19:47	1.32	11	1.22
2016-01-14 21:06:15	1.37	9	1.71
2016-01-15 07:05:48	1.3	11	3.45
2016-01-15 13:06:19	1.33	10	2.35
2016-01-15 18:35:18	1.38	12	2.4
2016-01-15 19:02:56	1.5	16	3.14
2016-01-15 20:48:09	1.5	10	2.33
2016-01-16 03:11:28	1.48	17	2.31
2016-01-16 14:31:50	1.85	13	0.74
2016-01-16 14:32:09	1.12	10	0.36
2016-01-16 22:39:54	1.95	10	2.06
2016-01-17 01:50:25	0.39	8	3.28
2016-01-17 05:42:28	1.5	8	11.29
2016-01-17 06:21:22	0.05	8	0.49
2016-01-17 09:17:44	1.33	13	3.01
2016-01-17 14:18:40	1.5	16	2.58
2016-01-17 17:08:53	0.68	10	2.33
2016-01-17 20:11:55	1.56	11	2.91
2016-01-18 11:25:59	1.36	11	2.78
2016-01-18 16:39:00	1.92	12	1.83
2016-01-18 16:39:08	1.55	12	1.81
2016-01-18 17:01:49	0.46	8	2.19
2016-01-18 17:26:48	1.12	13	2.07
2016-01-18 19:24:45	0.21	8	2.44
2016-01-18 21:50:59	1.62	18	2.46
2016-01-19 02:53:48	1.07	10	1.99
2016-01-19 22:45:50	1.05	11	3.34
2016-01-20 02:05:37	1.02	9	2.86
2016-01-20 03:18:45	1.35	11	2.47
2016-01-20 04:03:31	1.48	11	3.05
2016-01-20 04:43:19	0.97	13	2.9
2016-01-20 10:44:23	1.25	17	2.28
2016-01-20 15:36:30	1.63	12	1.96
2016-01-20 17:17:27	1.51	11	3.57
2016-01-20 17:35:24	1.7	8	2.98
2016-01-20 18:13:10	0.53	8	2.29
2016-01-20 18:38:24	0.45	8	1.07
2016-01-20 22:47:11	0.9	12	1.13
2016-01-21 04:00:28	1.68	18	2.28
2016-01-21 04:12:10	1.83	24	2.23
2016-01-22 07:44:20	1.74	14	2.64
2016-01-22 09:28:50	0.68	11	2.37
2016-01-22 11:07:50	0.8	9	2.03
2016-01-22 13:54:33	0.61	10	2.39
2016-01-22 16:54:35	1.37	14	1.23
2016-01-22 19:25:53	1.85	15	3.49
2016-01-22 20:36:04	0.68	10	2.6
2016-01-23 00:45:34	1.98	18	3.47
2016-01-23 02:40:46	1.21	11	2.55
2016-01-23 03:54:18	1.68	15	2.49
2016-01-23 04:20:19	1.47	15	3.17
2016-01-23 04:44:18	1.68	12	1.44
2016-01-23 13:34:53	1.5	11	2.32
2016-01-23 15:42:36	0.65	8	0.6
2016-01-23 15:42:52	1.58	8	0.8
2016-01-23 18:12:33	1.44	12	3.66
2016-01-23 20:52:13	0.39	8	1.37
2016-01-23 23:32:39	1.31	13	2.64
2016-01-24 01:01:03	1.23	13	2.34
2016-01-24 01:33:09	1.62	16	1.15
2016-01-24 01:32:31	0.99	10	1.09
2016-01-24 07:45:41	1.07	10	1.75
2016-01-24 10:56:11	1.45	14	2.3
2016-01-24 15:52:18	1.16	14	2.65
2016-01-24 23:01:32	0.26	10	3.03
2016-01-25 02:12:05	1.2	11	0.47
2016-01-25 04:20:17	1.07	11	2.15
2016-01-25 13:54:49	1.03	13	2.18
2016-01-25 21:33:22	1.22	9	2.06
2016-01-25 22:19:41	0.81	9	1.44
2016-01-26 05:56:13	1.47	9	5.49
2016-01-26 06:21:32	1.37	13	8.44
2016-01-26 12:19:54	0.84	9	0.07
2016-01-26 13:36:48	1.39	14	2.65
2016-01-26 15:47:13	1.38	12	1.86
2016-01-26 18:11:32	0.93	10	3.39
2016-01-26 23:58:23	1.44	13	11.68
2016-01-27 03:37:32	1.11	9	0.73
2016-01-27 05:40:55	1.26	13	1.89
2016-01-27 06:50:36	0.67	11	2.13
2016-01-27 11:54:50	1.73	18	0.39
2016-01-27 14:00:18	0.18	8	0.54
2016-01-27 16:16:44	0.82	9	1.85
2016-01-27 21:27:19	0.65	8	3.5
2016-01-28 00:12:48	1.43	13	1.71
2016-01-28 07:32:07	1.54	13	1.63
2016-01-28 07:33:21	0.26	8	1.58
2016-01-28 13:16:25	1.27	14	1.63
2016-01-28 15:03:58	1.42	10	2.15
2016-01-28 15:18:29	1.47	16	3.06
2016-01-28 15:19:45	1.44	15	2.13
2016-01-28 17:28:56	1.3	15	2.24
2016-01-28 19:57:42	1.75	14	3.39
2016-01-29 03:17:42	1.08	10	2.41
2016-01-29 04:09:56	0.25	9	0.15
2016-01-29 05:29:56	0.61	10	2
2016-01-29 09:42:36	1.16	13	1.13
2016-01-29 11:15:33	1.4	9	1.52
2016-01-29 23:22:43	1.87	8	6.74
2016-01-30 01:47:00	1.01	12	1.94
2016-01-30 09:40:14	1.59	11	9.93
2016-01-30 17:59:29	1.77	16	0.91
2016-01-30 23:45:46	1.25	11	2.45
2016-01-31 12:05:06	0.3	11	3.23
2016-01-31 13:28:19	1.52	9	2.51
2016-02-01 00:21:00	0.34	9	2.69
2016-02-01 00:47:34	1.08	14	3.26
2016-02-01 00:47:41	0.45	10	1.95
2016-02-01 04:47:06	0.18	8	0.6
2016-02-03 09:56:21	0.26	8	2.24
2016-02-08 18:28:37	1.21	10	9.56
2016-02-09 07:03:04	0.2	11	9.17
2016-02-04 04:36:05	0.6	13	2.57
2016-02-04 07:57:37	1.21	9	2.51
2016-02-04 09:35:35	1.69	23	3.05
2016-02-09 18:50:43	1.87	9	8.33
2016-02-04 19:57:17	1.87	9	8.48
2016-02-04 21:48:35	1.49	9	9.34
2016-02-09 20:46:50	1.24	15	3.05
2016-02-10 00:03:37	0.68	10	1.95
2016-02-10 07:28:36	1.22	15	3.51
2016-02-05 07:52:27	0.98	8	8.21
2016-02-05 09:28:04	1.08	14	1.77
2016-02-10 10:39:28	0.27	10	2.73
2016-02-10 11:28:42	1.16	15	2.93
2016-02-10 13:34:30	0.91	9	7.54
2016-02-05 12:56:27	1.46	10	8.06
2016-02-05 15:41:45	0.49	8	0.97
2016-02-05 16:58:57	1.82	13	0.75
2016-02-05 18:40:34	1.08	8	0.97
2016-02-11 02:13:46	1.33	8	7.88
2016-02-11 04:17:52	1.11	8	7.28
2016-02-11 06:08:31	0.97	9	3.34
2016-02-05 23:58:30	1.53	16	2.83
2016-02-11 07:35:07	1.5	19	8.72
2016-02-11 09:56:54	1.21	9	9.41
2016-02-11 15:40:03	0.18	8	0.1
2016-02-06 06:49:37	1.47	16	2.92
2016-02-06 08:49:49	0.36	11	2.41
2016-02-06 09:46:01	1.05	11	1.47
2016-02-06 09:46:15	1.46	14	1.29
2016-02-06 11:41:01	0.31	8	3.52
2016-02-06 12:03:16	1.83	9	9.93
2016-02-06 13:02:29	1.15	18	2.04
2016-02-06 16:19:30	1.49	17	1.74
2016-02-11 23:03:25	0.34	11	2.35
2016-02-06 17:43:10	0.28	8	2.25
2016-02-11 23:34:45	0.18	8	2.78
2016-02-12 13:55:59	1.31	8	2.1
2016-02-07 17:27:55	1.56	13	0.99
2016-02-07 19:43:27	1.7	16	2.76
2016-02-07 19:56:20	0.26	8	3.13
2016-02-13 03:34:36	0.69	10	3.37
2016-02-08 02:47:18	1.87	17	2.77
2016-02-08 06:17:07	0.16	9	2.51
2016-02-13 13:33:03	1.85	9	2.82
2016-02-13 19:41:21	1.85	18	0.64
2016-02-14 00:54:33	1.51	17	3.41
2016-02-14 01:32:58	1.71	14	2.33
2016-02-14 18:04:46	1.61	15	1.86
2016-02-14 22:53:43	1.06	8	2.87
2016-02-14 23:46:02	0.2	9	0.81
2016-02-15 00:59:33	1.18	9	4.99
2016-02-15 03:02:02	1.58	10	7.96
2016-02-15 10:24:14	0.25	9	2.53
2016-02-15 14:30:54	1.3	17	2.24
2016-02-15 15:03:34	1.37	10	2.13
2016-02-16 01:35:08	1.99	9	1.88
2016-02-16 02:14:29	1.79	9	8.22
2016-02-16 21:59:12	1.89	11	10.07
2016-02-17 04:43:39	1.46	9	14.48
2016-02-17 20:18:38	1.06	8	0.64
2016-02-19 01:23:38	1.29	13	1.21
2016-02-19 05:28:35	1.95	9	6.31
2016-02-19 06:37:30	1.26	8	6.58
2016-02-19 12:34:18	1.54	11	0.37
2016-02-19 12:55:25	1.26	18	2.3
2016-02-20 08:39:30	1.34	19	3.22
2016-02-20 16:44:30	0.16	9	2.4
2016-02-20 22:54:02	0.71	8	1.76
2016-02-20 23:27:21	1.65	11	18.17
2016-02-21 02:38:29	1.11	18	2.27
2016-02-21 06:53:59	1.13	9	0.71
2016-02-21 10:32:22	0.22	9	2.45
2016-02-21 11:21:25	1.49	16	3.55
2016-02-21 13:58:02	1.47	8	8.74
2016-02-21 22:58:35	0.27	8	3.16
2016-02-22 22:32:58	1.5	10	2.12
2016-02-23 00:53:44	1.77	16	2.33
2016-02-23 01:49:49	0.77	12	2.27
2016-02-24 15:14:09	1.21	10	1.35
2016-02-24 15:14:04	0.97	9	1.49
2016-02-24 18:01:21	0.38	11	1.69
2016-02-24 22:55:28	0.3	11	2.27
2016-02-24 23:06:28	1.72	12	2.46
2016-02-24 23:08:37	1.05	12	2.75
2016-02-24 23:39:40	0.84	8	1.89
2016-02-24 23:44:50	1.68	17	3.68
2016-02-24 23:49:49	1.43	8	1.23
2016-02-25 00:14:51	1.92	14	3.29
2016-02-25 02:22:33	1.34	14	2.26
2016-02-25 06:11:05	1.91	16	2.86
2016-02-26 05:36:51	1.09	8	1.65
2016-02-26 05:49:48	1.52	11	2.46
2016-02-26 10:55:18	1.47	16	2.19
2016-02-26 14:41:52	1.13	13	2.61
2016-02-26 17:34:09	1.24	16	2.63
2016-02-27 17:44:42	0.29	9	3.28
2016-02-28 00:05:55	1.41	10	1.94
2016-02-29 14:07:57	1.66	8	0.36
2016-03-01 19:26:44	1.87	11	2.01
2016-03-02 07:03:43	1.05	10	8.65
2016-03-02 17:18:56	1.94	10	3.93
2016-03-03 06:18:46	1.6	10	10.28
2016-03-03 16:11:58	1.13	10	11.49
2016-03-03 21:31:14	1.99	8	6.69
2016-03-04 09:34:06	1.13	8	-0.07
2016-03-04 10:09:13	1.3	11	5.2
2016-03-05 17:08:39	1.42	8	3.89
2016-03-06 09:20:44	1.73	10	2.19
2016-03-07 23:13:59	1.45	11	2.17
2016-03-08 03:43:51	1.98	8	24.38
2016-03-10 17:17:22	1.7	15	15.05
2016-03-11 03:53:54	1.29	10	2.4
2016-03-13 12:23:57	1.78	8	3.3
2016-03-16 10:20:02	1.67	9	13.23
2016-03-17 00:22:17	1.85	8	5.54
2016-03-18 09:13:09	1.75	11	6.07
2016-03-18 17:35:04	1.03	8	2.66
2016-03-19 09:15:28	1.09	11	2.22
2016-03-19 21:09:39	1.98	9	3.38
2016-03-19 21:25:26	1.2	10	1.04
2016-03-19 23:15:30	1.33	10	2.23
2016-03-20 15:32:47	1.51	9	2.85
2016-03-20 19:34:47	1.75	13	1.29
2016-03-21 18:04:16	0.9	11	3.48
2016-03-21 18:27:01	0.66	8	3.46
2016-03-21 21:35:54	0.43	10	3.46
2016-03-21 21:52:20	1.47	15	3.53
2016-03-21 22:05:10	1.53	11	3.02
2016-03-22 00:18:09	1.97	16	3.52
2016-03-22 00:26:10	0.74	8	3.6
2016-03-22 00:56:13	1.31	11	2.84
2016-03-22 02:25:52	0.36	8	3.24
2016-03-22 02:30:10	0.47	8	2.4
2016-03-22 02:39:36	0.47	12	3.41
2016-03-22 04:20:25	1.04	15	3.75
2016-03-22 09:07:18	1.88	10	1.79
2016-03-23 05:43:15	1.37	8	3.01
2016-03-24 14:11:40	1.43	14	2.32
2016-03-24 15:28:13	1.29	17	2.8
2016-03-24 16:05:52	1.64	15	3.18
2016-03-25 05:20:55	1.39	17	0.79
2016-03-25 07:01:41	0.22	8	1.8
2016-03-25 09:02:23	0.27	9	1.69
2016-03-25 10:23:13	1.98	16	2.72
2016-03-25 19:25:24	1.08	14	2.36
2016-03-25 23:35:51	1.7	11	1.76
2016-03-26 07:46:56	1.03	8	2.25
2016-03-26 08:49:27	1.53	17	3.32
2016-03-26 09:04:41	1.73	17	0.86
2016-03-26 10:49:02	1.28	13	3.15
2016-03-26 13:51:55	1.51	13	2.34
2016-03-26 14:13:30	0.41	9	2.96
2016-03-26 23:24:11	1.45	11	2.4
2016-03-27 07:24:00	1.49	11	0.21
2016-03-27 07:50:34	1.33	15	0.34
2016-03-27 11:07:40	1.07	14	1.98
2016-03-27 12:32:11	1.29	8	2.48
2016-03-27 23:47:54	1.31	21	2.98
2016-03-28 09:31:18	1.85	9	0.61
2016-03-28 11:47:42	1.59	10	2.52
2016-03-28 12:09:08	1.3	8	2.19
2016-03-29 23:32:34	0.49	9	2.1
2016-03-30 00:01:00	1.21	11	1.92
2016-03-30 03:27:21	1.91	8	8.04
2016-03-30 13:08:15	1.7	10	9.65
2016-03-30 15:29:12	1.06	14	2.1
2016-04-01 02:35:27	0.78	9	1.54
2016-04-01 04:23:07	1.97	9	1.63
2016-04-01 09:15:02	1.82	18	0.99
2016-04-01 20:09:39	0.12	8	1.54
2016-04-01 21:26:43	0.12	8	2.16
2016-04-02 14:10:47	1.73	10	2.07
2016-04-02 19:50:24	0.68	12	3.17
2016-04-03 12:02:20	0.39	8	4.64
2016-04-03 13:22:00	1.08	8	1.96
2016-04-03 13:33:37	1.13	14	0.55
2016-04-03 22:19:34	0.85	8	8.71
2016-04-04 06:42:41	0.15	8	2.32
2016-04-04 08:38:50	1.52	16	1.24
2016-04-04 09:17:27	0.18	9	2.77
2016-04-04 10:58:41	1.99	15	7.66
2016-04-04 11:25:13	0.65	14	2.93
2016-04-04 21:03:31	1.8	8	8.36
2016-04-05 02:03:06	0.19	10	2.05
2016-04-05 14:08:13	1.81	10	1.65
2016-04-06 09:50:45	1.64	10	7.57
2016-04-07 05:47:03	1.53	16	2.32
2016-04-07 06:32:58	1.25	14	2.3
2016-04-07 11:14:11	1.83	10	6.34
2016-04-07 11:21:33	1.09	12	2.99
2016-04-07 12:06:40	1.9	9	8.97
2016-04-08 00:38:04	0.34	8	1.87
2016-04-08 01:36:51	0.18	9	2.74
2016-04-08 02:54:59	0.41	10	3.66
2016-04-08 04:20:40	0.54	8	2.52
2016-04-08 05:24:46	0.35	10	2.3
2016-04-08 11:56:37	1.41	24	3.27
2016-04-08 12:55:44	0.9	8	6.65
2016-04-08 12:57:27	0.57	8	5.52
2016-04-08 12:59:43	1.81	14	1.77
2016-04-08 12:59:52	1.61	15	2.34
2016-04-08 13:15:30	1.18	11	1.85
2016-04-08 13:30:40	0.74	8	1.62
2016-04-09 12:44:09	1.31	8	2.74
2016-04-09 23:41:01	1.29	12	2.46
2016-04-10 02:31:39	1.2	12	3.26
2016-04-10 03:29:21	0.17	9	0.98
2016-04-10 06:18:32	1.17	9	2.3
2016-04-10 10:08:37	1.49	11	3.35
2016-04-10 11:41:04	1.49	18	2.7
2016-04-11 00:29:05	1.41	10	2.27
2016-04-11 22:50:21	0.34	12	4.58
2016-04-12 13:27:55	1.04	16	2.2
2016-04-12 16:17:39	1.85	20	2.19
2016-04-12 18:04:40	1.94	8	20.79
2016-04-13 19:56:10	0.65	11	2.57
2016-04-14 04:12:03	1.31	9	3.12
2016-04-14 09:55:13	0.38	8	1.86
2016-04-14 14:21:28	1.2	14	2.62
2016-04-15 08:43:27	1.27	16	2.5
2016-04-15 09:48:15	0.26	9	2.75
2016-04-15 15:53:48	1.24	13	2.2
2016-04-16 15:14:28	1.66	8	5.67
2016-04-16 19:42:49	1.12	8	2.3
2016-04-16 19:52:33	1.06	16	2.62
2016-04-17 05:34:33	1.66	8	6.11
2016-04-17 05:52:49	0.67	8	2.69
2016-04-17 07:00:21	1.92	19	2.03
2016-04-17 11:07:27	0.48	9	3.61
2016-04-17 14:09:39	1.19	8	5.09
2016-04-17 14:38:51	1.35	9	3.11
2016-04-18 00:30:09	1.09	11	4.33
2016-04-18 06:37:01	1.49	20	2.55
2016-04-18 08:24:35	1.32	19	3.67
2016-04-18 12:03:34	0.91	14	2.59
2016-04-18 12:03:39	1.15	11	1.44
2016-04-18 23:03:02	1.27	16	3.15
2016-04-18 23:10:26	1.52	16	2.17
2016-04-18 23:40:55	0.37	13	2.36
2016-04-19 01:55:39	1.48	8	6.76
2016-04-19 03:30:46	1.1	15	2.56
2016-04-19 08:09:48	1.2	8	1.23
2016-04-19 11:01:45	1.33	11	4.65
2016-04-19 11:12:36	1.22	9	-0.15
2016-04-19 12:17:53	0.36	9	2.83
2016-04-19 14:15:07	0.33	11	1.89
2016-04-20 06:29:51	1.44	9	4.22
2016-04-20 08:21:09	0.67	9	3.33
2016-04-20 09:48:44	1.4	12	1.87
2016-04-20 10:41:56	0.43	11	3.47
2016-04-20 12:12:23	0.14	9	3.19
2016-04-20 15:41:34	1.92	9	6.73
2016-04-20 15:57:41	0.44	14	2.5
2016-04-20 17:09:11	1.31	11	6.4
2016-04-20 18:06:05	0.31	13	2.81
2016-04-21 10:58:30	1.9	8	0.85
2016-04-21 18:35:23	1.57	8	5.05
2016-04-21 19:38:48	1.38	13	0.54
2016-04-21 19:37:47	1.7	8	0.48
2016-04-21 19:38:07	1.33	9	0.72
2016-04-21 19:41:08	1.37	10	0.42
2016-04-21 20:30:48	0.62	9	2.68
2016-04-21 22:54:59	1.84	8	2.3
2016-04-22 02:47:56	1.65	17	3
2016-04-22 13:23:08	1.96	10	6.43
2016-04-22 21:08:42	0.4	11	3.32
2016-04-23 02:30:56	1.06	11	5.19
2016-04-23 07:24:44	1.23	12	9.63
2016-04-23 08:42:34	0.48	10	2.48
2016-04-23 17:14:46	1.35	12	1.65
2016-04-24 00:43:42	0.27	10	3.11
2016-04-24 11:54:42	1.46	8	-0.24
2016-04-24 13:30:47	0.58	9	2.37
2016-04-24 15:28:42	1.41	8	2.11
2016-04-24 15:53:35	0.42	10	2.76
2016-04-24 15:54:31	0.51	10	1.77
2016-04-24 15:59:12	1.22	12	2.25
2016-04-25 08:04:25	1.5	9	3.49
2016-04-25 17:13:35	0.32	11	2.13
2016-04-25 22:08:18	1.26	14	3.2
2016-04-26 00:16:43	0.56	13	3.31
2016-04-26 00:18:36	0.69	17	3.39
2016-04-26 09:00:42	0.39	10	1.55
2016-04-26 13:11:10	0.97	13	3.37
2016-04-26 14:11:31	0.66	8	1.05
2016-04-26 22:45:25	0.96	8	3.24
2016-04-26 23:33:46	1.83	8	5.5
2016-04-28 19:54:57	0.76	12	1.88
2016-04-29 00:17:47	1.42	17	3.61
2016-04-29 19:50:40	1.02	9	2.2
2016-04-29 20:03:12	1.57	11	2.39
2016-04-29 20:19:53	1.49	14	3.43
2016-04-29 20:37:26	1.98	21	3.2
2016-04-30 00:24:22	1.26	17	0.8
2016-04-30 00:52:55	1.16	16	0.9
2016-04-30 05:49:13	1.22	12	4.91
2016-04-30 05:50:34	1.06	8	4.89
2016-04-30 05:51:49	1.34	11	5.05
2016-04-30 05:53:06	1.82	8	5.09
2016-04-30 05:54:55	1.02	8	4.52
2016-04-30 05:55:33	0.89	8	4.89
2016-04-30 06:04:06	1.39	12	5.2
2016-04-30 06:11:33	0.79	8	4.9
2016-04-30 06:18:09	0.64	9	4.72
2016-04-30 11:02:21	1.16	10	2.7
2016-04-30 11:19:30	1.36	8	3.1
2016-04-30 13:12:27	1.21	10	12.74
2016-04-30 19:58:07	0.33	10	2.35
2016-05-01 03:58:14	1.72	9	5.37
2016-05-01 05:46:32	1.86	8	2.01
2016-05-01 13:52:31	1.51	10	1.3
2016-05-01 15:55:24	1.81	15	14.96
2016-05-01 18:17:38	1.16	12	5.19
2016-05-02 04:08:20	1.29	8	5.84
2016-05-02 04:43:08	0.64	9	4.78
2016-05-02 05:34:26	1.29	9	3.32
2016-05-02 11:55:50	1.24	15	2.85
2016-05-02 20:48:30	1.43	14	2.26
2016-05-03 09:29:19	0.46	10	1.56
2016-05-03 13:34:21	1.63	15	2.69
2016-05-04 04:42:32	1.5	8	1.91
2016-05-04 13:34:04	0.32	9	2.56
2016-05-04 15:22:11	0.51	12	3.23
2016-05-04 16:11:36	1.07	11	2.43
2016-05-04 21:12:40	0.72	11	0.28
2016-05-05 06:05:16	1.98	8	5.57
2016-05-05 08:02:31	1.63	10	9.06
2016-05-05 21:10:41	1	8	10.33
2016-05-06 03:44:18	0.26	8	2.37
2016-05-06 10:19:51	1.44	10	5.26
2016-05-06 10:25:31	1.34	15	1.94
2016-05-06 10:52:58	0.45	10	2.16
2016-05-06 11:35:26	1.4	10	3.35
2016-05-06 12:50:17	0.56	8	3.24
2016-05-07 17:20:17	1.07	16	1.86
2016-05-07 21:36:29	1.47	17	3.04
2016-05-08 05:25:47	1.05	18	2.59
2016-05-08 07:06:25	1.34	9	3.34
2016-05-08 08:40:37	1.6	13	2.3
2016-05-08 11:44:00	0.45	8	2.67
2016-05-08 11:49:56	0.84	8	9.47
2016-05-08 19:27:23	1.16	15	1.13
2016-05-08 19:29:53	1.57	13	0.8
2016-05-08 19:28:45	0.86	8	1.14
2016-05-08 19:42:36	1.04	14	2.19
2016-05-08 19:47:38	1.57	19	1.83
2016-05-08 20:16:03	0.35	8	2.24
2016-05-09 05:45:31	0.37	9	1.35
2016-05-09 08:55:11	0.41	9	1.35
2016-05-09 10:13:19	0.26	8	0.86
2016-05-09 16:11:18	1.94	8	-0.56
2016-05-10 10:24:39	1.88	11	7.57
2016-05-10 15:02:54	0.35	8	1.3
2016-05-10 18:18:21	0.24	9	2.4
2016-05-10 23:37:48	1.82	23	2.8
2016-05-11 00:12:31	0.25	9	3.55
2016-05-11 01:50:12	1.61	10	3.44
2016-05-11 20:46:02	1.22	10	3.11
2016-05-12 05:34:23	1.84	8	0.91
2016-05-12 05:36:10	0.43	15	2.9
2016-05-12 05:51:48	1.48	20	3.16
2016-05-12 06:19:23	1.32	14	1.44
2016-05-12 06:18:56	1.1	14	1.07
2016-05-12 07:28:51	1.5	14	2.79
2016-05-12 07:53:21	1.52	11	2.19
2016-05-12 10:51:32	1.51	8	2.88
2016-05-12 15:48:33	0.93	13	2.37
2016-05-12 16:53:53	1.92	11	5.97
2016-05-13 03:52:20	1.44	11	11.55
2016-05-13 08:25:01	1.25	8	1.62
2016-05-13 20:33:46	1.61	9	1.97
2016-05-14 01:57:04	1.15	11	0.89
2016-05-14 02:53:16	1.42	23	3.02
2016-05-14 05:42:25	0.99	11	2.21
2016-05-14 07:50:09	1.41	10	5.72
2016-05-14 10:13:02	0.35	9	3.26
2016-05-14 17:24:45	0.11	8	1.85
2016-05-14 21:22:20	0.99	10	1.17
2016-05-15 00:13:30	1.08	16	2.37
2016-05-15 01:38:22	1.72	20	2.59
2016-05-15 01:57:34	0.55	8	1.27
2016-05-15 04:33:55	1.07	14	3
2016-05-15 21:26:39	1.43	9	7.68
2016-05-15 21:34:20	0.34	8	2.08
2016-05-16 06:32:38	1.86	9	-0.31
2016-05-17 06:50:35	1.47	15	2.59
2016-05-17 09:37:18	1.77	13	1.73
2016-05-17 14:12:35	1.36	15	2.88
2016-05-17 16:26:06	1.29	8	2.02
2016-05-17 17:58:42	0.4	10	2.17
2016-05-17 21:05:16	0.33	13	2.16
2016-05-17 21:46:33	1.55	22	3.51
2016-05-17 23:20:57	0.14	8	6.36
2016-05-17 23:29:47	1.58	9	1.78
2016-05-18 04:01:33	1.91	8	2.24
2016-05-18 05:44:14	1.33	8	0.04
2016-05-18 10:29:03	1.74	8	7.56
2016-05-18 13:12:14	0.21	8	6.39
2016-05-18 13:51:42	0.26	11	2.84
2016-05-18 19:14:11	0.51	12	2.48
2016-05-19 22:39:01	0.25	9	2.32
2016-05-20 03:37:21	0.36	10	2.68
2016-05-20 12:57:11	0.62	10	1.21
2016-05-21 05:48:13	1.71	14	2.38
2016-05-21 06:18:50	1.67	17	2.41
2016-05-21 06:55:56	1.74	9	14.28
2016-05-21 09:50:41	1.74	12	0.37
2016-05-21 15:39:03	0.43	10	1.89
2016-05-21 16:28:45	0.32	9	2.09
2016-05-21 17:04:49	0.59	9	4.27
2016-05-21 17:33:46	1.93	9	7.15
2016-05-22 07:26:36	1.09	12	12.51
2016-05-22 15:51:17	0.2	10	2.25
2016-05-22 21:16:14	1.24	12	2.41
2016-05-23 15:27:04	1.19	15	3.17
2016-05-24 10:43:01	1.27	13	1.31
2016-05-24 13:15:28	1.16	11	1.64
2016-05-24 23:34:31	1.84	11	3.99
2016-05-26 10:25:31	1.78	16	2.93
2016-05-28 01:44:07	1.33	18	1.86
2016-05-28 04:37:31	1.56	8	6.27
2016-05-28 06:37:37	0.21	8	2.35
2016-05-28 14:33:22	0.52	9	2.05
2016-05-28 15:27:14	0.36	9	3.98
2016-05-28 15:29:49	0.19	8	4.21
2016-05-29 22:46:33	1.22	10	11.15
2016-05-30 05:45:26	1.79	16	0.02
2016-05-30 07:37:05	0.46	8	2.17
2016-05-30 23:39:49	0.21	12	2.33
2016-05-31 04:07:27	1.19	10	3.11
2016-05-31 11:52:03	0.38	11	3.02
2016-05-31 20:08:01	1.5	18	3.57
2016-05-31 23:35:54	1.3	15	2.4
2016-06-01 00:00:41	1.62	16	2.13
2016-06-01 01:13:48	1.6	8	7.3
2016-06-01 15:28:54	1.31	9	1.23
2016-06-01 18:09:02	0.29	8	2.59
2016-06-01 18:28:21	1.54	19	2.66
2016-06-02 05:32:30	1.77	17	2.08
2016-06-02 05:41:28	0.67	8	2.11
2016-06-02 06:25:22	0.28	8	2.13
2016-06-02 06:25:26	1.05	13	2.15
2016-06-02 06:33:07	0.25	10	2.35
2016-06-02 07:09:10	0.61	15	3.53
2016-06-02 10:22:36	0.14	12	2.09
2016-06-02 14:27:25	0.52	11	3.38
2016-06-02 14:28:34	0.93	14	3.52
2016-06-02 18:22:34	1.44	10	2.13
2016-06-02 20:05:34	0.38	11	2.33
2016-06-03 00:06:37	1.59	16	2.5
2016-06-03 04:47:41	0.82	10	5.84
2016-06-03 06:37:56	1.8	19	3.39
2016-06-03 09:22:24	1.96	12	3.02
2016-06-04 01:27:46	0.06	8	2.1
2016-06-04 07:16:59	0.53	8	2.95
2016-06-04 07:31:18	1.22	9	1.2
2016-06-04 09:46:57	1.12	15	2.15
2016-06-04 10:10:49	1.3	11	2.41
2016-06-04 12:44:38	1.41	8	-0.47
2016-06-04 20:17:18	0.43	15	3.13
2016-06-04 20:25:10	1.79	18	2.37
2016-06-05 05:28:36	1.57	11	12.48
2016-06-05 11:04:22	1.4	11	17.35
2016-06-06 00:28:35	1.11	12	1.06
2016-06-06 01:08:04	1.51	23	3.25
2016-06-06 02:56:38	1.41	13	3.46
2016-06-06 17:49:13	0.93	13	2.16
2016-06-07 16:25:52	1.16	14	3.53
2016-06-08 08:59:21	0.48	8	1.77
2016-06-08 09:15:26	1.51	9	7.75
2016-06-08 10:53:42	0.28	9	1.41
2016-06-09 07:01:22	1.13	11	3
2016-06-09 08:33:38	1.22	9	-0.12
2016-06-09 11:58:19	1.65	20	2.83
2016-06-09 17:24:35	0.25	14	4.61
2016-06-09 23:11:59	1.72	9	20.08
2016-06-10 07:39:22	1.61	11	4.71
2016-06-10 20:12:54	0.39	12	3.56
2016-06-11 00:00:49	1.85	22	3.42
2016-06-11 00:02:32	0.64	9	1.65
2016-06-11 00:20:47	1.66	24	3.44
2016-06-11 01:14:41	0.47	9	3.38
2016-06-11 05:50:46	0.35	8	0.73
2016-06-11 08:01:48	0.64	9	1.93
2016-06-11 08:15:57	1.23	16	3.09
2016-06-11 09:10:00	1.67	17	2.64
2016-06-11 09:15:03	1.76	16	0.53
2016-06-11 13:56:17	0.68	9	2.05
2016-06-11 15:09:08	1.52	16	2.32
2016-06-12 08:17:35	1.65	15	2.17
2016-06-12 08:31:25	1.26	11	2.39
2016-06-12 08:30:30	1.86	18	2.33
2016-06-12 15:35:15	0.49	10	2.17
2016-06-12 19:18:33	0.79	9	3.61
2016-06-12 21:30:34	0.28	9	3.19
2016-06-12 23:55:52	0.44	14	0.6
2016-06-13 01:59:34	0.61	8	3.59
2016-06-13 05:01:11	1.16	12	2.26
2016-06-13 06:12:55	1.2	12	2.32
2016-06-13 08:33:25	1.67	14	2.41
2016-06-13 08:57:49	1.96	14	2.62
2016-06-14 13:46:23	0.29	9	1.55
2016-06-14 17:27:07	0.7	16	3.52
2016-06-14 20:47:06	1.29	17	2.38
2016-06-14 23:23:12	0.58	9	2.59
2016-06-15 00:55:23	1.95	28	2.6
2016-06-15 09:55:09	0.29	9	3.06
2016-06-15 09:59:27	1.15	18	1.36
2016-06-15 11:59:12	1.71	9	1.57
2016-06-15 15:10:31	0.44	12	2.39
2016-06-16 01:08:14	0.53	9	3.73
2016-06-16 05:51:41	0.55	9	2.51
2016-06-16 05:55:13	0.48	13	3.21
2016-06-16 08:18:07	0.45	8	2.14
2016-06-16 13:47:10	1.66	12	14.76
2016-06-16 17:24:46	1.34	8	1.08
2016-06-17 01:01:51	1.73	14	11.68
2016-06-17 01:21:49	1.01	8	10.83
2016-06-17 08:42:26	0.29	9	1.57
2016-06-17 12:04:52	1.73	20	1.78
2016-06-17 16:13:45	1.52	14	2.4
2016-06-17 18:03:11	1.91	24	2.61
2016-06-17 19:04:17	1.09	13	3.29
2016-06-17 23:24:04	1.55	8	2.22
2016-06-18 03:30:47	0.35	10	2.59
2016-06-18 18:19:23	1.69	10	22.02
2016-06-18 22:33:06	1.21	12	2.08
2016-06-19 21:56:56	1.43	16	0.4
2016-06-19 22:10:49	0.59	12	2.03
2016-06-20 00:29:58	1.66	13	2.26
2016-06-20 05:23:18	1.85	18	2.23
2016-06-20 10:53:56	1.19	14	1.9
2016-06-20 11:04:58	0.36	8	2.08
2016-06-20 19:27:27	1.03	12	3.34
2016-06-20 20:08:07	1.25	12	2.19
2016-06-21 03:16:15	0.04	11	2.54
2016-06-22 07:07:25	0.22	10	4.63
2016-06-22 17:31:27	1.78	21	3.55
2016-06-22 17:43:37	1.28	13	0.89
2016-06-23 03:23:44	1.33	14	2.23
2016-06-23 04:33:50	0.42	8	2.69
2016-06-23 08:06:06	0.67	9	2.42
2016-06-23 08:09:39	1.34	15	2.74
2016-06-23 10:27:14	0.46	9	9.02
2016-06-23 11:31:11	0.47	9	3.39
2016-06-23 11:33:30	1.19	13	2.22
2016-06-23 14:57:55	1.23	8	8.79
2016-06-23 15:06:04	1.03	12	1.36
2016-06-23 15:10:27	1.77	8	8.68
2016-06-23 16:24:41	0.49	11	2.19
2016-06-23 20:40:50	1.36	15	2.39
2016-06-23 20:57:23	1.15	15	2.26
2016-06-23 21:04:28	1.2	10	3.35
2016-06-24 08:43:33	0.52	13	3.26
2016-06-24 15:17:45	1.26	15	2.73
2016-06-25 02:07:20	0.55	8	2.1
2016-06-25 12:40:39	0.69	8	4.73
2016-06-25 16:38:36	0.93	9	5.71
2016-06-25 18:08:18	0.37	10	2.75
2016-06-26 00:20:53	1.19	21	3.59
2016-06-26 00:54:36	1.76	9	5.97
2016-06-26 01:47:12	1.31	15	4.95
2016-06-27 08:50:34	0.33	8	2.07
2016-06-27 10:12:35	1.04	11	2.35
2016-06-27 11:35:18	0.82	9	0.75
2016-06-27 12:30:17	1.38	15	2.18
2016-06-27 17:51:45	1.33	16	3.18
2016-06-28 00:46:34	0.28	9	3.92
2016-06-28 12:52:55	1.02	8	0.35
2016-06-29 02:24:13	0.52	12	2.97
2016-06-29 13:57:01	1.2	17	1.56
2016-06-29 14:55:31	0.59	12	2.67
2016-06-29 21:59:13	0.69	15	2.75
2016-06-30 03:13:01	1.87	10	7.6
2016-06-30 07:50:37	1.48	11	10.77
2016-06-30 14:29:34	0.53	8	2.06
2016-06-30 16:50:57	1.42	8	12.43
2016-07-01 14:51:17	0.96	8	3.78
2016-07-01 17:19:18	0.27	9	3.32
2016-07-01 19:46:22	1.26	18	3.79
2016-07-01 22:03:40	1.34	17	2.4
2016-07-02 04:42:54	1.46	11	1.33
2016-07-02 07:42:29	1.6	13	1.99
2016-07-02 18:49:39	1.55	10	7.43
2016-07-02 22:54:25	1.17	8	6.42
2016-07-03 17:52:34	1.13	13	1.94
2016-07-03 18:15:05	1.44	12	2.65
2016-07-05 12:11:39	1.81	15	2.47
2016-07-05 14:57:13	0.95	12	1.2
2016-07-05 18:34:22	1.25	13	2.54
2016-07-05 20:23:09	1.37	12	2.08
2016-07-06 00:13:34	0.39	9	1.24
2016-07-06 20:21:11	1.58	14	1.71
2016-07-07 11:32:21	0.5	8	3.14
2016-07-07 23:00:55	1.39	10	1.3
2016-07-08 03:33:55	1.49	9	3.63
2016-07-08 18:37:11	1.12	15	2.15
2016-07-09 15:04:42	1.41	8	2.29
2016-07-10 00:42:43	0.55	10	3.74
2016-07-10 07:04:31	1.33	9	3.76
2016-07-10 09:53:02	1.15	9	3.27
2016-07-10 10:40:22	0.99	8	3.17
2016-07-10 13:23:55	1.97	17	2.3
2016-07-10 14:56:14	1.19	10	2.47
2016-07-10 18:47:16	1.59	8	2.02
2016-07-11 10:31:50	1.43	11	2.01
2016-07-11 20:09:42	1.63	17	2.25
2016-07-11 20:46:31	1.71	11	0.89
2016-07-11 23:47:13	1.89	8	1.96
2016-07-12 10:53:22	1.02	11	2.57
2016-07-12 16:19:48	0.82	13	2.56
2016-07-13 00:26:53	1.77	14	8.07
2016-07-13 00:31:53	1.73	8	3.54
2016-07-13 01:43:43	1.71	8	8.17
2016-07-13 21:12:03	0.44	9	3.28
2016-07-14 03:28:42	1.03	11	0.4
2016-07-14 10:27:19	1.43	14	2.02
2016-07-14 12:51:03	1.43	9	1.82
2016-07-15 08:29:27	1.66	9	9.67
2016-07-15 11:32:12	0.74	8	1.06
2016-07-15 17:09:24	1.4	9	7.59
2016-07-18 06:24:33	1.94	9	4.26
2016-07-19 20:36:32	1.35	8	1.93
2016-07-19 21:36:46	1.62	9	2.34
2016-07-20 04:06:43	1.28	8	5.82
2016-07-20 06:43:59	1.33	8	1.07
2016-07-20 18:59:32	1.53	11	2.95
2016-07-21 12:56:36	1.08	13	2.53
2016-07-21 18:57:45	0.63	8	2.65
2016-07-21 21:50:09	1.89	10	8.89
2016-07-22 12:04:27	1.08	8	6.78
2016-07-24 03:56:09	1.07	9	3.29
2016-07-24 11:18:28	1.61	10	1.78
2016-07-24 15:14:01	1.61	9	11.57
2016-07-25 11:24:14	1.3	15	2.54
2016-07-25 11:42:31	1.23	14	2.56
2016-07-26 05:41:52	0.36	8	2.24
2016-07-26 06:08:23	1.98	17	2.36
2016-07-27 05:48:58	0.55	8	2.41
2016-07-27 06:22:07	1.4	11	2.05
2016-07-27 07:56:19	1.75	9	1.56
2016-07-27 12:57:30	1.74	10	4.3
2016-07-28 05:17:55	1.18	9	6.88
2016-07-28 06:22:13	1.36	13	3.22
2016-07-28 11:00:28	1.38	10	1.56
2016-07-28 15:20:08	1.91	9	3.04
2016-07-28 15:51:04	1.19	10	1.66
2016-07-29 13:04:12	0.5	11	2.4
2016-07-29 13:46:09	1.45	17	1.31
2016-07-29 16:06:26	0.68	9	9.4
2016-07-29 16:15:17	1.59	13	0.53
2016-07-29 16:25:50	1.66	8	1.42
2016-07-29 17:35:12	0.51	10	2.88
2016-07-29 23:24:32	0.35	9	2.11
2016-07-30 09:01:15	1.37	11	5.86
2016-07-30 09:21:34	1.29	9	2.09
2016-07-30 14:39:54	1.31	8	2.19
2016-07-30 15:33:01	1.65	9	8.1
2016-07-30 16:16:24	0.34	11	4.18
2016-07-30 16:49:00	1.4	8	1.5
2016-07-30 20:00:17	1.25	12	2.89
2016-07-30 22:34:45	0.68	12	2.35
2016-08-02 19:08:51	0.18	9	1.62
2016-07-31 00:57:00	1.83	13	2.23
2016-08-02 20:49:19	1.25	10	9.99
2016-08-03 03:34:36	1.95	8	10.18
2016-08-03 04:49:00	0.69	8	4.51
2016-07-31 18:49:17	1.78	16	2.07
2016-08-01 03:02:36	0.25	8	2.44
2016-08-01 06:50:47	1.38	11	6.03
2016-08-01 08:28:18	1.68	16	1.68
2016-08-01 09:12:46	0.36	9	1.81
2016-08-04 19:00:06	1.22	10	3.37
2016-08-01 15:12:14	1.77	15	1.83
2016-08-05 13:01:50	1.12	11	2.26
2016-08-05 14:08:46	0.73	8	1.87
2016-08-05 19:42:14	1.86	20	3.29
2016-08-06 12:32:04	1.58	11	1.79
2016-08-06 12:35:14	1.2	9	2.51
2016-08-06 16:04:31	1.66	12	2.25
2016-08-06 20:35:39	0.97	10	2.1
2016-08-07 12:13:29	0.34	9	2.25
2016-08-07 13:18:21	1.84	14	20.49
2016-08-07 14:05:09	0.66	9	2.05
2016-08-08 02:35:22	1.38	9	14.41
2016-08-09 12:43:37	1.61	19	2.26
2016-08-09 14:28:02	1.77	12	7.3
2016-08-09 23:33:08	1.71	16	2.32
2016-08-09 23:41:13	1.12	12	2.37
2016-08-10 04:26:26	0.5	10	2.91
2016-08-10 06:08:43	1.76	16	2.54
2016-08-10 08:10:09	1.07	11	0.84
2016-08-10 10:48:50	1.82	9	5.13
2016-08-11 02:45:27	0.67	8	4.74
2016-08-11 08:44:57	0.38	9	5.21
2016-08-11 09:07:05	1.26	8	5.57
2016-08-11 10:42:13	0.46	8	1.78
2016-08-11 13:00:07	1.62	9	5.28
2016-08-11 13:44:07	1.19	8	4.69
2016-08-11 14:36:03	1.15	9	4.96
2016-08-12 01:58:30	1.16	9	5.13
2016-08-12 01:59:02	1.38	9	5.07
2016-08-12 09:49:46	0.45	12	2.25
2016-08-12 13:01:06	1.83	10	4.66
2016-08-12 20:59:48	1.82	15	2.37
2016-08-13 00:16:21	1.37	10	1.3
2016-08-13 01:20:43	0.92	9	3.24
2016-08-13 03:13:10	1.23	10	2.07
2016-08-13 07:17:15	1.24	9	2.46
2016-08-15 10:10:55	0.33	10	-0.1
2016-08-15 12:19:42	1.85	19	3.24
2016-08-15 14:01:15	1.25	9	2.69
2016-08-15 17:28:46	1.67	8	2.91
2016-08-15 18:48:51	0.45	9	3.38
2016-08-15 19:10:00	1.39	10	1.8
2016-08-15 21:30:13	1.59	8	0.98
2016-08-15 21:30:23	1.27	11	1.42
2016-08-16 02:50:19	1.4	11	2.35
2016-08-16 15:14:01	1.38	8	8.91
2016-08-16 15:44:52	1.05	14	2.44
2016-08-17 03:43:31	1.87	8	0.78
2016-08-17 23:57:42	0.9	9	1.42
2016-08-18 19:57:13	1.47	8	1.32
2016-08-19 00:25:41	1.1	8	9.29
2016-08-19 03:52:33	1.18	8	8.2
2016-08-19 12:28:18	0.6	9	3.4
2016-08-19 22:53:31	1.2	15	3.29
2016-08-20 08:26:05	0.84	8	2.25
2016-08-20 14:33:05	1.25	8	1.32
2016-08-20 23:01:46	1.43	19	2.28
2016-08-21 00:03:48	1.97	17	2.46
2016-08-21 03:19:30	0.44	12	5.41
2016-08-21 05:56:50	1.32	13	2.27
2016-08-21 06:01:15	1.6	15	2.6
2016-08-21 08:23:39	0.66	11	2.25
2016-08-21 17:18:00	0.69	14	3.29
2016-08-22 00:45:48	1.65	10	6.71
2016-08-22 07:20:24	0.63	9	5.69
2016-08-22 09:49:43	1.59	9	7.43
2016-08-22 14:38:38	1.07	10	2.08
2016-08-23 01:01:33	1.64	8	3.08
2016-08-23 06:20:47	1.54	13	2.19
2016-08-23 06:30:25	1.94	12	2.04
2016-08-23 16:26:00	0.62	12	3.4
2016-08-24 04:04:54	0.58	9	3.17
2016-08-24 11:10:25	1.55	11	2.15
2016-08-24 13:11:37	1.28	8	14.95
2016-08-24 22:23:22	0.03	9	2.25
2016-08-24 22:27:41	1.96	8	3.89
2016-08-27 00:57:24	1.85	9	5.38
2016-08-27 05:13:04	1.3	12	2.22
2016-08-27 07:00:46	1.49	13	3.13
2016-08-27 11:07:25	0.37	9	3.19
2016-08-27 13:16:19	1.41	14	3.08
2016-08-27 13:20:00	0.37	8	3.19
2016-08-27 14:18:12	0.35	8	4.42
2016-08-27 20:49:00	0.99	14	3.8
2016-08-27 20:55:35	1.33	8	2.17
2016-08-28 07:18:03	1.03	10	0.93
2016-08-28 08:32:39	1.01	12	4.74
2016-08-28 13:18:30	1.83	8	2.05
2016-08-28 15:39:51	1.08	8	2.56
2016-08-28 18:55:07	1.13	8	1.66
2016-08-29 00:31:31	0.93	13	4.62
2016-08-29 10:48:28	1.39	14	1.88
2016-08-30 05:35:42	1.26	14	2.59
2016-08-30 08:03:58	1.54	9	5.55
2016-08-31 01:50:28	1.46	11	2.14
2016-08-31 03:23:24	1.57	9	2.89
2016-08-31 07:44:20	1.35	13	2.13
2016-08-31 09:58:37	1.36	10	1.52
2016-08-31 16:13:03	0.72	8	2.17
2016-09-01 02:18:38	1.94	8	2.51
2016-09-01 05:34:18	1.98	15	2.32
2016-09-01 05:39:12	0.52	9	2.39
2016-09-01 16:35:04	1.1	8	3.36
2016-09-01 17:21:27	0.77	10	1.57
2016-09-01 19:09:10	1.49	8	2.41
2016-09-01 19:39:30	1.58	8	8.58
2016-09-01 20:27:20	1.41	9	2.34
2016-09-02 04:15:58	1.13	14	3.4
2016-09-02 07:12:16	1.35	14	2.5
2016-09-02 10:01:54	0.71	10	2.38
2016-09-02 17:34:30	1.38	14	1.46
2016-09-03 00:59:46	1.31	11	2.45
2016-09-03 01:31:59	1.48	11	2.27
2016-09-03 02:10:34	1.05	8	2.6
2016-09-03 07:56:49	1.53	13	3.22
2016-09-03 09:28:32	1.31	9	2.29
2016-09-03 20:54:37	1.31	8	2.2
2016-09-04 05:36:19	1.6	14	2.67
2016-09-04 09:41:34	1.17	15	-0.25
2016-09-04 10:30:20	1.07	12	2.33
2016-09-04 14:30:55	1.17	9	10.03
2016-09-05 13:07:19	0.99	9	11.13
2016-09-06 00:41:53	1.13	9	1.05
2016-09-06 05:17:58	1.79	8	12.5
2016-09-06 14:06:11	1.76	13	1.45
2016-09-06 14:05:50	1.19	11	1.64
2016-09-06 14:21:00	1.16	12	1.71
2016-09-06 22:16:01	1.2	8	0.87
2016-09-07 04:01:12	1.72	12	6.82
2016-09-07 06:41:08	1.34	10	1.52
2016-09-07 09:16:10	1.82	9	7.4
2016-09-08 10:11:39	1.77	13	1.8
2016-09-08 21:18:55	0.46	8	1.31
2016-09-09 01:00:49	1.11	9	5.65
2016-09-09 08:02:24	1.34	21	3.1
2016-09-09 08:18:57	1.58	10	8.81
2016-09-09 11:11:27	1.19	13	1.82
2016-09-09 14:34:08	0.61	15	2.63
2016-09-10 01:18:37	1.42	11	8.96
2016-09-10 01:58:07	1.42	9	10.19
2016-09-10 06:46:24	0.86	12	3.02
2016-09-10 06:53:45	0.47	8	4.43
2016-09-10 11:54:03	1.19	17	2.26
2016-09-10 19:12:05	1.4	15	1.89
2016-09-10 20:13:43	1.09	9	8.43
2016-09-10 20:43:37	1.2	12	2.26
2016-09-10 21:22:23	1.55	8	4.59
2016-09-11 16:26:46	1.17	11	1.77
2016-09-11 20:02:01	1.22	13	8.51
2016-09-11 23:03:48	1.83	10	5.72
2016-09-12 07:19:34	1.36	16	2.55
2016-09-12 11:01:31	1.27	9	3.94
2016-09-12 17:53:39	1.53	16	3.13
2016-09-12 21:49:08	1.48	11	5.24
2016-09-13 17:37:57	1.11	11	3.07
2016-09-14 03:17:57	0.89	10	1.63
2016-09-14 14:28:35	1.2	13	2.55
2016-09-14 23:19:00	1.66	12	1.19
2016-09-15 08:10:32	1.13	13	2.33
2016-09-15 09:58:07	1.86	10	6.31
2016-09-16 09:59:30	1.26	12	2.56
2016-09-17 04:44:35	1.29	9	2.33
2016-09-18 01:13:01	1.47	9	1.34
2016-09-18 03:26:04	1.09	10	2.36
2016-09-18 03:36:41	1.91	14	2.34
2016-09-18 13:21:01	0.97	8	9.6
2016-09-19 06:30:39	1.51	11	2.11
2016-09-19 12:25:30	1.37	11	1.56
2016-09-19 19:13:55	0.96	16	3.97
2016-09-22 08:53:39	0.56	8	2.75
2016-09-22 20:43:59	1.31	8	0.04
2016-09-22 21:48:33	1.31	8	12.82
2016-09-23 00:31:33	1.39	12	1.19
2016-09-23 05:41:39	1.55	14	8.85
2016-09-23 14:52:19	1.44	16	3.68
2016-09-24 05:36:40	0.28	10	2.42
2016-09-24 12:00:34	0.7	9	0.67
2016-09-25 00:16:00	1.41	9	2.16
2016-09-25 06:59:01	1.92	16	2.08
2016-09-25 08:07:57	0.6	8	1.9
2016-09-25 08:42:11	1.39	8	-0.38
2016-09-25 12:16:02	1.89	18	3.57
2016-09-25 14:45:44	1.09	11	1.76
2016-09-25 17:21:00	1.52	8	8.85
2016-09-26 06:06:27	1.17	9	3.42
2016-09-26 23:02:29	1.22	11	2.5
2016-10-01 00:21:50	1.35	12	2.51
2016-10-01 06:22:08	1.28	9	2.06
2016-10-01 07:26:51	0.66	8	2.29
2016-10-01 20:37:54	1.45	8	7.7
2016-10-02 17:51:55	1.46	12	2.28
2016-10-02 22:38:28	0.93	9	4.71
2016-10-04 09:19:33	1.26	8	6.39
2016-10-04 14:26:41	0.51	8	10.77
2016-10-05 02:57:56	1.66	9	6.36
2016-10-05 06:27:22	1.31	10	2.05
2016-10-05 18:18:50	0.71	11	5.36
2016-10-05 21:49:12	0.26	10	1.93
2016-10-06 08:29:19	0.15	9	1.75
2016-10-07 05:25:34	0.93	10	1.26
2016-10-07 12:56:25	0.69	8	3.09
2016-10-07 13:49:05	1.96	15	2.11
2016-10-08 06:42:22	1.45	10	2.44
2016-10-08 09:48:55	0.86	8	2.3
2016-10-08 19:51:19	0.46	8	2.62
2016-10-08 23:28:15	0.06	9	5.03
2016-10-09 02:15:26	1.76	8	2.81
2016-10-09 12:08:22	0.27	8	5.36
2016-10-09 20:10:58	1.42	8	-0.99
2016-10-10 11:04:16	0.85	8	2.2
2016-10-11 15:55:31	1.94	8	1.32
2016-10-11 17:45:32	1.63	15	0.67
2016-10-11 17:46:24	0.54	10	1.01
2016-10-11 18:07:07	0.72	12	0.81
2016-10-11 18:09:49	1.21	14	0.88
2016-10-11 19:35:22	0.9	8	1.64
2016-10-12 13:45:23	1.44	10	2.11
2016-10-12 15:43:15	1.03	10	1.67
2016-10-13 00:29:35	1.24	9	2.58
2016-10-13 00:50:55	1.23	13	1.8
2016-10-13 01:53:51	1.52	12	2.38
2016-10-13 11:32:25	1.49	8	3.5
2016-10-13 13:51:00	1.74	12	2.29
2016-10-13 17:41:51	0.5	9	2.17
2016-10-14 09:08:16	1.87	8	10.44
2016-10-14 11:08:49	1.81	13	2
2016-10-15 09:16:53	1.37	8	2.48
2016-10-16 01:51:22	1.33	10	3.05
2016-10-16 01:55:41	1.5	8	6.52
2016-10-16 01:57:10	1.44	8	11.8
2016-10-16 13:10:13	0.6	8	4.81
2016-10-17 12:12:56	0.22	9	2.56
2016-10-17 19:50:33	1.77	14	1.21
2016-10-18 00:53:56	1.48	8	2.33
2016-10-18 01:54:37	1.54	8	11.4
2016-10-18 04:06:15	1.43	8	2.03
2016-10-18 04:37:45	1.01	10	3.37
2016-10-18 08:58:48	1.75	8	4.22
2016-10-18 09:05:25	1.7	8	2.36
2016-10-18 10:35:41	0.22	9	2.12
2016-10-18 18:27:50	0.41	9	2.38
2016-10-18 22:18:59	1.26	10	2.64
2016-10-19 03:34:46	1.46	8	1.3
2016-10-20 09:20:38	1.22	9	2.38
2016-10-20 10:46:51	1.23	11	1.75
2016-10-20 10:54:06	1.41	10	2.14
2016-10-20 11:47:17	1.33	10	2.84
2016-10-20 14:44:44	1.48	12	2.5
2016-10-20 15:11:30	1.23	12	0.81
2016-10-21 00:31:48	0.81	8	3.31
2016-10-21 11:05:36	0.65	8	1.25
2016-10-21 11:27:43	1.23	13	2.41
2016-10-21 13:23:23	0.13	9	2.58
2016-10-21 13:34:48	1.9	8	2.85
2016-10-21 14:08:54	1.4	12	3.31
2016-10-21 14:35:24	1.67	14	3.23
2016-10-21 15:24:46	0.45	8	3.53
2016-10-21 19:15:16	0.84	12	3.58
2016-10-21 19:53:15	0.42	11	3.46
2016-10-22 05:43:56	0.09	8	2.08
2016-10-22 07:35:37	1.2	8	2.35
2016-10-26 23:14:35	1.42	8	1.84
2016-10-26 23:56:00	1.23	11	2.52
2016-10-27 01:22:01	1.11	10	1.95
2016-10-27 06:14:58	1.14	9	1.56
2016-10-27 09:10:10	0.15	9	1.51
2016-10-28 01:16:33	1.07	13	3.47
2016-10-28 03:11:08	1.47	10	3.4
2016-10-28 03:20:28	0.06	9	1.8
2016-10-25 03:40:47	1.44	14	0.77
2016-10-25 08:24:16	0.25	8	0.89
2016-10-25 09:38:01	1.61	11	15.71
2016-10-28 18:48:26	0.43	10	1.9
2016-10-28 19:48:57	0.36	9	2.13
2016-10-28 23:22:00	1.75	13	2.84
2016-10-26 01:25:47	1.37	10	2.03
2016-10-29 03:57:03	1.25	11	2.27
2016-10-29 08:59:35	1.44	13	0.56
2016-10-30 17:33:00	0.12	9	2.51
2016-10-30 17:59:47	1.69	14	0.5
2016-10-31 04:01:45	1.52	14	3.84
2016-10-31 05:09:51	1.59	15	2
2016-10-31 06:02:24	1.89	8	2.84
2016-10-31 07:52:13	1.08	13	2.02
2016-11-01 13:23:47	1.04	9	1.56
2016-11-01 18:16:34	0.22	8	1.79
2016-11-01 22:32:44	0.29	10	2.41
2016-11-02 20:45:16	1.94	14	3.49
2016-11-02 22:43:46	0.15	8	1.55
2016-11-03 01:53:45	0.87	8	10.65
2016-11-03 02:25:44	1.4	10	1.64
2016-11-03 02:25:12	1.25	12	1.51
2016-11-03 12:33:48	1.71	10	1.15
2016-11-03 13:15:04	0.88	10	3.99
2016-11-03 15:07:50	1.03	10	2.34
2016-11-04 08:14:12	1.37	15	2.32
2016-11-04 08:17:59	1.29	9	2.64
2016-11-04 09:13:13	1.62	9	2.23
2016-11-04 17:29:31	1.24	12	2.14
2016-11-04 20:15:57	1.23	14	0.33
2016-11-04 22:38:36	1.18	14	2.59
2016-11-05 01:27:22	1.02	13	1.45
2016-11-05 04:26:00	1.88	16	3.27
2016-11-05 06:23:35	-0.03	8	2.24
2016-11-05 15:16:46	1.15	12	2.61
2016-11-07 04:16:13	0.8	9	2.11
2016-11-07 06:51:21	1.23	17	1.92
2016-11-07 07:27:22	1.72	17	2.12
2016-11-07 08:13:05	0.2	9	1.72
2016-11-07 11:01:03	1.42	10	2.03
2016-11-07 12:52:53	1.41	14	2.46
2016-11-07 18:29:06	1.24	12	3.38
2016-11-08 08:54:28	1.33	9	3.68
2016-11-08 16:24:59	1.3	11	2.41
2016-11-09 06:59:05	1.27	14	1.79
2016-11-09 10:29:46	1.05	11	2.02
2016-11-09 13:45:02	1.26	9	2.1
2016-11-09 19:33:57	0.54	8	2.32
2016-11-11 00:51:47	0.18	8	2.46
2016-11-11 05:44:39	1.88	8	6.71
2016-11-11 09:17:16	0.93	12	2.75
2016-11-11 09:57:08	1.02	8	2.66
2016-11-11 09:57:56	0.97	8	2.8
2016-11-11 13:07:53	1.25	13	2.76
2016-11-11 13:47:23	1.66	10	0.12
2016-11-11 19:19:45	0.29	10	2.22
2016-11-12 05:28:06	1.39	9	2.27
2016-11-12 12:21:32	0.63	8	1.17
2016-11-12 19:14:46	1.47	13	2.25
2016-11-13 03:25:35	1.38	11	6.46
2016-11-13 06:03:33	1.33	17	3.59
2016-11-14 05:46:11	0.36	10	2.66
2016-11-14 11:38:09	1.17	11	0.93
2016-11-14 16:19:20	1.18	15	1.47
2016-11-14 16:19:26	1.54	15	1.43
2016-11-14 18:28:20	1.22	10	-0.1
2016-11-14 19:53:56	1.53	9	5.86
2016-11-14 22:45:58	0.68	8	1.84
2016-11-15 02:23:09	1.21	9	7.11
2016-11-15 06:35:16	0	10	2.03
2016-11-15 13:37:37	1.57	14	0.78
2016-11-15 17:16:58	1.9	17	2.21
2016-11-15 23:16:16	1.08	19	2.07
2016-11-15 23:29:08	0.62	8	2.09
2016-11-16 09:19:43	1.32	15	1.51
2016-11-17 20:48:16	1.51	9	2.08
2016-11-17 22:19:41	1.11	13	2.07
2016-11-17 22:20:42	1.34	14	2.2
2016-11-18 00:35:29	1.59	13	1.55
2016-11-18 04:15:55	0.95	8	3.08
2016-11-18 06:34:15	1.38	11	2.49
2016-11-18 08:23:18	1.1	11	2.42
2016-11-18 09:13:12	1.67	13	2.34
2016-11-19 09:06:20	1.48	10	2.28
2016-11-19 09:15:43	1.25	9	2.11
2016-11-19 12:41:52	1.28	11	2.06
2016-11-20 05:27:27	1.25	9	1.88
2016-11-20 05:45:43	0.35	8	2.81
2016-11-21 01:11:15	1.83	8	23.26
2016-11-21 08:57:39	1.35	9	5.9
2016-11-21 11:47:53	1.03	10	2.06
2016-11-21 11:57:36	1.68	11	2.16
2016-11-22 00:25:47	0.35	8	2.05
2016-11-22 23:25:22	1.38	15	1.89
2016-11-23 04:32:53	1.81	13	1.57
2016-11-23 04:33:20	1.57	10	1.48
2016-11-23 14:23:37	1.25	13	2.6
2016-11-23 15:20:13	1.58	8	1.33
2016-11-23 19:42:44	0.43	8	1.53
2016-11-23 20:09:15	1.51	11	2.64
2016-11-25 20:25:16	1.93	12	1.66
2016-11-26 01:19:18	0.55	9	2.46
2016-11-27 02:29:56	0.59	8	2.74
2016-11-27 08:24:35	1.18	12	3.49
2016-11-27 08:56:13	1.71	21	3.54
2016-11-27 17:48:44	1.15	16	2.72
2016-11-28 06:48:11	1.26	14	3.23
2016-11-28 10:54:54	1.95	8	4.08
2016-11-28 16:04:34	0.56	8	2.97
2016-11-28 18:54:24	0.53	9	1.28
2016-11-28 20:06:44	0.22	8	2.29
2016-11-29 03:49:21	1.13	14	1.82
2016-11-29 04:02:01	1.08	9	1.92
2016-11-29 04:18:37	1.85	14	2.06
2016-11-29 06:10:23	1.22	10	1.86
2016-11-29 07:26:57	1.95	16	3.46
2016-11-29 14:25:47	0.99	14	2.39
2016-11-30 02:44:40	1.09	12	2.49
2016-11-30 10:45:40	1.5	8	6.06
2016-11-30 11:11:54	0.27	9	0.97
2016-11-30 16:58:36	1.76	14	3.25
2016-12-01 12:33:32	1.05	13	2.21
2016-12-01 16:13:03	1.28	10	2.39
2016-12-01 19:36:44	1.46	14	3.05
2016-12-02 14:38:02	1.06	8	2.85
2016-12-02 16:38:44	1.41	12	2.24
2016-12-02 22:20:39	1.95	14	2.53
2016-12-02 23:03:12	1.08	8	5.08
2016-12-03 01:44:13	1.26	8	4.81
2016-12-03 04:38:15	0.37	14	2.38
2016-12-03 07:55:04	1.38	9	1.12
2016-12-03 08:34:39	1.48	13	2.09
2016-12-03 09:05:34	1.35	10	4.68
2016-12-03 10:52:11	1.73	10	5.08
2016-12-04 01:38:28	1.29	11	2.12
2016-12-04 03:15:19	0.6	14	2.36
2016-12-04 10:23:31	1.33	8	4.15
2016-12-04 19:21:43	1.68	16	2.41
2016-12-05 13:43:57	1.58	14	9.28
2016-12-05 15:28:02	1.38	12	5.01
2016-12-05 17:11:49	1.5	12	2.41
2016-12-05 20:01:07	1.47	12	1.99
2016-12-05 20:16:29	1.7	10	2.29
2016-12-06 02:13:29	1.08	10	1.54
2016-12-06 07:10:51	1.05	8	1.55
2016-12-06 10:33:08	1.22	9	2.49
2016-12-06 10:44:13	1.22	15	0.74
2016-12-06 11:00:10	1.09	13	0.9
2016-12-06 11:28:13	1.28	11	1.14
2016-12-07 16:16:53	1.55	8	3.84
2016-12-08 05:54:00	1.06	10	7.91
2016-12-08 08:53:52	0.86	10	2.36
2016-12-09 19:23:30	0.58	9	2.05
2016-12-10 01:21:50	1.23	11	1.81
2016-12-10 01:57:50	0.96	14	3.61
2016-12-10 03:05:31	1.77	11	2.57
2016-12-10 04:03:15	1.34	12	1.97
2016-12-10 07:31:40	1.93	12	2.05
2016-12-10 10:37:52	1.02	11	2.17
2016-12-10 11:54:19	1.34	12	1.71
2016-12-10 15:05:28	1.16	9	0.25
2016-12-10 21:10:42	1.49	11	1.46
2016-12-10 21:21:13	1.34	13	2.03
2016-12-10 22:20:20	1.19	12	1.34
2016-12-10 22:20:40	1.2	10	0.89
2016-12-10 22:19:05	1.27	9	1.03
2016-12-10 22:22:26	0.43	9	1.22
2016-12-10 23:13:18	0.69	9	3.28
2016-12-11 03:45:28	1.18	12	0.6
2016-12-11 03:46:05	0.98	8	0.59
2016-12-11 14:09:06	1.09	12	1.39
2016-12-11 17:42:47	1.18	9	2.28
2016-12-12 14:16:14	1.92	17	3.56
2016-12-12 16:44:21	0.97	10	2.32
2016-12-12 17:21:33	1.28	14	3.33
2016-12-13 09:37:10	0.68	8	2.7
2016-12-13 12:57:58	0.49	11	3.27
2016-12-14 07:57:26	1.35	8	5.05
2016-12-14 07:59:38	1.77	10	4.99
2016-12-14 08:15:45	1.88	9	4.75
2016-12-14 08:17:20	1.85	10	5.29
2016-12-14 08:19:28	1.55	10	5.81
2016-12-14 09:07:58	1.18	9	2.13
2016-12-14 09:12:12	1.91	9	5.39
2016-12-14 09:13:46	1.83	8	5.31
2016-12-14 09:14:03	1.54	12	5.34
2016-12-14 09:14:17	1.53	11	5.16
2016-12-14 10:28:26	1.78	10	5.44
2016-12-14 12:03:32	1.71	10	3.55
2016-12-14 12:25:22	0.88	8	5.5
2016-12-14 14:00:48	1.05	8	9.96
2016-12-14 15:06:21	1.64	9	5.45
2016-12-14 16:09:03	1.34	9	5.35
2016-12-14 16:50:43	1.71	11	1.99
2016-12-14 16:52:28	1.49	13	1.09
2016-12-14 16:57:22	1.86	9	2.65
2016-12-14 16:57:51	1.71	8	1.63
2016-12-14 16:59:20	1.23	11	2.03
2016-12-14 17:42:53	1.45	10	2.07
2016-12-14 18:46:56	0.72	11	3.14
2016-12-14 19:03:54	1.03	10	1.73
2016-12-14 19:38:05	0.69	15	3.59
2016-12-14 19:46:11	0.67	8	3.15
2016-12-14 20:37:55	0.62	12	1.49
2016-12-14 22:00:40	0.49	8	1.96
2016-12-14 22:25:49	1.17	8	1.86
2016-12-15 01:55:30	1.3	13	1.03
2016-12-15 04:12:11	0.7	8	2.7
2016-12-15 11:46:35	1.01	8	2.33
2016-12-15 18:17:12	0.71	9	4.2
2016-12-15 22:59:35	0.98	8	5.27
2016-12-15 23:41:38	1.32	9	1.62
2016-12-16 07:16:38	1.25	8	0.9
2016-12-17 05:46:55	1.84	9	5.48
2016-12-17 19:11:08	1.44	13	2.17
2016-12-17 19:16:25	1.42	8	5.08
2016-12-17 19:16:29	0.7	9	2.24
2016-12-18 02:58:27	1.55	9	2.37
2016-12-18 03:07:57	1.05	8	2.43
2016-12-18 08:56:46	0.4	8	4.8
2016-12-18 10:24:55	0.72	9	0.92
2016-12-18 12:33:16	0.68	8	4.98
2016-12-18 12:54:56	1.2	9	4.95
2016-12-18 15:38:45	1.24	9	5.3
2016-12-18 15:43:21	1.16	9	4.75
2016-12-18 15:45:57	1.74	8	5.4
2016-12-18 17:51:05	0.5	8	2.42
2016-12-20 15:57:59	1.39	8	2.84
2016-12-21 03:13:00	1.72	16	1.91
2016-12-21 15:19:30	1.05	11	2.11
2016-12-21 23:15:39	0.98	9	2.9
2016-12-22 13:09:15	1.21	10	2.03
2016-12-22 13:18:14	1.38	9	4.95
2016-12-23 18:27:09	0.87	8	5.07
2016-12-24 06:52:00	1.49	19	2.82
2016-12-24 12:26:14	0.24	8	2.06
2016-12-24 16:33:42	0.18	10	-0.32
2016-12-24 17:14:50	1.2	12	1.72
2016-12-24 18:46:13	0.97	8	0.29
2016-12-25 20:26:30	1.52	16	0.64
2016-12-25 20:43:41	0.57	9	3.18
2016-12-26 02:23:33	0.56	9	2.55
2016-12-26 13:27:28	1.08	8	3.77
2016-12-26 14:38:27	0.71	9	3.26
2016-12-26 15:03:22	1.72	8	2.12
2016-12-26 17:39:01	0.22	10	2.54
2016-12-26 19:36:14	0.43	8	0.88
2016-12-27 09:12:18	1.08	10	2.16
2016-12-27 10:46:13	0.26	11	3.39
2016-12-27 13:06:55	0.53	11	2.34
2016-12-27 13:21:17	1.39	10	0.81
2016-12-27 13:33:28	0.7	9	2.12
2016-12-27 15:47:53	1.77	11	0.83
2016-12-27 19:59:25	0.31	9	1.24
2016-12-29 04:26:03	1.78	11	1.71
2016-12-29 05:54:43	1.73	14	1.05
2016-12-29 06:39:43	0.25	8	2.41
2016-12-29 13:18:14	1.17	12	2.26
2016-12-30 01:05:43	0.89	9	2.75
2016-12-30 02:27:15	0.54	9	1.17
2016-12-30 07:35:09	0.76	9	1.85
2016-12-30 23:39:06	1.77	13	3.34

## Sheet: testing
event_test_time	event_test_magnitude	event_test_station_number	event_test_depth
2017-01-15 11:08:30	0.9	11	1.81
2017-10-14 23:48:41	1.36	8	11.33
2019-10-15 05:56:29	1.26	12	10.56
2020-04-11 20:42:08	1.35	9	5.12
2020-07-24 10:36:07	0.43	9	5.1
2017-01-01 00:11:36	1.4	13	5.81
2017-01-01 05:57:22	0.25	9	0.9
2017-01-01 13:46:48	1.68	8	0.37
2017-01-01 17:34:01	0.25	8	2.12
2017-01-04 13:58:57	1.39	10	2.46
2017-01-04 14:42:18	1.05	13	2.87
2017-01-04 21:04:27	1.29	8	1.25
2017-01-04 21:49:10	1.93	12	2.21
2017-01-05 05:40:46	0.9	9	0.93
2017-01-05 18:16:13	1.45	12	1.81
2017-01-06 01:24:20	1.8	9	11.82
2017-01-06 13:38:59	0.88	12	2.26
2017-01-07 02:28:42	1.09	16	0.89
2017-01-07 11:00:22	1.22	10	1.99
2017-01-08 02:06:04	0.8	8	2.83
2017-01-08 03:03:39	1.84	8	2.26
2017-01-08 19:28:59	1.56	8	0.72
2017-01-08 19:32:02	1.78	11	0.76
2017-01-08 20:41:24	1.3	9	0.6
2017-01-09 01:12:02	1.21	10	1.09
2017-01-09 02:10:09	1.31	19	3.07
2017-01-09 06:17:51	1.53	12	1.96
2017-01-10 06:33:55	1.5	14	0.88
2017-01-10 11:57:31	1.2	9	2.71
2017-01-10 21:24:23	1.26	10	0.43
2017-01-11 07:49:26	1.29	8	2.51
2017-01-11 09:49:49	0.98	11	1.56
2017-01-11 10:03:37	1.87	9	3.52
2017-01-11 10:06:12	0.4	9	2.85
2017-01-11 10:55:13	0.17	8	1.27
2017-01-11 15:19:08	1.09	9	1.89
2017-01-11 18:54:41	0.93	12	3.58
2017-01-12 10:14:27	0.77	10	1.18
2017-01-12 17:44:26	0.91	10	3.17
2017-01-12 22:00:45	0.69	9	2.12
2017-01-13 02:54:04	0.42	10	2.79
2017-01-13 04:09:01	0.5	13	2.79
2017-01-13 21:39:41	0.27	8	1.62
2017-01-13 23:13:39	1.26	10	2.62
2017-01-13 23:31:10	1.27	9	2.38
2017-01-14 05:47:23	1.06	11	1.91
2017-01-14 06:12:18	0.72	10	1.88
2017-01-14 09:40:34	1.63	9	1.83
2017-01-14 12:12:24	1.3	8	1.81
2017-01-15 03:19:06	1.04	12	2.12
2017-01-15 07:46:32	1.48	12	3.52
2017-01-15 07:57:23	1.21	9	3.27
2017-01-15 10:05:33	0.47	8	2.43
2017-01-16 22:02:50	1.25	11	3.22
2017-01-16 22:58:44	1.98	16	1.66
2017-01-17 03:13:28	1.48	11	2.36
2017-01-18 05:16:31	0.89	8	0.72
2017-01-18 05:59:36	1.03	15	1.6
2017-01-18 07:16:17	0.65	12	5.62
2017-01-18 07:29:43	1.11	9	2.25
2017-01-20 00:46:01	1.29	16	3.05
2017-01-20 05:05:15	0.78	9	1.91
2017-01-20 06:25:31	1.35	8	0.82
2017-01-21 10:49:05	1	8	1.97
2017-01-21 14:03:29	0.86	9	2.2
2017-01-21 14:22:11	1.2	11	1.89
2017-01-21 14:24:44	0.98	10	1.86
2017-01-21 14:35:38	1.1	8	2.13
2017-01-21 15:37:05	0.8	10	0.6
2017-01-21 16:04:48	1.5	13	0.85
2017-01-21 17:27:45	1.51	16	3.12
2017-01-21 19:16:22	0.8	8	2.24
2017-01-21 20:26:01	0.23	10	2.5
2017-01-23 02:53:09	1.55	8	2.37
2017-01-23 05:57:33	1.03	9	2.79
2017-01-23 13:59:19	1.89	13	2.12
2017-01-23 14:14:06	1.52	12	2.26
2017-01-23 16:37:35	1.02	9	2.25
2017-01-23 18:03:27	1.25	10	1.37
2017-01-24 07:59:05	1.44	8	2.18
2017-01-24 17:14:14	1.57	10	2.21
2017-01-24 21:45:29	0.68	10	4.75
2017-01-25 07:23:29	0.53	9	1.86
2017-01-25 12:57:19	1.85	8	7.35
2017-01-25 18:32:04	1.76	18	3.18
2017-01-25 21:04:12	1.02	10	0.57
2017-01-26 04:28:02	1.37	8	1.84
2017-01-26 08:25:34	0.72	8	0.79
2017-01-26 08:42:06	1.33	12	2.08
2017-01-26 14:57:27	1.41	9	1.77
2017-01-27 20:01:02	1.16	11	2.32
2017-01-28 04:24:12	0.42	9	1.87
2017-01-28 17:31:16	1.44	10	2.35
2017-01-29 13:19:40	1.73	13	2.11
2017-02-03 09:12:44	1.74	8	8.57
2017-02-04 08:49:15	1.35	16	1.34
2017-02-07 00:28:14	1.94	8	3.33
2017-02-10 01:00:36	1.16	8	1.85
2017-02-15 06:11:55	0.89	9	9.08
2017-02-17 15:31:21	1.45	9	2.92
2017-02-22 01:25:15	1.63	8	10.09
2017-02-24 05:07:56	1.9	8	18.46
2017-02-25 02:46:02	0.97	8	2.11
2017-02-25 11:18:46	0.97	8	4.01
2017-02-25 12:16:22	1.19	8	3.48
2017-02-26 22:58:05	2	8	2.17
2017-03-01 01:48:26	1.92	8	23.79
2017-03-01 15:35:42	1.1	8	9.05
2017-03-01 16:44:20	0.83	17	1.27
2017-03-03 20:02:58	1.04	12	3.73
2017-03-04 23:35:35	1.16	8	4.6
2017-03-08 16:40:52	1.08	22	1.93
2017-03-10 17:45:26	1.24	13	2.18
2017-03-10 20:07:19	1.13	11	9.02
2017-03-11 09:16:49	1.19	9	3.37
2017-03-11 12:01:29	1.45	8	4.32
2017-03-12 03:29:19	1.65	9	2.04
2017-03-12 12:52:52	1.77	8	18.24
2017-03-13 11:02:51	1.55	11	10.44
2017-03-18 16:45:37	0.68	20	1.51
2017-03-19 07:22:27	1.09	8	3.2
2017-03-22 02:58:59	1.2	12	3.62
2017-03-23 05:13:54	1.64	9	5.49
2017-03-23 15:07:12	1.2	9	17.58
2017-03-25 15:58:21	1.57	8	7.27
2017-03-30 03:38:33	1.29	8	1.89
2017-03-31 01:48:49	1.4	9	13.3
2017-03-31 04:55:37	1.74	8	3.22
2017-03-31 18:08:18	1.86	8	7.42
2017-04-02 01:33:09	1.74	8	17.67
2017-04-05 21:59:27	1.25	10	3.15
2017-04-06 23:11:02	1.61	10	6.05
2017-04-09 20:14:53	1.51	12	9.54
2017-04-10 15:55:38	0.97	11	8.75
2017-04-11 02:34:24	1.09	8	3.79
2017-04-11 18:20:02	1.6	11	9.48
2017-04-13 06:57:50	1.99	8	5.97
2017-04-14 03:07:22	1.11	9	2.88
2017-04-14 04:18:12	1.98	11	6.54
2017-04-14 07:35:24	1.53	8	3.55
2017-04-20 14:20:36	1.55	11	-0.08
2017-04-21 09:58:25	1.19	8	1.93
2017-04-21 15:52:14	1.21	16	2.25
2017-04-22 02:06:36	1.24	8	4.76
2017-04-27 12:22:50	1.74	9	7.7
2017-04-28 12:08:01	1.26	9	7.15
2017-04-28 12:11:42	1.06	8	2.03
2017-04-29 10:07:23	1.57	8	3.01
2017-05-01 21:18:33	1.63	8	8.08
2017-05-02 17:17:59	1.89	8	2.87
2017-05-01 01:06:35	1.66	19	4.52
2017-05-01 03:41:25	1.75	8	2.32
2017-05-01 12:40:39	0.92	8	7.54
2017-05-04 23:05:02	1.16	8	3.91
2017-05-05 14:49:28	1	11	7.3
2017-05-08 19:39:20	0.86	8	6.86
2017-05-08 20:58:58	1.5	8	1.27
2017-05-09 06:17:39	0.89	9	9.29
2017-05-10 09:45:07	1.56	8	2.49
2017-05-10 21:54:19	1.49	8	1.25
2017-05-19 01:37:49	1.36	8	8.59
2017-05-19 18:41:29	1.86	8	27.55
2017-05-21 06:06:59	1.63	11	9.09
2017-05-21 08:13:08	1.72	8	3.12
2017-05-23 08:34:50	1.57	11	2.42
2017-05-26 12:10:46	1.77	9	7.68
2017-05-27 19:39:51	1.43	8	3.31
2017-05-31 01:45:58	1.83	8	2.1
2017-05-31 08:17:22	1.37	8	2.09
2017-06-01 21:41:55	1.54	8	2.81
2017-06-03 00:58:31	1.28	8	2.96
2017-06-06 01:52:20	1.42	9	3.13
2017-06-06 08:42:56	1.73	8	9.94
2017-06-07 22:17:49	0.78	17	3.34
2017-06-09 17:04:37	1.91	10	10.69
2017-06-10 11:19:20	1.75	10	2.99
2017-06-16 12:26:30	1.31	16	6.3
2017-06-17 11:27:30	1.55	8	1.08
2017-06-21 19:10:35	1.1	11	5.12
2017-06-23 21:58:19	1.73	14	4.78
2017-07-03 12:23:45	1.89	11	8.13
2017-07-15 09:38:28	1.66	8	3.7
2017-07-15 11:01:40	1.89	10	5.9
2017-07-17 06:39:00	1.92	10	3.58
2017-08-06 08:02:21	1.82	8	3.03
2017-08-11 05:25:13	1.4	8	9.3
2017-08-16 18:23:55	1.29	9	3.77
2017-08-23 13:11:36	1.53	10	10.2
2017-08-26 09:11:24	1.26	11	9.45
2017-08-27 11:30:20	1.2	10	-0.29
2017-09-08 11:26:15	1.42	8	12.47
2017-09-16 12:10:26	1.98	8	5.84
2017-09-18 00:50:49	1.21	8	-0.31
2017-09-20 07:45:05	1.53	8	5.63
2017-09-21 12:01:57	1.47	9	9.67
2017-09-21 12:04:45	0.6	8	9.54
2017-09-21 17:40:51	0.61	8	0.95
2017-10-06 20:04:01	1.24	8	6.91
2017-10-13 18:48:29	1.28	8	7.2
2017-10-15 08:06:30	1.45	8	8.26
2017-10-17 03:02:11	1.74	9	17.99
2017-10-19 08:05:42	1.7	10	4.64
2017-10-20 12:43:34	2	8	16.2
2017-10-25 21:51:10	1.42	10	8.34
2017-11-07 13:35:57	1.94	12	3.18
2017-11-11 04:03:22	1.61	9	12.75
2017-11-15 13:15:20	0.79	8	5.01
2017-11-26 17:08:49	1.73	8	10.35
2017-12-07 20:26:38	1.34	8	8.52
2017-12-19 03:51:13	1.04	8	0.22
2017-12-20 04:48:36	1.23	10	5.82
2017-12-20 09:18:55	1.11	8	7.35
2017-12-20 22:08:23	1.24	9	10.01
2017-12-22 22:50:09	0.99	8	7.15
2017-12-24 06:17:43	0.98	8	7.3
2017-12-28 04:00:05	1.25	9	7.75
2018-01-02 08:48:46	1.78	9	1.27
2018-01-19 04:20:18	0.94	8	8.85
2018-01-22 23:55:03	1.79	9	6.94
2018-01-24 08:22:20	1.11	9	12.39
2018-01-24 11:51:52	1.97	9	5.63
2018-01-28 00:32:23	1.77	10	10.12
2018-01-30 22:17:52	0.9	9	9.66
2018-02-01 00:51:17	1.74	8	11.86
2018-02-02 12:33:03	1.6	8	1.01
2018-02-03 06:30:49	1.71	10	5.29
2018-02-05 21:38:42	1.65	10	9.32
2018-02-23 14:05:15	1.8	11	20.95
2018-02-24 09:54:37	0.88	9	9.44
2018-03-01 06:34:38	1.81	8	0.33
2018-03-11 10:00:16	1.04	10	11.03
2018-03-12 08:04:02	1.64	9	3.54
2018-03-12 23:22:05	1.29	8	3.91
2018-03-16 20:39:51	1.43	8	1.63
2018-03-17 02:05:22	0.88	9	8.85
2018-03-18 22:51:54	1.55	8	2.4
2018-03-28 13:04:54	1.92	8	1.78
2018-03-30 23:46:15	1.35	8	7.88
2018-04-06 01:05:12	1.58	8	0.65
2018-04-08 03:21:01	1.04	9	9.99
2018-04-10 03:55:25	1.45	8	18.07
2018-04-17 19:09:17	1.43	8	3.21
2018-04-18 11:19:44	1.89	8	3.17
2018-04-19 20:54:07	1.53	8	0.82
2018-04-26 10:14:44	1.39	8	19.3
2018-04-26 21:32:40	1.67	9	12.8
2018-04-30 00:20:29	1.94	8	6.63
2018-05-02 17:27:02	1.62	8	9.87
2018-05-03 01:50:10	1.28	8	4.39
2018-05-03 02:13:47	1.85	8	8.52
2018-05-12 19:18:10	1.44	10	8.39
2018-05-18 20:35:40	1.88	8	18.56
2018-05-24 00:17:44	0.54	8	8.04
2018-05-30 16:18:09	1.77	10	7.72
2018-05-31 18:13:37	1.42	10	5.86
2018-05-31 20:14:39	1.64	8	1.22
2018-06-03 02:08:41	1.24	8	3.95
2018-06-15 20:31:56	1.03	9	8.33
2018-06-18 19:35:38	1.66	8	3.05
2018-06-20 00:28:07	0.93	10	8.23
2018-06-20 11:19:57	1.56	8	2.47
2018-06-28 16:36:31	1.12	8	5.3
2018-07-06 03:11:57	0.9	8	6.43
2018-07-06 19:59:48	1.78	8	24.54
2018-07-08 20:08:12	1.91	8	29.73
2018-07-10 01:48:45	1.67	8	3.33
2018-07-14 07:18:01	1.61	10	6.74
2018-07-15 21:30:50	1.87	8	8.75
2018-07-16 11:47:14	1.89	8	9.41
2018-07-18 22:23:14	1.51	12	7.5
2018-07-22 16:37:45	0.94	8	8.73
2018-07-23 13:12:58	1.92	9	9.83
2018-07-24 09:02:02	1.3	8	2.17
2018-07-25 04:25:21	1.61	8	3.98
2018-07-28 03:49:55	1	9	9.48
2018-07-29 18:23:44	1.35	8	4.98
2018-07-31 23:31:05	1.95	9	9.99
2018-08-02 11:43:51	1.92	10	10.15
2018-08-10 15:22:20	2	8	20.27
2018-08-14 22:43:15	0.64	10	5.56
2018-08-19 08:28:37	1.58	8	18.35
2018-08-19 08:59:48	1.33	9	10.41
2018-08-23 16:37:27	1.43	10	5.66
2018-08-26 20:22:59	1.84	9	12.75
2018-08-28 02:08:39	1.51	11	7.67
2018-09-02 12:01:00	1.89	8	26.06
2018-09-02 22:38:01	1.74	9	19.19
2018-09-15 01:42:21	1.7	12	3.2
2018-09-15 06:44:18	0.82	8	7.34
2018-09-17 11:01:51	1.74	9	3.1
2018-09-24 23:31:24	1.8	8	7.58
2018-09-25 00:53:03	0.82	8	2.66
2018-09-25 05:46:50	1.4	8	2.96
2018-09-25 18:14:38	1.78	14	8.97
2018-09-27 00:36:53	1.36	8	7.07
2018-09-27 20:32:46	1.61	8	19.27
2018-10-03 23:34:44	1.68	8	3.09
2018-10-04 21:58:49	1.69	8	3.28
2018-10-05 18:07:58	1.79	8	3.21
2018-10-06 18:35:51	0.91	9	7.3
2018-10-10 06:32:38	1.01	8	0.85
2018-10-11 17:23:48	1	8	7.82
2018-10-14 21:16:54	1.79	8	3.19
2018-10-16 10:14:40	0.63	8	7.3
2018-10-16 14:48:46	1.34	8	8.19
2018-10-21 00:06:35	0.9	10	7.04
2018-10-21 21:03:41	1.13	8	1.89
2018-10-22 09:00:44	1.54	11	3.13
2018-10-27 15:59:37	1.28	8	6.95
2018-11-02 06:00:49	1.67	8	1.7
2018-11-02 19:27:16	1.6	8	8.63
2018-11-02 21:46:57	1.47	11	5.14
2018-11-04 08:57:39	1.46	8	5.63
2018-11-06 18:06:05	1.2	10	6.68
2018-11-07 03:59:26	1.18	8	3.03
2018-11-08 12:25:19	0.73	11	3.83
2018-11-09 00:39:12	1.25	8	5.58
2018-11-10 20:24:31	0.9	11	8.06
2018-11-11 05:24:36	0.85	8	7.07
2018-11-11 21:36:35	1.89	8	2.88
2018-11-12 07:21:20	1.58	10	8.38
2018-11-12 12:24:13	0.95	8	6.8
2018-11-17 05:49:49	0.75	8	2.99
2018-11-18 05:25:20	0.91	9	7.61
2018-11-18 14:49:10	0.66	8	6.57
2018-11-19 00:47:46	1.38	8	3.99
2018-11-22 05:00:26	1.87	10	29.19
2018-11-22 09:00:24	1.85	9	15.13
2018-12-02 08:50:18	1.68	8	11.29
2018-12-02 15:16:38	1.62	10	9.45
2018-12-02 23:18:18	1.94	8	0.22
2018-12-07 05:23:49	1.7	9	9.67
2018-12-07 15:46:45	1.35	8	4.6
2018-12-07 19:39:31	1.94	9	6.57
2018-12-08 02:54:29	1.9	8	9.91
2018-12-08 07:23:26	1.3	10	3.71
2018-12-08 07:38:29	1.17	9	-0.65
2018-12-10 15:14:09	1.7	10	0.85
2018-12-15 22:02:58	0.42	8	-0.45
2018-12-15 22:32:29	0.29	8	-0.36
2018-12-17 09:52:06	1.58	9	4.52
2018-12-18 12:43:17	1.36	11	6.08
2018-12-26 21:20:35	1.17	10	8.18
2018-12-27 08:26:55	1.54	8	4.74
2018-12-28 17:39:22	1.98	12	6.78
2018-12-30 13:10:13	-0.02	8	-0.34
2018-12-31 06:04:59	1.2	9	6.28
2019-01-02 20:09:39	1.61	9	6.06
2019-01-02 20:13:43	1.98	16	7.6
2019-01-04 17:56:47	1.97	10	4.74
2019-01-04 21:01:21	1.53	8	13.75
2019-01-04 21:29:56	1.99	17	10.28
2019-01-08 13:58:16	1.33	8	5.07
2019-01-10 01:32:52	1.6	13	5.91
2019-01-14 20:22:24	1.81	14	6.8
2019-01-16 12:45:02	1.83	10	10.78
2019-01-19 01:46:24	1.98	8	3.69
2019-01-27 03:51:01	1.2	8	4.74
2019-01-28 18:45:15	1.59	8	3.74
2019-01-29 00:16:10	1.16	8	4.8
2019-02-04 21:55:18	1.91	13	2.37
2019-02-07 04:35:19	1.47	8	4.84
2019-02-03 00:50:17	1.44	8	11.49
2019-02-08 23:14:51	1.64	8	2.19
2019-02-09 18:38:22	1.69	8	15.69
2019-02-10 09:46:54	2	8	6.04
2019-02-11 07:57:01	1.79	8	11.84
2019-02-11 19:49:04	1.09	9	2.17
2019-02-19 07:56:44	1.55	8	7.05
2019-02-20 01:50:46	1.34	9	4.8
2019-02-21 17:12:40	1.98	9	2.3
2019-02-22 09:48:48	1.11	8	9.5
2019-02-25 10:44:35	1.89	10	2.06
2019-02-26 08:00:33	1.8	8	4.41
2019-02-26 09:52:13	1.28	10	6.92
2019-02-26 23:26:16	1.16	8	2.39
2019-02-27 02:22:52	1.93	10	3.21
2019-02-27 13:10:55	1.34	10	2.22
2019-02-28 09:09:02	1.96	9	1.35
2019-02-28 20:25:53	1.97	8	4.8
2019-03-02 08:42:46	1.01	8	8.35
2019-03-03 09:47:04	1.85	9	1.85
2019-03-04 14:16:50	0.98	8	0.88
2019-03-05 18:14:35	1.34	8	1.86
2019-03-05 20:58:03	0.54	8	3.08
2019-03-07 09:18:52	0.73	8	5.56
2019-03-07 11:22:48	1.38	8	1.28
2019-03-07 14:44:25	1.7	9	2.13
2019-03-08 19:08:41	1.4	8	1.22
2019-03-08 23:16:42	0.85	8	-0.31
2019-03-09 14:48:10	1.19	10	8.11
2019-03-13 04:46:23	1.97	8	3.83
2019-03-15 04:55:31	1.3	9	2.11
2019-03-15 05:07:41	1.29	8	2.11
2019-03-15 10:14:30	0.81	8	7.47
2019-03-15 16:23:25	1.75	11	9
2019-03-15 23:25:58	1.92	9	2.05
2019-03-17 04:08:13	1	8	7.22
2019-03-17 05:05:57	1.69	9	0.7
2019-03-17 12:11:22	1.26	11	0.97
2019-03-18 03:19:07	1.81	11	2.21
2019-03-18 14:16:31	1.88	9	9.94
2019-03-18 20:25:02	1.31	8	2.37
2019-03-19 16:34:49	0.4	8	4.76
2019-03-19 22:44:50	1.44	8	18.27
2019-03-20 14:51:21	1.9	8	2.86
2019-03-22 05:58:54	1.79	8	2.38
2019-03-25 10:01:06	1.64	11	2.3
2019-03-26 05:35:39	1.99	8	7.31
2019-03-26 11:38:03	0.96	11	10.97
2019-03-26 18:55:24	1.65	9	9.13
2019-03-28 07:51:12	1.94	8	2.27
2019-03-28 09:06:06	0.55	8	-0.67
2019-03-29 15:40:19	0.89	8	0.99
2019-04-01 00:36:26	1.39	8	2.2
2019-04-01 15:40:51	0.37	8	2.31
2019-04-03 04:07:50	1.07	8	10.64
2019-04-03 12:08:30	1.92	9	12.47
2019-04-04 06:59:50	1.47	10	1.38
2019-04-04 13:57:07	1.15	11	-0.21
2019-04-04 21:45:40	1.91	10	21.07
2019-04-08 11:10:07	1.79	8	8.69
2019-04-08 20:42:02	1.47	8	3.16
2019-04-10 00:39:07	1.88	10	3.12
2019-04-12 12:30:07	1.08	8	8.86
2019-04-12 14:31:39	1.71	8	2.71
2019-04-12 14:36:03	1.52	8	1.99
2019-04-13 10:40:01	1.98	8	2.19
2019-04-14 14:05:13	1.64	9	2.82
2019-04-14 23:29:22	1.07	8	3.21
2019-04-16 16:06:27	1.54	9	7.49
2019-04-18 09:12:17	1.91	11	3.29
2019-04-18 12:08:09	0.99	9	9.51
2019-04-18 21:11:01	1.92	9	12.44
2019-04-19 06:18:41	1.88	10	3.25
2019-04-19 12:52:00	0.9	9	3.92
2019-04-22 03:48:39	1.33	8	2.76
2019-04-22 04:22:17	1.27	9	5.49
2019-04-22 04:49:57	1.4	12	2.56
2019-04-24 13:14:14	1.55	10	10.62
2019-04-27 13:04:24	1.88	10	1.86
2019-04-28 01:29:02	1.51	8	2.18
2019-04-28 17:55:07	1.58	9	9.19
2019-04-29 03:21:12	1.93	11	27.13
2019-04-29 10:29:33	1.81	9	13.24
2019-04-30 04:02:41	1.13	8	9.25
2019-04-30 06:24:07	1.44	9	8.59
2019-05-01 01:32:06	1.12	8	9.07
2019-05-01 03:09:37	1.9	8	2.6
2019-05-01 12:50:37	1.2	8	5.58
2019-05-01 13:19:24	1.56	9	5.76
2019-05-01 14:11:36	0.95	9	7.77
2019-05-03 07:47:13	1.92	9	8.87
2019-05-03 17:47:59	1.79	10	5.03
2019-05-03 19:53:35	1.89	10	4.7
2019-05-04 07:57:37	1.77	11	23.53
2019-05-05 09:23:56	1.99	9	24.12
2019-05-06 19:56:29	1.66	8	4.52
2019-05-07 11:19:08	1.9	11	23.34
2019-05-09 12:49:47	1.62	8	9.33
2019-05-10 06:09:03	1.93	8	2.85
2019-05-10 06:32:17	1.61	10	3.39
2019-05-10 06:34:25	1.62	9	2.99
2019-05-11 04:12:07	1.38	8	2.83
2019-05-11 13:28:48	0.99	10	7.93
2019-05-12 06:47:42	1.21	9	5.65
2019-05-14 17:28:14	1.99	8	1.95
2019-05-14 17:29:35	1.53	8	1.86
2019-05-15 04:11:47	2	8	1.63
2019-05-16 12:22:06	0.97	9	8.41
2019-05-17 03:07:00	1.37	9	-0.19
2019-05-17 05:24:23	1.57	10	2.39
2019-05-19 18:29:26	1.51	9	2.33
2019-05-20 22:01:28	1.03	10	9.85
2019-05-22 12:06:11	1.83	15	2.85
2019-05-23 18:56:58	1.48	8	3.08
2019-05-25 04:58:18	1.64	12	2.69
2019-05-27 11:15:05	1.46	12	18.99
2019-05-30 05:15:11	1.07	9	10.47
2019-05-30 10:36:18	1.08	8	5.07
2019-05-31 02:43:15	1.78	8	6.52
2019-06-02 09:35:50	1.91	8	10.32
2019-06-02 20:54:45	1.02	8	10.6
2019-06-02 21:44:10	1.28	8	11.35
2019-06-02 21:50:14	1.52	8	23.19
2019-06-03 17:03:16	0.96	10	10.11
2019-06-04 01:47:40	1.34	13	10.47
2019-06-05 06:42:13	0.96	11	11.18
2019-06-10 07:34:21	1.57	9	17.74
2019-06-10 09:10:36	1.73	8	3.09
2019-06-12 08:43:25	1.76	11	22.03
2019-06-21 00:00:09	0.23	8	1.22
2019-06-21 03:34:47	1.15	8	10.61
2019-06-21 09:00:45	1.09	8	11.56
2019-06-22 09:49:01	1.83	9	10.16
2019-06-25 23:06:26	1.67	9	2.65
2019-06-26 08:26:37	1.7	11	4.86
2019-06-26 13:04:52	1.56	13	1.45
2019-06-26 16:56:52	1.23	8	1.48
2019-06-28 02:55:28	2	8	-0.36
2019-07-01 18:12:06	1.53	8	6.51
2019-07-02 09:14:52	1.86	8	3.04
2019-07-02 10:34:30	1.59	10	2.18
2019-07-05 03:49:03	1.98	8	0.57
2019-07-07 09:30:34	1.38	9	2.33
2019-07-09 10:50:51	1.41	10	2.49
2019-07-09 13:01:10	1.33	8	2.82
2019-07-10 16:52:42	1.37	8	2.62
2019-07-12 15:52:41	1.37	8	2.63
2019-07-12 17:04:43	1.05	9	2.05
2019-07-12 18:49:27	1.03	8	2.85
2019-07-15 04:55:51	1.31	8	18.07
2019-07-15 21:00:12	1.22	9	9
2019-07-16 19:57:15	1.91	10	21.02
2019-07-16 21:20:36	1.65	8	18.43
2019-07-17 03:34:42	1.06	8	8.08
2019-07-17 12:05:14	1.04	8	8.91
2019-07-18 19:26:18	1.78	9	21
2019-07-20 15:29:38	1.86	8	3.29
2019-07-21 08:42:32	1.2	11	11.65
2019-07-22 02:53:39	0.93	9	6.93
2019-07-22 03:45:09	1.19	8	10.84
2019-07-23 23:13:47	1.46	9	10.52
2019-07-24 02:00:18	1.92	8	23.17
2019-07-24 09:21:10	1.81	9	7.48
2019-07-24 22:53:29	1.52	8	2.23
2019-07-26 09:05:46	1.71	10	2.3
2019-07-26 09:56:45	1.61	8	5.32
2019-07-30 03:24:55	1.83	8	9.41
2019-07-31 09:36:26	1.7	8	25.74
2019-08-03 07:05:27	1.1	11	2.81
2019-08-03 08:19:35	1.11	9	0.81
2019-08-06 13:00:28	1.64	8	2.23
2019-08-07 01:29:03	1.91	8	6.77
2019-08-07 08:19:31	1.61	11	2.94
2019-08-07 12:58:24	1.74	8	21.84
2019-08-07 15:44:26	1.34	10	27.92
2019-08-08 08:06:49	1.42	9	2.7
2019-08-08 13:29:16	1.19	8	2.66
2019-08-11 01:55:24	1.35	8	27.43
2019-08-11 15:55:14	1.2	10	2.06
2019-08-15 02:48:58	1.66	8	3.39
2019-08-19 06:02:14	1.54	8	5.24
2019-08-20 00:23:38	1.4	9	3.13
2019-08-20 08:06:34	1.34	8	2.64
2019-08-20 08:14:56	1.37	8	2.51
2019-08-20 23:12:09	1.96	9	5.38
2019-08-21 19:55:36	1.24	9	1.95
2019-08-24 04:09:15	1.56	9	8.75
2019-08-24 10:40:38	1.87	10	3.23
2019-08-25 02:27:02	1.1	8	6.73
2019-08-26 01:12:31	1.1	8	3.5
2019-08-27 11:15:52	1.21	8	6.01
2019-08-27 22:58:40	1.15	9	11.1
2019-08-28 04:00:35	1.13	8	13.84
2019-08-28 07:33:00	1.69	8	2.76
2019-08-28 13:32:55	0.68	8	3.02
2019-09-01 07:06:27	1.38	8	9.13
2019-09-01 07:07:34	1.5	10	3.19
2019-09-02 06:48:09	1.05	8	4.96
2019-09-03 08:04:24	1.06	11	2.19
2019-09-05 05:40:43	1.24	8	2.99
2019-09-07 00:56:51	1.23	9	2.23
2019-09-08 18:05:33	1.53	10	2.35
2019-09-08 19:26:14	1.18	8	2.67
2019-09-09 09:59:38	1.63	9	4.76
2019-09-09 14:01:28	1.56	11	3.91
2019-09-10 08:25:05	1.41	10	12.63
2019-09-13 07:04:58	1.04	8	5.04
2019-09-13 07:14:33	1.18	9	2.69
2019-09-13 07:51:34	1.41	8	5.16
2019-09-14 06:34:43	0.76	8	3.16
2019-09-19 03:08:12	1.48	9	1.79
2019-09-21 19:50:31	1.43	9	2.72
2019-09-22 07:54:35	1.51	11	3.31
2019-09-22 15:57:20	1.82	9	9.76
2019-09-23 09:23:53	1.76	8	19.45
2019-09-23 12:33:37	1.49	8	4.72
2019-09-23 13:17:40	0.88	8	6.76
2019-09-25 07:51:27	1.48	10	3.5
2019-09-26 08:28:22	1.75	9	3.55
2019-09-26 15:14:56	1.97	9	2.93
2019-09-27 23:42:05	1.99	10	10.15
2019-10-06 06:59:47	1.49	11	2.87
2019-10-07 12:06:00	1.68	8	4.44
2019-10-08 00:50:31	1.17	8	2.08
2019-10-11 12:43:04	1.93	11	7.16
2019-10-13 00:17:37	1.03	9	9.23
2019-10-15 05:11:08	1.69	11	12.68
2019-10-15 05:45:49	1.69	11	13.21
2019-10-15 05:54:06	1.23	8	12.29
2019-10-15 05:55:17	1.55	10	10.93
2019-10-15 05:56:46	1.21	12	11.58
2019-10-15 06:08:51	1.74	12	12.69
2019-10-15 06:13:43	1.22	10	10.93
2019-10-15 06:17:56	1.43	10	12.39
2019-10-15 06:23:42	1.43	13	11.95
2019-10-15 06:37:18	1.2	9	11.25
2019-10-15 07:17:09	1.38	8	12.02
2019-10-15 08:17:54	1.66	12	13.01
2019-10-15 20:49:31	0.96	8	7.45
2019-10-16 12:17:15	0.39	9	4.09
2019-10-19 06:30:48	1.87	9	8.79
2019-10-20 08:55:18	1.11	11	12.19
2019-10-21 03:11:21	1.95	8	19.52
2019-10-21 07:46:16	1.3	12	9.49
2019-10-22 09:53:37	1.64	8	2.71
2019-10-24 00:42:31	1.32	8	8.22
2019-10-24 02:16:41	1.16	8	2.76
2019-10-30 12:11:10	1.08	8	8.17
2019-11-01 03:52:07	1.18	8	11.01
2019-11-06 16:21:59	1.59	8	6.36
2019-11-12 01:44:32	1.8	8	16.43
2019-11-13 22:43:53	1.08	8	1.3
2019-11-15 03:33:00	1.69	9	8.78
2019-11-15 09:49:16	1.48	9	2.54
2019-11-22 03:32:26	0.33	10	5.28
2019-11-30 01:17:03	1.29	9	3.52
2019-12-02 07:25:33	0.91	9	8.37
2019-12-08 05:31:52	1.71	8	3.85
2019-12-08 14:27:01	0.94	12	1.4
2019-12-10 09:52:29	1.6	11	10.84
2019-12-15 20:04:58	1.95	8	13.2
2019-12-16 23:44:22	1.49	8	3.88
2019-12-20 09:09:21	1.19	8	1.53
2019-12-25 20:24:21	1.37	10	0.79
2019-12-25 22:40:33	1.47	9	2.9
2019-12-29 23:15:01	2	14	11.81
2019-12-31 07:07:46	0.41	8	2.8
2020-01-01 13:39:08	1.95	10	16.72
2020-01-01 23:04:45	1.42	12	3.81
2020-01-02 18:46:11	1.88	9	11.68
2020-01-03 09:53:44	1.96	9	3.91
2020-01-05 05:39:15	1.36	9	2.99
2020-01-07 21:35:36	1.53	14	8.68
2020-01-07 21:46:00	0.73	9	4.84
2020-01-09 15:56:18	1.83	8	0.73
2020-01-11 14:24:09	1.5	8	11.14
2020-01-13 09:06:26	1.77	8	8.83
2020-01-14 21:01:46	1.9	10	1.63
2020-01-17 01:23:14	1.2	8	2.37
2020-01-19 02:38:21	0.29	9	9.65
2020-01-19 11:44:56	1.55	10	2.52
2020-01-25 06:17:22	0.89	8	9.02
2020-01-26 01:21:54	1.86	10	1.39
2020-01-27 20:05:45	1.8	8	0.9
2020-01-28 19:47:17	1.42	8	1.88
2020-01-30 10:56:39	1.49	8	27.32
2020-01-30 14:15:38	0.96	12	9.74
2020-01-30 16:00:44	1.37	10	9.15
2020-01-31 03:04:15	1.08	8	3.48
2020-01-31 07:08:51	1.57	9	2.2
2020-02-02 09:28:53	1.78	8	10.69
2020-02-04 02:04:20	1.28	10	8.45
2020-02-04 22:26:28	1.48	10	9.52
2020-02-10 19:15:26	1.08	8	1.94
2020-02-14 09:30:26	1.48	8	3.27
2020-02-14 10:15:52	1.51	11	3.03
2020-02-15 05:25:44	1.41	8	1.17
2020-02-15 12:12:15	1.9	8	30.2
2020-02-17 07:04:37	1.85	11	5.31
2020-02-18 22:54:43	1.67	9	21.47
2020-02-20 00:57:53	0.49	8	1.7
2020-02-21 08:27:33	1.27	8	1.91
2020-02-21 13:44:48	1.41	9	2.39
2020-02-24 19:25:42	1.86	8	2.25
2020-02-25 15:18:45	1.15	12	3.15
2020-02-26 18:36:03	1.19	9	0.51
2020-02-26 23:24:46	1.46	10	2.51
2020-02-28 09:53:52	1.11	9	3.18
2020-02-29 05:13:09	1.93	10	17.26
2020-03-03 22:51:07	1.57	9	10.77
2020-03-04 18:37:50	1.07	10	3.21
2020-03-08 06:17:28	1.58	8	3.43
2020-03-08 08:52:31	1.93	8	3.57
2020-03-09 00:26:38	1.12	11	1.67
2020-03-09 10:07:19	1.5	8	0.32
2020-03-10 09:32:09	1.69	8	6.96
2020-03-10 18:15:08	1.57	8	0.72
2020-03-11 01:28:48	1.88	8	1.36
2020-03-11 15:23:04	1.34	8	3.03
2020-03-11 17:18:54	1.24	8	5.65
2020-03-16 20:52:41	1.3	9	1.88
2020-03-18 02:01:22	1.98	8	8.23
2020-03-18 22:22:01	1.45	9	26.11
2020-03-18 22:57:04	1.53	10	28.1
2020-03-19 00:04:53	1.01	10	3.04
2020-03-19 23:31:00	1.32	9	2.99
2020-03-20 04:56:21	1.24	8	1.97
2020-03-20 11:24:53	1.53	8	2.26
2020-03-21 12:55:39	1.05	8	6.98
2020-03-22 07:10:54	1.44	11	0.95
2020-03-22 09:45:53	1.52	9	3.27
2020-03-23 13:47:03	1.47	8	23.27
2020-03-24 23:08:13	1.67	11	4.52
2020-03-25 17:43:19	1.11	8	2.64
2020-03-25 22:59:55	1.18	9	2.97
2020-03-26 00:37:05	0.34	10	3.54
2020-03-26 01:25:32	0.68	10	2.81
2020-03-26 13:26:41	1.34	9	3.18
2020-03-28 19:21:55	1.71	8	9.4
2020-03-29 00:17:09	1.28	8	1.3
2020-03-29 20:41:29	1.26	10	1.89
2020-03-30 14:05:57	1.04	8	3.36
2020-03-30 14:18:25	1.59	9	7.1
2020-03-31 02:47:35	1.19	8	8.69
2020-04-01 11:05:20	1.68	8	1.18
2020-04-01 12:23:52	1.05	11	9.62
2020-04-01 22:13:18	1.47	8	3.28
2020-04-02 04:10:41	1.81	8	1.98
2020-04-02 05:20:56	1.51	8	1.64
2020-04-03 18:43:56	1.18	8	2.39
2020-04-04 16:36:22	1.21	8	1.76
2020-04-06 04:15:44	1.69	8	6.71
2020-04-06 08:33:17	1.88	13	29.25
2020-04-06 23:51:11	1.93	8	17.71
2020-04-07 05:49:27	1.32	10	6.41
2020-04-07 15:38:28	1.7	10	1.91
2020-04-07 16:45:45	1.97	18	1.61
2020-04-07 17:56:22	1.91	12	7.47
2020-04-08 09:35:47	1.2	10	2.21
2020-04-08 17:30:09	1.21	8	1.27
2020-04-08 23:13:57	1.62	10	29.57
2020-04-09 03:12:24	1.38	12	8.25
2020-04-09 03:43:18	1.33	12	0.9
2020-04-10 01:32:48	1.48	9	9.61
2020-04-10 02:47:11	1.2	9	1.19
2020-04-11 14:42:51	1.97	9	5.84
2020-04-11 14:43:50	1.73	11	5.41
2020-04-11 14:47:42	2	12	4.07
2020-04-11 14:54:27	1.88	9	-2.25
2020-04-11 15:04:08	1.5	9	4.7
2020-04-11 15:16:52	1.73	12	4.57
2020-04-11 15:39:07	1.46	10	4.26
2020-04-11 15:49:15	1.65	9	6.37
2020-04-11 15:58:19	1.66	8	5.36
2020-04-11 16:06:49	1.61	10	6.25
2020-04-11 16:17:34	1.54	8	6.15
2020-04-11 16:38:50	1.38	10	6.04
2020-04-11 16:49:03	1.66	8	2.83
2020-04-11 17:06:09	1.4	11	3.16
2020-04-11 17:35:27	1.75	12	5.58
2020-04-11 17:39:16	1.69	8	5.8
2020-04-11 17:56:15	1.67	8	5.16
2020-04-11 17:57:55	1.41	8	4.52
2020-04-11 18:14:47	1.49	8	4.7
2020-04-11 18:18:40	1.64	8	2.78
2020-04-11 18:21:06	1.36	11	4.73
2020-04-11 18:55:48	1.6	8	4.28
2020-04-11 19:12:59	1.8	8	3.68
2020-04-11 20:06:38	1.38	8	4.92
2020-04-11 20:14:08	1.49	11	5.18
2020-04-11 20:17:31	1.54	13	4.7
2020-04-11 20:34:31	1.8	8	2.76
2020-04-11 21:08:31	1.84	8	3.16
2020-04-11 21:10:08	1.7	9	5.38
2020-04-11 21:27:01	1.84	8	2.63
2020-04-12 00:21:07	1.63	13	4.09
2020-04-12 00:52:39	1.37	8	5.22
2020-04-12 01:03:28	1.52	8	4.76
2020-04-12 02:02:02	1.57	10	3.74
2020-04-12 02:10:40	1.54	8	5.25
2020-04-12 03:00:00	1.65	11	2.69
2020-04-12 04:24:35	1.69	11	5.35
2020-04-12 04:57:25	1.6	10	4.62
2020-04-12 05:52:04	1.49	10	4.66
2020-04-12 06:31:23	1.78	9	7.01
2020-04-12 06:45:56	1.64	12	4.39
2020-04-12 07:14:52	1.6	9	4.4
2020-04-12 09:24:07	1.61	11	4.8
2020-04-12 10:25:27	1.37	9	3.52
2020-04-12 14:37:21	1.61	9	4.14
2020-04-12 14:47:24	1.4	10	2.69
2020-04-12 16:09:14	1.88	10	7.62
2020-04-12 19:09:16	1.61	9	4.72
2020-04-12 22:22:38	1.67	8	5.09
2020-04-12 23:10:00	1.63	9	5.66
2020-04-12 23:28:08	1.6	10	3.85
2020-04-12 23:58:06	1.6	8	4.01
2020-04-13 01:59:00	1.46	8	2.47
2020-04-13 03:42:03	1.39	8	4.83
2020-04-13 06:50:24	1.46	8	5.2
2020-04-13 07:22:57	1.4	8	2.71
2020-04-13 09:12:05	1.75	8	4.34
2020-04-13 10:26:39	1.34	8	5.61
2020-04-13 12:03:15	1.58	8	5.14
2020-04-13 12:34:40	1.4	8	5.39
2020-04-13 18:58:12	1.54	8	5.57
2020-04-14 12:08:42	1.42	9	4.6
2020-04-14 13:15:58	1.19	8	2.19
2020-04-14 20:13:51	1.33	8	5.04
2020-04-15 07:33:27	1.66	8	9.29
2020-04-15 13:49:31	1.61	10	5.51
2020-04-15 14:47:48	1.36	10	5.46
2020-04-15 15:44:42	1.91	8	5.26
2020-04-15 20:35:37	1.69	8	5.33
2020-04-15 23:06:02	1.61	8	4.37
2020-04-16 06:32:24	1.37	10	4.71
2020-04-16 16:01:50	1.74	9	5.21
2020-04-16 21:13:58	1.44	10	15.71
2020-04-18 00:03:03	1.44	9	4.45
2020-04-18 15:29:47	1.61	8	5.09
2020-04-18 19:12:43	1.97	9	4.6
2020-04-18 22:58:04	1.16	10	1.94
2020-04-19 16:02:16	1.53	10	6.63
2020-04-19 23:57:16	1.61	11	5.84
2020-04-20 01:28:10	1.52	10	4.33
2020-04-20 09:42:39	1.62	8	7.16
2020-04-21 01:53:21	1.54	8	2.27
2020-04-21 01:57:47	0.6	8	8.45
2020-04-21 05:43:56	1.46	8	-1.61
2020-04-21 07:51:06	1.63	8	5.07
2020-04-21 07:56:56	1.34	9	5.23
2020-04-22 02:15:25	1.61	8	4.95
2020-04-22 04:40:28	1.88	9	3.5
2020-04-22 05:45:18	1.73	8	2.69
2020-04-22 13:18:06	1.62	8	5.11
2020-04-22 22:31:51	1.43	11	21.03
2020-04-23 03:24:13	1.66	10	4.18
2020-04-23 08:17:27	1.85	10	11.18
2020-04-24 02:08:16	1.46	8	5.17
2020-04-24 09:05:53	1.25	8	2.52
2020-04-25 00:53:40	1.85	9	4.4
2020-04-25 11:48:34	1.08	8	13.9
2020-04-25 16:27:46	1.73	8	6.6
2020-04-26 00:39:21	1.22	8	9.73
2020-04-26 03:10:31	1.61	9	4.71
2020-04-26 05:57:03	1.53	8	1.52
2020-04-27 10:46:20	1.82	9	19.72
2020-04-27 18:31:34	1.29	10	5.32
2020-04-28 02:05:42	0.36	8	4.07
2020-04-29 10:31:15	1.49	9	4.57
2020-05-02 10:28:51	1.66	9	0.08
2020-05-02 15:27:42	1.47	8	0.79
2020-05-04 16:51:09	1.84	9	3.21
2020-05-07 00:18:24	1.84	9	3.27
2020-05-07 18:31:15	1.04	8	2.34
2020-05-08 17:58:05	1	9	7.08
2020-05-09 20:01:11	1.88	13	22.6
2020-05-10 12:14:40	1.52	8	2.7
2020-05-11 03:59:34	1.01	9	2.45
2020-05-11 07:25:19	1.74	8	4.05
2020-05-12 02:31:44	1.94	10	3.4
2020-05-12 02:51:23	1.61	18	8.68
2020-05-12 19:14:37	1.23	13	8.34
2020-05-12 19:35:39	1.6	17	8.4
2020-05-13 05:22:42	1.35	8	1.37
2020-05-15 03:48:36	1.4	10	0.25
2020-05-15 04:10:22	1.78	9	2.21
2020-05-15 04:46:28	1.92	8	1.34
2020-05-15 05:00:15	1.1	9	2.13
2020-05-22 23:48:49	1.94	12	8.35
2020-05-23 02:28:12	1.66	9	8.27
2020-05-23 04:26:26	1.41	9	3.39
2020-05-24 03:22:34	1.14	8	2.76
2020-05-24 20:02:30	1.78	8	8.38
2020-05-27 07:31:22	0.71	8	7.01
2020-05-27 08:07:32	2	12	11.23
2020-05-28 01:07:34	1.03	8	2.79
2020-05-29 03:59:46	0.83	8	10.31
2020-05-29 16:20:05	1.83	10	4
2020-05-30 22:36:27	1.34	11	11.39
2020-05-31 08:57:39	1.07	10	12.66
2020-06-01 08:12:11	1.53	8	3.03
2020-06-02 12:27:26	1.13	8	4.61
2020-06-02 12:58:04	1.43	10	4.7
2020-06-04 03:00:08	1.76	10	33.12
2020-06-04 12:55:26	1.63	9	9.62
2020-06-07 13:02:56	1.28	9	2.36
2020-06-08 03:56:35	1.27	10	8.28
2020-06-08 20:43:59	1.32	8	6.17
2020-06-09 06:35:31	1.77	8	1.3
2020-06-10 09:48:20	1.29	8	4.81
2020-06-11 02:23:19	1	8	3.99
2020-06-11 05:58:19	1.03	8	3.15
2020-06-11 07:16:09	1.55	9	2.47
2020-06-12 19:36:46	1.16	9	0.25
2020-06-12 19:40:14	1.54	11	5.77
2020-06-13 01:05:20	1.76	8	23.88
2020-06-13 09:23:26	1.28	8	1.97
2020-06-13 23:56:29	0.99	8	-0.69
2020-06-14 16:55:12	1.03	10	12.33
2020-06-15 00:35:08	0.95	8	11.95
2020-06-15 11:46:30	0.67	9	2.76
2020-06-20 12:31:16	1.32	8	2.21
2020-06-20 13:22:47	1.54	8	10.28
2020-06-21 01:43:59	1.27	15	2.73
2020-06-22 08:25:19	1.13	8	9.42
2020-06-22 15:48:24	1.3	8	1.61
2020-06-24 00:03:59	1.56	11	9.39
2020-06-24 04:43:22	1.39	11	9.28
2020-06-24 14:53:41	1.91	16	19.45
2020-06-24 21:59:33	1.66	10	9.5
2020-06-25 19:14:23	1.17	8	6.3
2020-06-26 06:34:31	1.49	8	6
2020-06-26 10:07:04	1.16	8	9.31
2020-06-26 10:12:22	1.51	8	4.75
2020-06-26 20:56:17	1.7	10	3.15
2020-06-29 11:36:06	0.73	9	9.79
2020-06-29 19:35:52	1.27	9	7.5
2020-07-01 02:48:25	1.53	8	2
2020-07-01 04:23:53	1.84	8	10.04
2020-07-03 11:37:18	1.04	8	7.54
2020-07-03 23:01:49	1.81	8	5.28
2020-07-04 16:31:18	1.41	10	2.21
2020-07-05 22:26:40	1.45	8	12.26
2020-07-07 11:18:40	1.63	9	23.17
2020-07-07 18:10:29	1.14	8	6.06
2020-07-08 01:28:55	1.78	8	9.56
2020-07-08 02:04:23	1.76	13	11.07
2020-07-09 06:42:21	1.96	8	2.77
2020-07-09 11:13:25	1.24	9	2.42
2020-07-09 21:00:16	1.96	9	2
2020-07-11 11:27:28	1.81	8	4.64
2020-07-13 20:32:33	1.97	10	10.34
2020-07-16 14:13:08	1.84	12	21.86
2020-07-19 18:42:44	1.84	9	6.5
2020-07-21 17:37:00	1.74	9	23.66
2020-07-22 19:04:55	1.65	8	3.27
2020-07-23 06:00:20	1.65	9	0.42
2020-07-24 19:45:51	0.94	8	-0.51
2020-07-25 23:56:19	0.1	8	2.28
2020-07-26 10:42:03	1.77	10	3.1
2020-07-27 08:13:04	0.93	8	8.44
2020-07-30 16:42:36	1.5	9	2.94
2020-08-01 11:58:55	1.92	9	6.08
2020-08-03 11:13:08	1.5	8	2.65
2020-08-05 17:55:47	1.19	9	2.98
2020-08-10 06:16:12	1.46	8	2.49
2020-08-13 02:58:00	0.89	8	9.46
2020-08-15 00:53:29	1.37	8	10.38
2020-08-15 06:09:13	0.76	9	12.09
2020-08-15 15:11:31	1.48	9	2.24
2020-08-15 19:13:55	1.88	10	2.53
2020-08-18 20:30:32	1.6	8	1.9
2020-08-16 19:24:24	0.55	8	1.4
2020-08-19 14:30:00	1.1	9	8.73
2020-08-18 16:06:09	1.24	8	1.54
2020-08-26 05:40:32	0.28	8	3.57
2020-08-26 14:05:12	1.62	11	7.55
2020-08-27 15:22:56	1.34	9	11.37
2020-08-28 04:51:38	0.61	8	4.93
2020-09-01 09:52:33	1.62	10	2.2
2020-09-06 18:45:54	1.21	10	7.75
2020-09-07 04:03:49	1.06	8	7.77
2020-09-16 00:54:34	1.09	8	4.36
2020-09-19 08:32:37	1.47	9	6.91
2020-09-19 21:22:10	1.72	8	5.4
2020-09-21 16:56:40	1.59	8	2.65
2020-09-23 01:36:44	0.95	8	5.08
2020-09-24 00:47:17	1.83	8	3.13
2020-09-24 05:32:09	1.51	8	1.34
2020-09-24 11:08:30	1.16	9	2.67
2020-09-30 00:27:55	1.75	9	10.81
2020-10-02 05:17:48	1.51	9	6.48
2020-10-03 00:40:23	0.82	8	2.03
2020-10-04 17:52:47	2	9	4.66
2020-10-05 07:23:55	1.58	8	7.49
2020-10-06 04:06:35	1.94	8	5.05
2020-10-07 09:51:26	1.85	8	6.73
2020-10-08 15:15:06	1.88	8	5.02
2020-10-10 11:01:13	1.24	9	3.36
2020-10-11 04:35:53	1.5	8	3.42
2020-10-13 06:10:37	1.53	12	20.6
2020-10-14 21:11:56	0.99	10	3.19
2020-10-16 17:04:55	1.55	8	25.81
2020-10-16 22:01:56	1.04	11	6.74
2020-10-16 23:36:07	1.55	8	2.86
2020-10-17 18:10:45	1	9	3.25
2020-10-19 12:40:46	1.35	8	10.53
2020-10-19 20:45:52	1.99	14	2.87
2020-10-20 03:02:52	1.94	8	5.22
2020-10-21 09:41:58	1.6	8	1.59
2020-10-21 10:08:50	1.9	9	7.15
2020-10-22 00:01:45	1.75	13	4.24
2020-10-22 19:13:52	1.45	8	2.11
2020-10-24 16:24:57	1.99	8	5.63
2020-10-30 09:13:30	1.26	9	5.61
2020-10-30 09:48:52	0.64	9	3.42
2020-11-05 00:08:28	1.81	8	3.18
2020-11-07 20:39:57	1.48	8	2.67
2020-11-07 21:47:17	1.31	8	2.56
2020-11-08 08:09:33	1.78	8	3.52
2020-11-10 01:33:44	1.91	8	28.02
2020-11-10 17:56:14	1.23	8	6.16
2020-11-11 01:32:32	1.38	8	6.51
2020-11-16 13:19:36	1.62	8	2.3
2020-11-19 21:52:51	1.98	8	2.93
2020-11-20 14:34:23	1.71	8	9.49
2020-11-21 09:38:06	0.79	9	5.71
2020-11-23 20:54:40	1.86	10	2.14
2020-11-25 02:07:32	1.66	9	10.55
2020-11-28 16:36:07	1.66	8	5.85
2020-12-01 02:36:12	1.83	19	3.34
2020-12-02 09:26:07	1.54	8	3.3
2020-12-06 06:30:09	0.92	8	10.75
2020-12-07 02:50:52	1.78	8	8.7
2020-12-07 06:51:42	1.81	14	0.83
2020-12-09 02:08:02	0.59	8	3.41
2020-12-11 07:25:33	1.84	11	4.82
2020-12-11 08:58:56	1.81	8	6.79
2020-12-12 07:10:55	1.48	9	8.61
2020-12-15 04:07:16	1.02	8	3.23
2020-12-16 04:44:19	1.12	8	1.19
2020-12-16 16:46:25	1.6	10	1.41
2020-12-17 14:43:58	1.98	9	12.89
2020-12-18 01:35:31	1.49	8	9.71
2020-12-20 06:38:04	1.66	8	2.38
2020-12-20 17:54:18	1.9	9	21.79
2020-12-22 01:12:02	1.59	9	7.82
2020-12-24 02:24:58	1.6	11	3.78
2020-12-24 23:12:12	1.7	14	8.62
2020-12-25 04:45:27	1.42	8	11.36
2020-12-26 00:20:35	1.88	10	11.63
2020-12-26 10:51:22	1.03	11	15.16
2020-12-28 16:06:43	1.87	9	22.1
2020-12-28 20:12:32	1.83	9	2.29
2020-12-30 20:51:23	1.39	8	2.15
2020-12-31 04:31:23	1.81	10	1.68
