# Supplementary material for: Microseismic monitoring with the quake neural operator
Source: Nat Commun. 2026 Jul 6;17:5677. doi: 10.1038/s41467-026-73965-6 (PMC13338072; doi:10.1038/s41467-026-73965-6)
Supplement: Supplementary file 3 — Source Data [file 41467_2026_73965_MOESM3_ESM.zip › Source Data/Figure3.xlsx]

## Sheet: Sheet1
longitude (NCEDC)	latitude (NCEDC)	depth [km] (NCEDC)	longitude (QNO)	latitude (QNO)	depth [km] (QNO)
-122.795	38.8288	1.81	-122.8	38.8266	1.59
-122.058	37.7632	11.33	-122.012	37.8114	9.37
-122.068	37.9368	10.56	-122.098	37.9147	10.26
-118.766	38.0355	5.12	-118.852	38.0389	20.44
-118.845	37.6408	5.1	-118.906	37.6699	5.1
-120.794	35.5523	5.81	-120.749	35.6913	2.95
-122.793	38.8047	0.9	-122.798	38.7942	1.5
-122.779	38.8195	0.37	-122.785	38.8267	0.92
-122.776	38.8253	2.12	-122.784	38.8311	2.01
-122.85	38.8322	2.46	-122.866	38.8262	1.97
-122.807	38.82	2.87	-122.831	38.8251	1.9
-122.755	38.7915	1.25	-122.774	38.7819	1.75
-122.824	38.8357	2.21	-122.834	38.8329	1.75
-122.757	38.7928	0.93	-122.753	38.7925	1.8
-122.836	38.8078	1.81	-122.864	38.8156	1.76
-121.762	36.2392	11.82	-121.675	36.3471	8.86
-122.753	38.7852	2.26	-122.752	38.7911	1.4
-122.806	38.8287	0.89	-122.819	38.8328	1.44
-122.794	38.859	1.99	-122.812	38.8563	1.18
-122.81	38.8118	2.83	-122.828	38.8151	1.82
-122.71	38.7772	2.26	-122.708	38.7895	0.86
-122.806	38.8313	0.72	-122.809	38.8329	1.6
-122.806	38.8315	0.76	-122.795	38.839	1.31
-122.806	38.8283	0.6	-122.787	38.8423	1.27
-122.762	38.7937	1.09	-122.765	38.7955	1.53
-122.761	38.7893	3.07	-122.779	38.789	1.55
-122.829	38.8402	1.96	-122.848	38.8403	2.14
-122.793	38.8043	0.88	-122.795	38.8038	0.96
-122.854	38.8237	2.71	-122.871	38.8305	2.49
-122.843	38.8207	0.43	-122.846	38.8146	1.67
-122.83	38.8393	2.51	-122.839	38.8367	1.17
-122.77	38.7993	1.56	-122.784	38.7959	1.39
-122.797	38.8198	3.52	-122.803	38.8223	2.06
-122.74	38.8098	2.85	-122.75	38.8133	2.15
-122.841	38.8132	1.27	-122.852	38.8155	1.84
-122.726	38.7703	1.89	-122.726	38.7813	1.27
-122.809	38.8183	3.58	-122.813	38.8393	3.86
-122.855	38.847	1.18	-122.847	38.842	1.99
-122.793	38.7935	3.17	-122.799	38.8017	2.11
-122.764	38.823	2.12	-122.78	38.8387	1.41
-122.763	38.792	2.79	-122.782	38.7967	2.26
-122.811	38.8097	2.79	-122.84	38.8163	1.69
-122.772	38.7767	1.62	-122.763	38.7737	1.14
-122.818	38.8182	2.62	-122.84	38.8227	1.92
-122.76	38.819	2.38	-122.781	38.8279	1.64
-122.743	38.7838	1.91	-122.76	38.778	1.6
-122.762	38.8148	1.88	-122.772	38.8317	1.65
-122.706	38.771	1.83	-122.701	38.7829	0.37
-118.975	38.0183	1.81	-118.887	37.8923	4.37
-122.792	38.832	2.12	-122.81	38.8383	1.91
-122.79	38.8097	3.52	-122.817	38.8107	2.09
-122.792	38.8103	3.27	-122.823	38.8236	1.93
-122.829	38.843	2.43	-122.846	38.8418	1.83
-122.806	38.8238	3.22	-122.826	38.8304	2.35
-122.783	38.8377	1.66	-122.798	38.8447	0.79
-122.827	38.8402	2.36	-122.862	38.8358	2.11
-122.774	38.7867	0.72	-122.767	38.7929	0.46
-122.828	38.8395	1.6	-122.853	38.8454	2.21
-120.421	35.8715	5.62	-120.411	35.9162	5.53
-122.73	38.7843	2.25	-122.743	38.7751	2.11
-122.818	38.817	3.05	-122.849	38.8244	1.86
-122.765	38.8243	1.91	-122.788	38.8376	1.85
-122.769	38.801	0.82	-122.782	38.8041	1.51
-122.802	38.8395	1.97	-122.808	38.8393	1.7
-122.828	38.8375	2.2	-122.825	38.83	1.89
-122.828	38.8367	1.89	-122.811	38.8264	1.64
-122.827	38.8378	1.86	-122.839	38.8389	2.24
-122.782	38.8357	2.13	-122.797	38.8373	1.9
-122.804	38.8278	0.6	-122.812	38.8243	1.28
-122.807	38.8262	0.85	-122.832	38.826	1.65
-122.807	38.8207	3.12	-122.837	38.8256	2.01
-122.812	38.8082	2.24	-122.839	38.8139	2.16
-122.782	38.8358	2.5	-122.79	38.8338	1.87
-122.831	38.8368	2.37	-122.829	38.8325	1.39
-122.749	38.791	2.79	-122.775	38.7828	2.49
-122.827	38.8423	2.12	-122.859	38.8481	2.26
-122.827	38.8433	2.26	-122.855	38.836	2.04
-122.806	38.83	2.25	-122.816	38.8397	1.67
-122.829	38.8465	1.37	-122.848	38.8402	1.77
-122.831	38.8398	2.18	-122.842	38.8368	1.99
-122.829	38.835	2.21	-122.83	38.8369	2.16
-120.533	35.972	4.75	-120.561	35.9756	2.66
-122.826	38.8452	1.86	-122.852	38.8401	1.75
-120.592	36.032	7.35	-120.553	36.0097	4.44
-122.853	38.8222	3.18	-122.879	38.8201	2.11
-122.76	38.8048	0.57	-122.755	38.8126	1.44
-122.729	38.759	1.84	-122.728	38.7844	1.41
-122.743	38.7887	0.79	-122.731	38.7893	0.96
-122.829	38.8405	2.08	-122.857	38.8358	1.89
-122.786	38.8195	1.77	-122.803	38.827	1.79
-122.774	38.8333	2.32	-122.789	38.8369	1.51
-122.76	38.7953	1.87	-122.763	38.7983	1.51
-122.826	38.8435	2.35	-122.846	38.8339	1.96
-122.801	38.8097	2.11	-122.824	38.8189	1.68
-122.461	37.6133	8.57	-122.45	37.6415	8.14
-122.717	38.7532	1.34	-122.696	38.7795	2.26
-122.796	38.8135	3.33	-122.839	38.8272	1.82
-122.783	38.8372	1.85	-122.8	38.8356	1
-120.413	35.9603	9.08	-120.396	35.9193	6.84
-122.855	38.8247	2.92	-122.875	38.8295	2.42
-120.509	35.9555	10.09	-120.508	35.9426	4.38
-124.328	40.2795	18.46	-124.256	40.3409	18.08
-122.821	38.795	2.11	-122.796	38.8126	1.58
-121.16	36.5663	4.01	-121.175	36.5672	4
-122.803	38.8177	3.48	-122.827	38.8159	2.17
-120.772	35.5757	2.17	-120.755	35.6061	4.19
-124.238	40.4102	23.79	-124.17	40.4528	34.83
-121.389	36.7262	9.05	-121.392	36.7697	6.54
-122.784	38.8175	1.27	-122.79	38.816	0.94
-122.807	38.7962	3.73	-122.821	38.8049	2.87
-119.373	37.4875	4.6	-119.494	37.4519	9.07
-122.783	38.8353	1.93	-122.828	38.8221	1.77
-122.737	38.8057	2.18	-122.775	38.8318	2.03
-120.427	35.8825	9.02	-120.406	35.9019	6.88
-122.797	38.8177	3.37	-122.81	38.819	2.28
-120.799	35.557	4.32	-120.837	35.6252	5.2
-122.829	38.8395	2.04	-122.819	38.8383	1.6
-120.053	35.8777	18.24	-120.08	35.7765	11.03
-121.319	36.5598	10.44	-121.424	36.5184	8.4
-122.813	38.8095	1.51	-122.845	38.829	1.72
-122.869	38.898	3.2	-122.888	38.8666	3.41
-122.781	38.7968	3.62	-122.794	38.7956	2.09
-119.352	37.4532	5.49	-119.406	37.5354	6.42
-119.368	37.6417	17.58	-119.245	37.6225	7.04
-121.172	36.6988	7.27	-121.155	36.7273	8.48
-122.718	38.776	1.89	-122.684	38.7798	1
-119.319	37.5183	13.3	-119.248	37.5698	9.99
-122.78	38.793	3.22	-122.801	38.8031	1.96
-121.57	36.8337	7.42	-121.595	36.8051	5.92
-124.227	40.5088	17.67	-124.268	40.4268	18.72
-122.819	38.8128	3.15	-122.841	38.8245	2.24
-121.974	37.833	6.05	-121.98	37.8792	5.77
-122.5	37.665	9.54	-122.465	37.6439	6.1
-120.293	35.7578	8.75	-120.225	35.7717	8.91
-119.368	37.4887	3.79	-119.313	37.425	10.41
-120.489	35.9407	9.48	-120.589	35.9024	6.74
-121.122	35.6768	5.97	-121.094	35.6959	3.33
-122.819	38.8068	2.88	-122.843	38.8179	2.09
-121.444	36.75	6.54	-121.45	36.7691	3.64
-122.811	38.8202	3.55	-122.828	38.8243	2.39
-122.809	38.8288	-0.08	-122.773	38.8619	4.16
-122.823	38.8058	1.93	-122.828	38.8246	1.72
-122.78	38.7863	2.25	-122.789	38.7914	1.42
-121.539	36.941	4.76	-121.525	36.8909	6.48
-118.856	37.6262	7.7	-118.86	37.5952	3.78
-121.538	37.1482	7.15	-121.496	37.1378	9.48
-122.823	38.8453	2.03	-122.848	38.8339	2.7
-122.814	38.8033	3.01	-122.83	38.8002	1.89
-120.885	36.0042	8.08	-120.77	36.0638	23.22
-122.797	38.826	2.87	-122.834	38.8462	2.45
-120.48	35.9285	4.52	-120.516	35.9003	5.31
-122.856	38.8228	2.32	-122.88	38.8199	2.32
-122.462	37.5972	7.54	-122.457	37.5849	7.83
-122.807	38.7965	3.91	-122.809	38.8084	1.88
-122.206	38.0168	7.3	-122.249	38.0318	8.68
-118.84	37.4947	6.86	-118.886	37.5427	7.23
-122.806	38.7988	1.27	-122.825	38.8021	1.65
-120.878	35.995	9.29	-120.885	36.0081	7.35
-122.827	38.8393	2.49	-122.858	38.8257	1.92
-122.868	38.8905	1.25	-122.909	38.8655	2.97
-119.401	37.639	8.59	-119.194	37.639	11.76
-124.148	40.3505	27.55	-124.282	40.4106	35.78
-121.002	36.0273	9.09	-120.956	36.0443	8.92
-122.812	38.7998	3.12	-122.839	38.8164	2.16
-122.856	38.8252	2.42	-122.873	38.8274	2.61
-122.472	37.6193	7.68	-122.458	37.6373	6.61
-122.778	38.797	3.31	-122.794	38.8096	1.28
-122.803	38.8322	2.1	-122.823	38.8393	2.22
-122.772	38.8342	2.09	-122.803	38.8376	1.83
-122.82	38.8145	2.81	-122.837	38.8146	2.29
-121.328	36.6952	2.96	-121.378	36.7063	3.33
-122.811	38.8213	3.13	-122.86	38.8343	2.48
-121.971	37.8883	9.94	-121.976	37.8356	8.66
-122.811	38.822	3.34	-122.838	38.8252	2.3
-121.448	36.8755	10.69	-121.488	36.8366	7.98
-122.812	38.7987	2.99	-122.829	38.8086	1.9
-120.734	35.6208	6.3	-120.688	35.685	7.86
-119.011	37.6315	1.08	-119.022	37.6495	2.31
-122.291	37.9092	5.12	-122.259	37.9125	6.89
-122.117	37.714	4.78	-122.133	37.6844	6.77
-121.532	37.1363	8.13	-121.576	37.047	7.44
-118.854	37.6242	3.7	-118.861	37.6377	2.81
-121.353	36.7027	5.9	-121.299	36.7533	4.37
-120.775	35.5308	3.58	-120.777	35.5346	5.64
-122.795	38.8245	3.03	-122.794	38.831	1.71
-122.197	37.9178	9.3	-122.191	37.8952	4.44
-122.781	38.7933	3.77	-122.782	38.7995	1.8
-122.414	38.0895	10.2	-122.386	38.1272	12.65
-120.353	35.8013	9.45	-120.361	35.851	7.19
-121.55	37.1577	-0.29	-121.567	37.1921	8
-121.438	39.5048	12.47	-121.451	39.5447	6.23
-120.96	36.3833	5.84	-120.984	36.3833	6.75
-121.819	37.41	-0.31	-121.848	37.4053	3.91
-120.731	35.6103	5.63	-120.68	35.7432	9.39
-122.197	37.9145	9.67	-122.187	37.8913	3.28
-122.204	37.9105	9.54	-122.185	37.8996	3.75
-120.621	36.0518	0.95	-120.591	36.0689	5.29
-121.689	37.5335	6.91	-121.8	37.5077	6.57
-118.879	37.6285	7.2	-118.891	37.6397	3.55
-118.669	37.9748	8.26	-118.727	38.0816	16.78
-122.047	37.9817	17.99	-122.116	38.0164	14.27
-118.667	37.9748	4.64	-118.882	37.9462	11.79
-122.056	38.0188	16.2	-122.087	37.9761	9.35
-121.436	36.9283	8.34	-121.513	36.9355	5.71
-122.809	38.821	3.18	-122.825	38.8214	2.64
-122.566	37.7635	12.75	-122.484	37.7978	6.82
-121.234	36.6167	5.01	-121.215	36.5951	5.44
-122.135	37.7685	10.35	-122.117	37.9173	16.41
-120.887	35.9842	8.52	-120.798	36.0357	20.19
-121.138	36.6022	0.22	-121.167	36.5551	4.04
-120.746	35.6497	5.82	-120.754	35.6953	8.11
-121.459	36.7572	7.35	-121.484	36.7739	4.88
-119.04	37.4105	10.01	-119.131	37.5569	7.37
-122.069	37.7357	7.15	-122.091	37.7844	8.25
-121.448	36.6867	7.3	-121.473	36.695	5.52
-121.519	37.1127	7.75	-121.471	37.1231	10.64
-121.043	36.4672	1.27	-121.2	36.5408	11.71
-120.885	35.9867	8.85	-120.83	35.9605	6.35
-121.314	36.8507	6.94	-121.343	36.8315	8.96
-122.103	37.8785	12.39	-122.122	37.8455	5.42
-121.667	37.2903	5.63	-121.629	37.3496	6.33
-120.892	35.9927	10.12	-120.829	36.0459	9.01
-120.881	36.0157	9.66	-120.795	36.0297	15.23
-122.051	37.1858	11.86	-122.012	37.2652	5.09
-122.774	38.817	1.01	-122.786	38.8285	0.96
-118.881	38.064	5.29	-118.839	38.0065	10.88
-121.006	36.0003	9.32	-120.958	36.0918	3.53
-123.895	40.5308	20.95	-123.875	40.6275	23.68
-120.885	35.9888	9.44	-120.86	36.0327	14.24
-121.007	36.4335	0.33	-121.042	36.5091	10.85
-120.94	35.9777	11.03	-120.758	35.9443	6.34
-121.295	36.6725	3.54	-121.408	36.689	3.21
-122.046	37.7563	3.91	-122.088	37.7513	5.82
-122.791	38.8273	1.63	-122.79	38.824	1.14
-120.489	35.9388	8.85	-120.506	35.9346	5.29
-120.562	36.0003	2.4	-120.588	36.0013	2.33
-122.843	38.82	1.78	-122.894	38.8351	2.82
-120.887	36.0023	7.88	-120.738	35.9717	16.52
-122.695	38.7422	0.65	-122.687	38.7773	3.92
-120.442	35.8943	9.99	-120.45	35.9317	10.48
-121.778	37.8585	18.07	-121.819	37.8164	9.91
-122.769	38.7912	3.21	-122.813	38.8159	2.52
-122.8	38.7922	3.17	-122.824	38.8064	2.19
-122.757	38.841	0.82	-122.744	38.837	2.03
-124.268	40.363	19.3	-124.129	40.4703	15.41
-122.018	37.914	12.8	-122.114	37.8809	7.07
-121.979	37.8257	6.63	-122.074	37.7803	5.67
-120.309	36.1993	9.87	-120.323	36.1571	14.17
-121.15	36.574	4.39	-121.167	36.5924	8.39
-121.777	37.4333	8.52	-121.781	37.4652	7.53
-120.335	35.7848	8.39	-120.317	35.8181	8.58
-124.305	40.4832	18.56	-124.153	40.485	18.62
-121.424	36.7488	8.04	-121.427	36.7661	5.41
-122.216	37.8787	7.72	-122.244	37.8892	3.63
-122.645	38.7725	5.86	-122.658	38.8107	3.7
-121.736	37.3597	1.22	-121.737	37.3765	4.46
-122.618	38.7645	3.95	-122.65	38.7531	2.35
-120.887	36.0038	8.33	-120.899	36.049	8.59
-122.807	38.8155	3.05	-122.862	38.829	2.21
-120.879	35.9952	8.23	-120.788	36.0361	9.74
-122.879	38.8413	2.47	-122.89	38.8552	1.6
-121.546	37.157	5.3	-121.539	37.1309	4.64
-121.262	36.5953	6.43	-121.318	36.5863	6.44
-123.863	40.789	24.54	-123.825	40.6785	22.28
-119.199	37.1423	29.73	-119.117	37.3418	14.59
-121.306	36.6792	3.33	-121.361	36.655	2.58
-121.111	35.7293	6.74	-121.033	35.8313	5.44
-121.492	37.0438	8.75	-121.545	37.0938	8.74
-121.089	36.5468	9.41	-121.199	36.5764	9.28
-121.515	37.1068	7.5	-121.498	37.0433	6.13
-120.891	35.9855	8.73	-120.863	36.028	9
-120.889	35.9958	9.83	-120.816	35.9434	10.15
-122.763	38.8235	2.17	-122.779	38.8292	1.56
-121.769	37.491	3.98	-121.835	37.4886	4.44
-121.414	36.7693	9.48	-121.436	36.7776	4.65
-122.138	37.734	4.98	-122.13	37.7722	7.2
-122.41	38.0877	9.99	-122.498	37.9796	9.77
-120.888	35.9965	10.15	-120.85	35.9533	6.56
-123.783	40.995	20.27	-123.601	41.0463	10.5
-120.441	35.8948	5.56	-120.45	35.9164	3.66
-121.806	37.8438	18.35	-121.827	37.7568	14.18
-121.699	36.3325	10.41	-121.652	36.4592	7.95
-122.718	38.6852	5.66	-122.694	38.7398	4.42
-122.004	37.8512	12.75	-122.076	37.8199	7.66
-122.192	37.9008	7.67	-122.209	37.9038	4.67
-123.997	40.3258	26.06	-124.073	40.2824	33.42
-123.944	40.5202	19.19	-124.089	40.6041	25.45
-122.792	38.823	3.2	-122.799	38.8271	2.46
-121.206	36.5867	7.34	-121.164	36.6101	5.9
-121.653	37.5545	3.1	-121.756	37.5772	2.32
-121.776	37.5675	7.58	-121.835	37.5746	5.13
-119.007	37.4935	2.66	-119.047	37.5712	6.81
-122.795	38.8248	2.96	-122.81	38.8241	2.26
-122.237	37.7183	8.97	-122.292	37.717	6.23
-118.834	38.0913	7.07	-118.807	38.1169	19.76
-123.741	40.3195	19.27	-123.853	40.3171	26.52
-122.796	38.8252	3.09	-122.823	38.8233	2.17
-122.79	38.8225	3.28	-122.798	38.825	1.65
-122.809	38.7928	3.21	-122.808	38.7962	1.81
-122.236	38.0683	7.3	-122.227	38.0782	7.42
-119.004	37.6365	0.85	-119.046	37.6375	3
-121.219	36.6075	7.82	-121.244	36.6009	6.15
-122.82	38.8153	3.19	-122.826	38.7956	1.91
-121.347	36.6428	7.3	-121.406	36.5955	5.97
-121.27	36.6378	8.19	-121.344	36.6222	4.75
-121.492	36.3742	7.04	-121.287	36.4234	10.65
-122.855	38.8255	1.89	-122.863	38.8124	2.29
-122.772	38.7933	3.13	-122.813	38.8003	2.65
-121.051	35.7053	6.95	-121.093	35.7761	8.02
-122.718	38.7732	1.7	-122.667	38.7721	1.77
-121.484	37.0577	8.63	-121.531	37.1097	5.96
-121.312	36.6715	5.14	-121.356	36.6433	4.5
-121.294	36.6643	5.63	-121.336	36.6313	3.92
-122.296	38.0462	6.68	-122.252	38.0401	6.54
-122.796	38.824	3.03	-122.8	38.8198	2.06
-118.988	37.643	3.83	-119.001	37.6417	3.08
-122.121	37.7358	5.58	-122.106	37.7974	5.93
-122.231	38.0655	8.06	-122.246	38.061	7.1
-118.875	37.6325	7.07	-118.888	37.6666	4.23
-121.437	36.9473	2.88	-121.38	36.9706	6.54
-122.228	38.0682	8.38	-122.185	38.0584	7.21
-122.258	37.982	6.8	-122.268	37.9891	8.45
-120.527	35.9703	2.99	-120.513	35.9912	2.78
-122.232	38.061	7.61	-122.267	38.0563	6.67
-122.258	37.9802	6.57	-122.264	37.966	7.63
-121.123	36.5377	3.99	-121.061	36.5294	8.25
-124.231	40.4368	29.19	-124.063	40.5017	25.18
-119.059	37.4065	15.13	-119.136	37.5927	4.07
-118.926	38.0607	11.29	-118.953	37.8686	5.05
-122.141	37.7267	9.45	-122.129	37.7864	14.21
-122.771	38.7993	0.22	-122.751	38.8078	0.8
-121.271	36.6537	9.67	-121.322	36.6247	5
-118.888	38.0667	4.6	-118.93	38.0682	23.45
-118.875	38.0595	6.57	-118.847	37.9268	7.39
-118.874	38.0605	9.91	-118.825	37.9861	6.7
-118.883	38.0618	3.71	-118.944	38.1494	18.07
-121.555	37.1993	-0.65	-121.574	37.2722	9.81
-122.817	38.8542	0.85	-122.801	38.8487	0.73
-119.025	37.648	-0.45	-119.051	37.6439	2.73
-119.024	37.6472	-0.36	-119.056	37.64	2.76
-118.888	38.0472	4.52	-119.099	37.966	5.23
-118.877	38.05	6.08	-118.897	37.9363	6.59
-121.022	35.6992	8.18	-120.959	35.7615	6.28
-118.882	38.0542	4.74	-118.844	37.8553	6.95
-122.121	37.7345	6.78	-122.146	37.7602	8.6
-119.024	37.6478	-0.34	-119.039	37.6433	2.45
-121.329	36.9475	6.28	-121.313	36.8852	6.15
-120.395	35.8473	6.06	-120.405	35.8839	4.39
-122.204	37.8792	7.6	-122.239	37.8927	5.55
-122.052	37.6477	4.74	-121.961	37.6912	6.61
-121.099	36.7055	13.75	-121.24	36.7133	7.31
-122.247	37.864	10.28	-122.222	37.8683	5.96
-118.882	38.0615	5.07	-119.007	37.9377	4.76
-118.954	38.0342	5.91	-118.946	37.9777	11.45
-122.216	38.0528	6.8	-122.242	38.0483	7.84
-122.241	37.853	10.78	-122.223	37.8432	4.85
-121.136	36.5498	3.69	-121.208	36.627	9.02
-118.828	37.9957	4.74	-118.958	37.9248	6.35
-122.8	38.8128	3.74	-122.832	38.8065	2.2
-119.346	37.5115	4.8	-119.325	37.4726	6.31
-122.809	38.8312	2.37	-122.817	38.809	2.62
-121.466	36.9827	4.84	-121.447	36.9464	10.17
-120.26	36.1872	11.49	-120.365	36.1386	8.84
-122.822	38.8055	2.19	-122.859	38.8011	2.03
-119.422	37.6525	15.69	-119.261	37.5324	8.4
-121.675	37.3028	6.04	-121.598	37.3969	5.2
-120.943	35.9747	11.84	-120.922	36.1069	15.71
-122.828	38.8392	2.17	-122.852	38.8175	2.06
-118.872	38.0632	7.05	-118.858	37.9596	5.57
-118.84	38.0402	4.8	-118.929	37.8225	5.82
-122.76	38.7905	2.3	-122.755	38.7989	1.58
-121.309	36.7945	9.5	-121.33	36.8475	11.78
-122.785	38.8362	2.06	-122.774	38.8451	0.68
-121.488	36.901	4.41	-121.503	36.8145	10.27
-121.001	36.0405	6.92	-120.958	36.0663	5.14
-122.778	38.7878	2.39	-122.778	38.7884	1.82
-122.78	38.7923	3.21	-122.802	38.8123	2.48
-122.855	38.8238	2.22	-122.873	38.824	1.98
-122.723	38.7853	1.35	-122.721	38.7851	1.14
-121.769	37.456	4.8	-121.797	37.3021	6.29
-122.23	38.062	8.35	-122.272	38.0276	5.34
-122.687	38.891	1.85	-122.689	38.8499	7.33
-122.798	38.826	0.88	-122.803	38.8241	1.24
-122.81	38.8345	1.86	-122.815	38.8268	2.21
-122.877	38.8405	3.08	-122.872	38.8552	1.5
-118.92	37.6402	5.56	-118.867	37.6136	4.15
-122.825	38.841	1.28	-122.826	38.8463	1.65
-122.829	38.8388	2.13	-122.859	38.8382	1.72
-122.787	38.8298	1.22	-122.781	38.8312	0.71
-122.802	38.8263	-0.31	-122.794	38.8178	1.26
-122.193	37.811	8.11	-122.158	37.8757	8.45
-120.571	36.0097	3.83	-120.546	35.9829	6.18
-122.854	38.8255	2.11	-122.853	38.8294	2.16
-122.856	38.8252	2.11	-122.847	38.8209	2.16
-120.368	35.821	7.47	-120.368	35.837	5.46
-122.251	37.875	9	-122.219	37.9015	6.5
-122.814	38.8283	2.05	-122.836	38.8334	1.94
-122.421	38.1195	7.22	-122.458	38.041	7.57
-122.763	38.7915	0.7	-122.768	38.7808	1.09
-122.784	38.8377	0.97	-122.79	38.8628	0.29
-122.822	38.8388	2.21	-122.845	38.8349	1.5
-120.487	35.9402	9.94	-120.554	35.927	5.49
-122.852	38.8263	2.37	-122.853	38.8267	2.07
-118.936	37.6417	4.76	-118.91	37.6178	3.45
-124.287	40.4917	18.27	-124.192	40.4988	14.84
-122.819	38.8065	2.86	-122.841	38.8072	1.78
-122.784	38.8123	2.38	-122.808	38.8119	2.31
-122.819	38.8043	2.3	-122.824	38.7908	2.05
-121.986	37.5918	7.31	-121.986	37.5921	6.14
-122.549	37.7465	10.97	-122.475	37.8024	7.45
-120.352	35.804	9.13	-120.405	35.8314	8.42
-122.803	38.8128	2.27	-122.805	38.8367	2.06
-120.606	36.0317	-0.67	-120.593	36.0408	8.47
-118.952	37.677	0.99	-118.92	37.6594	2.62
-122.721	38.7618	2.2	-122.734	38.771	1.52
-122.853	38.8268	2.31	-122.869	38.835	2.27
-122.421	38.0983	10.64	-122.473	38.0603	7.68
-122.407	38.0888	12.47	-122.389	38.0483	7.37
-122.77	38.8083	1.38	-122.79	38.8206	0.77
-122.74	38.7602	-0.21	-122.716	38.7776	-0.16
-123.756	40.3427	21.07	-123.677	40.4602	16.34
-121.281	36.771	8.69	-121.365	36.8321	7.41
-122.817	38.8098	3.16	-122.832	38.8065	2.19
-122.879	38.8333	3.12	-122.895	38.8193	2.44
-118.964	37.4967	8.86	-119.001	37.4954	9.16
-122.819	38.8077	2.71	-122.831	38.8234	1.32
-122.727	38.7912	1.99	-122.727	38.7962	1.08
-122.881	38.8332	2.19	-122.877	38.8255	1.47
-122.823	38.8088	2.82	-122.837	38.8226	1.88
-122.801	38.8225	3.21	-122.823	38.826	2.34
-122.233	38.0195	7.49	-122.249	38.0657	6.18
-122.812	38.8215	3.29	-122.823	38.8131	2.28
-120.489	35.9355	9.51	-120.556	35.9199	6.86
-122.334	37.173	12.44	-122.269	37.249	7.02
-122.806	38.7922	3.25	-122.844	38.8042	2.54
-120.303	35.7723	3.92	-120.277	35.7584	8.83
-122.801	38.8135	2.76	-122.807	38.8208	1.73
-122.819	38.7142	5.49	-122.791	38.7717	5.34
-122.876	38.841	2.56	-122.892	38.8518	2.07
-120.88	36.0238	10.62	-120.855	36.0021	7.84
-122.774	38.8367	1.86	-122.8	38.7873	3.31
-122.852	38.8258	2.18	-122.861	38.8151	2.78
-120.429	35.8825	9.19	-120.421	35.8964	7.45
-124.242	40.5705	27.13	-124.026	40.5704	18.15
-122.033	37.8252	13.24	-122.016	37.8154	8.74
-120.979	35.9868	9.25	-120.897	36.0047	4.98
-121.9	37.5332	8.59	-121.879	37.5904	7.35
-120.518	35.96	9.07	-120.54	35.9622	4
-122.761	38.7867	2.6	-122.791	38.7879	1.43
-118.909	37.6298	5.58	-118.856	37.5675	4.05
-118.907	37.6287	5.76	-118.92	37.5945	6.12
-122.202	37.8918	7.77	-122.199	37.9201	7.23
-121.063	36.5618	8.87	-121.113	36.5252	5.41
-120.804	35.5503	5.03	-120.897	35.5752	7.27
-122.232	38.0062	4.7	-122.242	38.0636	5.89
-123.921	40.5423	23.53	-123.993	40.6307	34.26
-124.115	40.4207	24.12	-124.065	40.3354	19.32
-120.591	36.0148	4.52	-120.603	36.0447	7.42
-123.849	40.1513	23.34	-123.859	40.2336	27.78
-121.119	36.6027	9.33	-121.156	36.6556	5.2
-122.81	38.8223	2.85	-122.84	38.8393	2.01
-122.812	38.8207	3.39	-122.844	38.8266	2.31
-122.812	38.8213	2.99	-122.83	38.8144	1.84
-122.822	38.8088	2.83	-122.855	38.8234	1.73
-122.236	38.0568	7.93	-122.254	38.053	4.78
-122.739	38.6918	5.65	-122.719	38.7523	5.09
-122.855	38.8248	1.95	-122.882	38.8321	1.33
-122.853	38.8257	1.86	-122.882	38.8307	1.75
-122.823	38.8383	1.63	-122.835	38.8455	1.46
-121.222	36.6023	8.41	-121.221	36.5717	5.73
-119.049	37.6357	-0.19	-119.045	37.6326	1.76
-122.876	38.8398	2.39	-122.903	38.8403	2.59
-122.772	38.787	2.33	-122.776	38.785	1.59
-120.562	35.813	9.85	-120.538	35.8624	12.16
-122.805	38.7923	2.85	-122.8	38.8058	1.88
-122.809	38.7952	3.08	-122.791	38.817	2.13
-122.852	38.8225	2.69	-122.849	38.807	3.81
-119.362	37.6055	18.99	-119.113	37.5563	9.68
-120.281	35.7532	10.47	-120.205	35.7607	7.18
-119.374	37.4812	5.07	-119.257	37.5746	5.56
-121.76	37.4107	6.52	-121.768	37.4439	6.49
-120.297	35.7397	10.32	-120.281	35.7749	11.17
-120.959	36.0203	10.6	-120.951	36.0084	7.03
-120.288	35.7558	11.35	-120.242	35.7688	10.16
-123.868	40.1615	23.19	-123.861	40.2587	29.3
-120.28	35.7483	10.11	-120.278	35.7694	8.87
-120.282	35.7527	10.47	-120.288	35.7794	9.94
-120.282	35.758	11.18	-120.234	35.7686	10.18
-121.989	38.0943	17.74	-121.93	38.0606	6.76
-122.822	38.8173	3.09	-122.848	38.8172	2.28
-123.762	40.4055	22.03	-123.827	40.4954	39.88
-122.785	38.8242	1.22	-122.794	38.8389	1.95
-119.417	37.6912	10.61	-119.402	37.5786	9.04
-120.281	35.7565	11.56	-120.234	35.7691	13.13
-121.309	36.7965	10.16	-121.347	36.8443	10.05
-122.88	38.8435	2.65	-122.906	38.8206	3.74
-120.473	35.9242	4.86	-120.517	35.9569	2.19
-122.849	38.8297	1.45	-122.86	38.8219	1.72
-122.837	38.836	1.48	-122.83	38.8244	1.4
-122.748	38.781	-0.36	-122.746	38.773	0.46
-121.651	37.2773	6.51	-121.584	37.263	5.68
-122.792	38.8177	3.04	-122.815	38.8246	1.94
-122.88	38.8313	2.18	-122.905	38.8293	2.6
-122.758	38.7877	0.57	-122.75	38.7855	0.62
-122.763	38.8217	2.33	-122.747	38.8156	0.64
-122.809	38.8145	2.49	-122.813	38.8194	1.76
-122.822	38.8045	2.82	-122.845	38.8136	1.47
-122.795	38.8243	2.62	-122.813	38.8175	2.38
-122.809	38.7913	2.63	-122.815	38.8099	2.37
-122.817	38.8147	2.05	-122.838	38.8027	2.22
-122.815	38.8098	2.85	-122.836	38.8198	2.39
-124.245	40.3982	18.07	-124.116	40.4108	26.25
-124.329	40.2977	9	-124.296	40.3048	7.95
-123.965	40.8095	21.02	-123.806	40.7625	18.07
-124.308	40.5955	18.43	-124.071	40.5607	32.88
-122.221	37.8868	8.08	-122.224	37.8923	5.75
-121.46	37.0127	8.91	-121.525	36.9933	7.91
-123.966	40.6728	21	-123.937	40.6472	30.23
-122.792	38.8088	3.29	-122.812	38.8114	2.21
-120.974	35.9708	11.65	-120.973	36.0606	10.07
-121.309	36.8838	6.93	-121.352	36.88	2.15
-121.444	36.7618	10.84	-121.425	36.7566	6.69
-120.488	35.9392	10.52	-120.63	35.882	8.89
-123.868	40.1557	23.17	-123.8	40.2088	31.33
-121.971	37.8175	7.48	-122.003	37.8574	7.06
-122.804	38.8182	2.23	-122.809	38.8177	2.09
-122.874	38.8305	2.3	-122.873	38.8495	2.94
-121.579	36.8943	5.32	-121.571	36.8534	6.46
-120.49	35.9378	9.41	-120.525	35.9332	2.96
-124.199	40.4218	25.74	-124.125	40.4155	23.11
-122.818	38.8102	2.81	-122.806	38.8235	1.91
-122.792	38.8202	0.81	-122.807	38.8221	1.39
-122.765	38.8197	2.23	-122.79	38.828	3.26
-120.804	35.4957	6.77	-120.838	35.5097	8.4
-122.807	38.8335	2.94	-122.816	38.8459	1.93
-124.258	40.6213	21.84	-124.165	40.5972	13.27
-124.137	40.4265	27.92	-124.17	40.4081	36.06
-122.817	38.8647	2.7	-122.814	38.8684	2.88
-122.822	38.8105	2.66	-122.837	38.8265	1.63
-124.159	40.4107	27.43	-124.262	40.4844	43.78
-122.811	38.835	2.06	-122.819	38.8447	1.7
-122.82	38.8098	3.39	-122.822	38.7948	2.93
-120.778	36.1912	5.24	-120.787	36.1342	6.68
-122.773	38.7938	3.13	-122.809	38.7977	2.76
-122.815	38.8178	2.64	-122.807	38.8276	1.88
-122.813	38.8183	2.51	-122.811	38.814	2.24
-123.006	38.832	5.38	-122.987	38.8326	6.6
-122.822	38.81	1.95	-122.815	38.8126	1.59
-122.447	38.7743	8.75	-122.413	38.7797	7.55
-122.8	38.8222	3.23	-122.792	38.8415	1.84
-122.927	38.8152	6.73	-122.92	38.8193	3.02
-122.802	38.7877	3.5	-122.812	38.7885	2.39
-120.948	36.0138	6.01	-120.965	36.035	5.55
-124.278	40.2768	11.1	-124.318	40.292	8.38
-119.371	37.6545	13.84	-119.271	37.5381	9.23
-122.819	38.8148	2.76	-122.814	38.8185	1.11
-120.635	36.0613	3.02	-120.653	36.0738	6.13
-121.769	37.4282	9.13	-121.779	37.4822	8.68
-122.823	38.801	3.19	-122.845	38.8177	2.34
-122.233	37.9995	4.96	-122.276	38.0304	5.67
-122.764	38.8178	2.19	-122.776	38.832	0.64
-119.02	37.5235	2.99	-119.037	37.5488	9.19
-122.822	38.8097	2.23	-122.823	38.8059	1.93
-122.77	38.789	2.35	-122.765	38.7977	1.51
-122.801	38.8212	2.67	-122.797	38.8239	1.81
-120.553	35.9852	4.76	-120.574	36.0055	4.43
-122.75	38.787	3.91	-122.802	38.767	3.93
-119.377	37.6538	12.63	-119.33	37.5236	10.13
-118.944	37.6407	5.04	-118.909	37.6633	2.26
-122.794	38.814	2.69	-122.82	38.8171	3.12
-118.945	37.6392	5.16	-118.91	37.6187	4.29
-120.575	36.0088	3.16	-120.596	36.0136	3.05
-122.764	38.7867	1.79	-122.775	38.7934	1.83
-120.565	36.0017	2.72	-120.594	35.9563	5.54
-122.811	38.8207	3.31	-122.83	38.8237	1.62
-124.339	40.296	9.76	-124.322	40.3273	7.07
-124.31	40.4842	19.45	-124.215	40.4938	17.9
-119.16	38.0362	4.72	-119.081	37.9117	9.4
-121.413	36.9267	6.76	-121.504	36.9185	4.35
-122.81	38.8253	3.5	-122.823	38.8236	2.89
-118.679	38.2838	3.55	-118.856	38.1444	10.21
-122.81	38.8215	2.93	-122.83	38.833	1.85
-120.526	35.9682	10.15	-120.52	35.9428	7.4
-122.82	38.8057	2.87	-122.828	38.819	1.48
-121.272	36.6565	4.44	-121.283	36.6298	3.19
-122.804	38.8218	2.08	-122.828	38.8411	2.11
-122.258	38.0855	7.16	-122.221	38.0813	5.79
-122.06	37.8905	9.23	-122.082	37.8678	7.13
-122.065	37.9373	12.68	-122.129	37.9112	9.83
-122.067	37.9435	13.21	-122.214	37.8908	7.95
-122.064	37.9375	12.29	-122.007	37.9197	8.08
-122.064	37.938	10.93	-122.156	37.9225	9.97
-122.072	37.971	11.58	-122.044	37.9374	9.13
-122.064	37.937	12.69	-122.086	37.868	7.77
-122.07	37.9358	10.93	-122.115	37.8833	7.43
-122.064	37.9505	12.39	-122.037	37.9157	8.61
-122.063	37.9427	11.95	-122.085	37.912	8.6
-122.069	37.9463	11.25	-122.01	37.9119	6.92
-122.066	37.9377	12.02	-122.099	37.9241	9.63
-122.063	37.9413	13.01	-122.086	37.8907	7.48
-122.226	38.017	7.45	-122.274	37.9913	7.36
-118.953	37.6428	4.09	-118.94	37.6496	3.62
-121.261	36.6398	8.79	-121.296	36.6059	4.86
-122.544	37.7422	12.19	-122.467	37.8044	6.01
-121.913	38.068	19.52	-121.88	38.0659	10.32
-120.981	36.0403	9.49	-120.889	36.0987	13.18
-122.793	38.8197	2.71	-122.803	38.8167	1.54
-120.301	35.8837	8.22	-120.37	35.8786	7.17
-122.817	38.8007	2.76	-122.831	38.8133	2.18
-121.294	36.663	8.17	-121.326	36.6797	5.91
-119.427	37.653	11.01	-119.282	37.6549	8.79
-120.848	35.5658	6.36	-120.897	35.5956	8.93
-122.017	37.8455	16.43	-121.972	37.8717	4.82
-119.374	37.4825	1.3	-119.351	37.4686	8.74
-121.406	36.8347	8.78	-121.437	36.8544	4.95
-122.811	38.8292	2.54	-122.799	38.8534	0.74
-120.432	35.886	5.28	-120.426	35.892	6.78
-122.772	38.7973	3.52	-122.79	38.8077	2.34
-122.33	37.9712	8.37	-122.33	37.9789	12.06
-122.781	38.7895	3.85	-122.772	38.7995	2.77
-122.8	38.8572	1.4	-122.72	38.7487	6.17
-122.018	37.9005	10.84	-121.963	37.8633	6.47
-124.168	40.2528	13.2	-124.223	40.2411	6.22
-122.783	38.7932	3.88	-122.805	38.8035	1.64
-122.809	38.816	1.53	-122.806	38.8126	1.52
-122.756	38.8468	0.79	-122.748	38.841	0.32
-122.799	38.8228	2.9	-122.819	38.8139	1.91
-124.146	40.246	11.81	-124.058	40.3473	8.44
-120.57	36.0047	2.8	-120.581	36.0164	4.03
-119.348	37.6162	16.72	-119.257	37.5932	5.49
-122.772	38.7868	3.81	-122.786	38.7958	1.96
-122.172	37.7685	11.68	-122.169	37.8056	9.05
-120.581	36.01	3.91	-120.603	36.0332	4.17
-122.823	38.8153	2.99	-122.846	38.8132	2.46
-120.345	35.7962	8.68	-120.31	35.8088	8.03
-120.485	35.9372	4.84	-120.512	35.942	3.84
-121.383	36.702	0.73	-121.412	36.7302	2.34
-124.184	40.2407	11.14	-124.234	40.2739	7.73
-122.47	37.6033	8.83	-122.465	37.6154	7.32
-122.772	38.8017	1.63	-122.778	38.816	1.42
-122.811	38.8235	2.37	-122.808	38.8305	1.44
-120.435	35.9023	9.65	-120.445	35.9131	5.88
-122.83	38.8123	2.52	-122.84	38.8168	2.06
-120.513	35.9608	9.02	-120.592	35.9537	5.7
-122.819	38.8142	1.39	-122.835	38.8119	1.87
-122.813	38.852	0.9	-122.82	38.8653	0.8
-122.792	38.8325	1.88	-122.819	38.8442	1.56
-119.692	37.3118	27.32	-119.666	37.415	11.75
-121.455	37.0023	9.74	-121.507	37.003	4.71
-121.989	37.8098	9.15	-122.027	37.823	8.16
-120.576	36.0125	3.48	-120.579	36.0137	2.92
-122.79	38.8337	2.2	-122.806	38.8464	1.35
-121.369	36.6912	10.69	-121.43	36.6741	5.97
-122.052	37.8625	8.45	-122.029	37.8639	6.65
-121.488	36.9018	9.52	-121.457	36.8772	11.54
-122.815	38.8282	1.94	-122.837	38.8308	1.82
-122.807	38.817	3.27	-122.842	38.8111	2.05
-122.819	38.813	3.03	-122.831	38.8166	2.03
-122.742	38.7827	1.17	-122.745	38.795	0.82
-124.286	40.3893	30.2	-124.408	40.4354	40.76
-122.11	37.7147	5.31	-122.12	37.7397	10.17
-123.994	40.3973	21.47	-124.02	40.372	22.57
-119.01	37.5978	1.7	-119.046	37.6283	3.25
-122.729	38.7613	1.91	-122.682	38.8023	1
-122.826	38.8442	2.39	-122.841	38.8422	1.54
-122.825	38.8137	2.25	-122.813	38.7984	1.39
-122.818	38.804	3.15	-122.842	38.8005	2.05
-122.808	38.8388	0.51	-122.816	38.8566	1.94
-122.827	38.8353	2.51	-122.854	38.8384	2.29
-122.811	38.792	3.18	-122.813	38.8142	1.65
-121.96	37.8697	17.26	-121.972	37.8954	5.68
-121.77	37.4308	10.77	-121.777	37.4859	7.36
-122.804	38.8185	3.21	-122.814	38.8195	2.32
-122.811	38.7962	3.43	-122.819	38.8127	2.14
-122.82	38.8105	3.57	-122.829	38.814	2.31
-122.78	38.8235	1.67	-122.783	38.8319	0.67
-122.766	38.8037	0.32	-122.804	38.8326	1.02
-121.061	35.7237	6.96	-120.717	35.915	9.15
-122.767	38.7877	0.72	-122.756	38.7931	0.54
-122.768	38.7872	1.36	-122.788	38.7892	1.38
-122.819	38.8053	3.03	-122.815	38.801	1.57
-118.941	37.6328	5.65	-118.926	37.6436	5.64
-122.772	38.8348	1.88	-122.794	38.8447	1.37
-122.269	37.3727	8.23	-122.251	37.373	4.64
-124.243	40.4563	26.11	-124.156	40.6412	11.59
-124.14	40.4152	28.1	-124.113	40.4055	23.33
-122.79	38.8108	3.04	-122.788	38.8097	1.91
-122.853	38.8213	2.99	-122.869	38.8274	2.04
-122.818	38.8308	1.97	-122.799	38.8373	1.33
-122.811	38.8305	2.26	-122.828	38.8222	1.56
-121.53	37.1465	6.98	-121.506	37.0989	8.02
-122.774	38.7898	0.95	-122.78	38.7938	0.5
-122.809	38.8192	3.27	-122.836	38.8159	2.17
-124.16	40.4343	23.27	-124.062	40.4179	18.96
-120.781	35.5527	4.52	-120.597	35.7685	5.19
-122.843	38.8198	2.64	-122.854	38.8178	2.22
-122.856	38.8222	2.97	-122.863	38.8289	2.06
-122.805	38.7925	3.54	-122.829	38.805	1.7
-122.811	38.821	2.81	-122.844	38.8274	2.36
-122.82	38.8075	3.18	-122.83	38.8176	2.04
-118.439	37.4158	9.4	-118.667	37.3846	7.36
-122.808	38.8128	1.3	-122.806	38.8114	1.53
-122.737	38.7908	1.89	-122.745	38.7802	1.05
-120.544	35.9848	3.36	-120.529	35.9935	3.95
-121.378	36.6965	7.1	-121.368	36.7076	4.48
-118.49	37.5143	8.69	-118.673	37.4315	8.48
-122.769	38.7865	1.18	-122.778	38.7937	0.95
-122.413	38.6972	9.62	-122.546	38.7233	13.08
-122.803	38.792	3.28	-122.816	38.8037	2.11
-122.736	38.8047	1.98	-122.757	38.8221	1.24
-122.807	38.8162	1.64	-122.826	38.8133	0.79
-122.842	38.8205	2.39	-122.849	38.8254	2.19
-122.805	38.8313	1.76	-122.816	38.8381	1.83
-123.212	39.2978	6.71	-123.128	39.264	6.77
-124.059	40.6887	29.25	-124.005	40.713	26.3
-121.617	35.7458	17.71	-121.275	36.1999	7.27
-124.302	40.2823	6.41	-124.271	40.2262	8.59
-122.768	38.7987	1.91	-122.802	38.801	2.02
-122.732	38.7587	1.61	-122.72	38.7723	1.8
-121.501	36.7748	7.47	-121.524	36.8	4.02
-122.776	38.8337	2.21	-122.792	38.837	0.93
-123.258	39.2433	1.27	-123.191	39.2411	4.23
-124.203	40.3597	29.57	-124.21	40.3693	31.22
-121.493	37.0462	8.25	-121.546	37.0214	5.79
-122.807	38.8053	0.9	-122.799	38.815	0.81
-123.324	39.4895	9.61	-123.351	39.436	11.75
-122.762	38.7902	1.19	-122.759	38.7913	0.95
-118.745	38.0417	5.84	-118.794	38.023	12.87
-118.748	38.0478	5.41	-118.844	38.0599	16.81
-118.737	38.0553	4.07	-118.87	37.8839	12.44
-118.745	38.0517	-2.25	-118.823	37.9187	7.33
-118.741	38.0478	4.7	-118.819	37.9621	6.58
-118.756	38.046	4.57	-118.847	38.0345	12.96
-118.735	38.0592	4.26	-118.715	38.0247	11.74
-118.734	38.0522	6.37	-118.727	38.0363	29.65
-118.752	38.0515	5.36	-118.858	38.088	14.83
-118.738	38.0527	6.25	-118.826	38.0988	22.77
-118.731	38.058	6.15	-118.69	38.0269	9.47
-118.759	38.0477	6.04	-118.858	37.9931	13.96
-118.747	38.0488	2.83	-118.729	38.0327	12.58
-118.741	38.0527	3.16	-118.887	38.0458	17.86
-118.726	38.055	5.58	-118.79	38.0354	22.33
-118.714	38.0578	5.8	-118.719	38.0692	15.84
-118.726	38.057	5.16	-118.804	38.0233	12.61
-118.742	38.0622	4.52	-118.793	38.0712	25.26
-118.729	38.0593	4.7	-118.765	38.0173	8.56
-118.727	38.0567	2.78	-118.717	38.0786	21.75
-118.756	38.0492	4.73	-118.841	38.0348	13.09
-118.736	38.0513	4.28	-118.751	38.0045	8.29
-118.734	38.0575	3.68	-118.811	38.0274	11.52
-118.742	38.068	4.92	-118.812	37.9827	12.01
-118.751	38.0502	5.18	-118.809	38.0536	17.84
-118.727	38.0588	4.7	-118.89	38.0042	21.23
-118.731	38.056	2.76	-118.741	38.0305	20.58
-118.735	38.0543	3.16	-118.821	38.0843	22.77
-118.728	38.0547	5.38	-118.82	38.0466	23.31
-118.748	38.0518	2.63	-118.844	38.0133	13.56
-118.757	38.0645	4.09	-118.791	38.0188	17.93
-118.744	38.0497	5.22	-118.809	37.9889	9.66
-118.729	38.0552	4.76	-118.812	38.0383	14.02
-118.726	38.0578	3.74	-118.848	37.9854	14.3
-118.743	38.064	5.25	-118.831	38.0498	30.75
-118.738	38.0527	2.69	-118.892	37.9485	20.39
-118.732	38.0553	5.35	-118.871	38.0225	13.88
-118.739	38.0487	4.62	-118.816	38.0116	14.17
-118.75	38.0467	4.66	-118.775	38.0436	11.73
-118.737	38.05	7.01	-118.742	38.1019	19.58
-118.732	38.0552	4.39	-118.84	37.9596	9.24
-118.741	38.0497	4.4	-118.771	37.9704	9.05
-118.73	38.056	4.8	-118.825	37.9728	10.67
-118.747	38.0502	3.52	-118.719	38.0349	9.88
-118.737	38.056	4.14	-118.85	38.0092	15.88
-118.746	38.0525	2.69	-118.863	38.0333	16.87
-118.771	38.05	7.62	-118.892	37.9989	9.93
-118.725	38.06	4.72	-118.832	38.0587	29.96
-118.732	38.0565	5.09	-118.812	37.9962	11.07
-118.737	38.0507	5.66	-118.775	38.0744	24.52
-118.732	38.0573	3.85	-118.669	38.001	18.57
-118.739	38.0492	4.01	-118.79	37.978	7.19
-118.726	38.054	2.47	-118.77	38.0385	21.08
-118.725	38.037	4.83	-118.76	38.0062	11.71
-118.739	38.0537	5.2	-118.732	38.0291	11.74
-118.741	38.0505	2.71	-118.78	38.1385	30.29
-118.757	38.0443	4.34	-118.777	37.9902	8.97
-118.755	38.0412	5.61	-118.79	38.1191	21.7
-118.729	38.0465	5.14	-118.763	38.0566	11.72
-118.755	38.0547	5.39	-118.807	37.9689	8.32
-118.761	38.0602	5.57	-118.83	38.0999	17.34
-118.728	38.057	4.6	-118.721	38.0476	24.34
-122.8	38.8343	2.19	-122.785	38.8345	1.63
-118.801	38.0368	5.04	-118.835	38.0489	21.03
-119.425	37.6548	9.29	-119.261	37.553	6.78
-118.756	38.0405	5.51	-118.81	38.0725	14.89
-118.798	38.0308	5.46	-118.857	38.0036	16.6
-118.759	38.0462	5.26	-118.853	38.0408	12.92
-118.766	38.0448	5.33	-118.831	38.0439	12.29
-118.73	38.06	4.37	-118.835	37.9766	24.22
-118.722	38.0362	4.71	-118.873	38.0365	20.11
-118.759	38.059	5.21	-118.831	38.0903	20.83
-124.14	40.2437	15.71	-124.072	40.2622	9.15
-118.754	38.0472	4.45	-118.771	38.0766	18.65
-118.948	37.6407	5.09	-118.932	37.6435	4.39
-118.757	38.045	4.6	-118.867	38.0383	11.16
-122.782	38.8258	1.94	-122.789	38.8232	1.74
-118.543	37.9513	6.63	-118.751	37.9194	5.09
-118.722	38.0658	5.84	-118.805	37.9701	13.76
-118.731	38.062	4.33	-118.805	38.0444	26.39
-118.717	38.0632	7.16	-118.741	38.0549	24.46
-122.837	38.8438	2.27	-122.839	38.8352	2.04
-121.457	36.7563	8.45	-121.489	36.7815	5.43
-118.807	38.0887	-1.61	-118.82	37.9416	10.68
-118.759	38.046	5.07	-118.803	38.0229	18.55
-118.757	38.0402	5.23	-118.865	38.0457	15.64
-118.765	38.0493	4.95	-118.778	38.1094	18.77
-122.778	38.79	3.5	-122.8	38.7897	2.22
-118.76	38.0465	2.69	-118.777	38.1087	18.1
-118.785	38.0352	5.11	-118.737	38.0201	2.87
-123.827	40.3442	21.03	-123.796	40.4154	27.35
-118.768	38.0557	4.18	-118.784	38.0375	13.72
-121.424	36.756	11.18	-121.418	36.7825	7.32
-120.084	35.9868	5.17	-120.254	35.9472	7.61
-122.856	38.8222	2.52	-122.863	38.8381	2.04
-118.731	38.0538	4.4	-118.843	38.0356	12.82
-119.355	37.6423	13.9	-119.206	37.6224	6.02
-118.752	38.048	6.6	-118.779	38.0583	12.71
-122.079	37.9428	9.73	-122.081	37.9039	6.16
-118.741	38.0512	4.71	-118.729	38.0434	9.96
-122.767	38.787	1.52	-122.813	38.7721	3.19
-118.987	37.4472	19.72	-119.034	37.6151	11.48
-118.81	38.0347	5.32	-118.922	37.9101	9.36
-118.951	37.6335	4.07	-118.945	37.6519	3.81
-118.754	38.0493	4.57	-118.85	38.0519	13.6
-118.743	38.0465	0.08	-118.817	38.0776	21.56
-122.716	38.7608	0.79	-122.723	38.7704	1.94
-122.802	38.8183	3.21	-122.816	38.8386	2.25
-122.812	38.821	3.27	-122.839	38.8297	2.22
-122.808	38.8352	2.34	-122.82	38.8412	2.3
-118.729	37.4582	7.08	-118.77	37.4872	8.21
-123.835	40.1402	22.6	-123.833	40.231	17.64
-118.749	38.0573	2.7	-118.726	38.0333	21.85
-122.823	38.8067	2.45	-122.835	38.8155	1.76
-118.799	38.0242	4.05	-118.857	37.9368	13.37
-122.793	38.818	3.4	-122.807	38.8184	1.81
-122.561	37.737	8.68	-122.472	37.7568	7.02
-122.559	37.735	8.34	-122.507	37.7699	8.49
-122.561	37.7388	8.4	-122.507	37.7757	6.83
-122.769	38.7868	1.37	-122.782	38.7978	1.42
-122.75	38.83	0.25	-122.732	38.8307	-0.27
-122.853	38.8238	2.21	-122.859	38.8351	2.36
-122.776	38.8148	1.34	-122.78	38.8167	0.8
-122.81	38.8363	2.13	-122.824	38.8577	0.41
-121.708	37.3502	8.35	-121.655	37.369	7.28
-121.707	37.347	8.27	-121.672	37.3878	6.61
-118.993	37.5138	3.39	-119.044	37.6018	7.27
-119.436	37.6542	2.76	-119.219	37.6421	13.27
-122.565	37.7382	8.38	-122.521	37.7965	7.8
-120.399	35.848	7.01	-120.374	35.8765	3.16
-124.176	40.2355	11.23	-124.27	40.2583	8.83
-122.81	38.8205	2.79	-122.852	38.8231	2.07
-121.511	36.8258	10.31	-121.534	36.7928	5.54
-120.585	36.021	4	-120.603	36.0235	4.54
-122.564	37.7665	11.39	-122.483	37.768	7.72
-122.546	37.7707	12.66	-122.488	37.7951	5.96
-121.891	36.593	3.03	-121.888	36.52	7.56
-119.405	37.5917	4.61	-119.141	37.6395	9.75
-122.825	38.7278	4.7	-122.791	38.7792	3.1
-119.481	37.3375	33.12	-119.511	37.4598	16.78
-120.978	36.041	9.62	-120.913	36.1084	12.64
-122.82	38.8105	2.36	-122.807	38.8085	1.56
-121.598	36.7593	8.28	-121.54	36.7905	7.07
-121.512	36.7918	6.17	-121.466	36.7995	3.54
-122.807	38.8108	1.3	-122.811	38.8235	1.17
-121.668	37.5598	4.81	-121.77	37.5272	7.39
-121.586	36.955	3.99	-121.63	36.9425	5.23
-121.363	36.717	3.15	-121.362	36.7099	7.36
-122.844	38.8212	2.47	-122.856	38.8319	1.99
-122.808	38.8348	0.25	-122.807	38.8359	1.13
-121.044	35.6612	5.77	-120.825	35.7389	4.43
-124.011	40.6097	23.88	-124.05	40.6646	28.49
-122.825	38.8122	1.97	-122.819	38.8122	1.29
-120.495	36.0472	-0.69	-120.556	36.0297	8.15
-122.523	37.7482	12.33	-122.451	37.8025	7.33
-124.163	40.237	11.95	-124.161	40.2681	8.85
-119.11	37.5638	2.76	-119.063	37.5851	4.3
-122.827	38.8353	2.21	-122.831	38.8301	1.77
-121.618	36.2335	10.28	-121.428	36.3604	7.82
-122.819	38.8147	2.73	-122.815	38.8199	1.49
-120.979	36.0437	9.42	-120.982	36.0541	6.65
-122.738	38.804	1.61	-122.754	38.8074	2.39
-120.977	36.0415	9.39	-120.916	36.1208	13.52
-122.544	37.7133	9.28	-122.558	37.6875	8.72
-124.254	40.4997	19.45	-124.002	40.5283	15.18
-119.975	35.8647	9.5	-120.067	35.8053	8.66
-121.527	37.1345	6.3	-121.51	37.1338	8.07
-121.05	35.7297	6	-120.662	35.9642	7.52
-121.292	36.6257	9.31	-121.329	36.6052	7.2
-118.748	38.0667	4.75	-118.842	37.9538	16.98
-122.852	38.8218	3.15	-122.88	38.8295	1.91
-120.436	35.8978	9.79	-120.455	35.9052	9.54
-121.969	37.905	7.5	-121.9	37.8792	9.59
-122.819	38.8307	2	-122.817	38.8179	2.31
-121.405	36.757	10.04	-121.512	36.7269	8.23
-123.477	39.2832	7.54	-123.509	39.2796	8.29
-118.813	38.0432	5.28	-118.875	38.0467	14.94
-122.745	38.7833	2.21	-122.721	38.8002	0.86
-124.16	40.2385	12.26	-124.134	40.2397	7.3
-124.229	40.3623	23.17	-124.213	40.3123	19.76
-121.555	36.9455	6.06	-121.524	36.93	7.91
-123.497	39.2708	9.56	-123.57	39.3088	10.1
-121.68	36.9335	11.07	-121.669	36.9649	6.38
-122.813	38.8198	2.77	-122.82	38.8261	2.12
-122.822	38.8087	2.42	-122.832	38.8023	1.32
-122.724	38.7553	2	-122.696	38.7843	1.58
-118.788	38.038	4.64	-118.834	37.9253	9.13
-122.268	37.3863	10.34	-122.248	37.383	5.37
-123.92	40.3973	21.86	-123.98	40.5425	19.35
-120.869	36.6778	6.5	-120.941	36.6807	7.67
-123.838	40.1507	23.66	-123.926	40.1709	12.04
-122.799	38.8137	3.27	-122.818	38.8102	1.75
-122.807	38.8312	0.42	-122.818	38.8289	1.51
-121.517	37.1115	-0.51	-121.492	37.1064	5.52
-122.81	38.835	2.28	-122.827	38.8381	1.69
-122.812	38.8207	3.1	-122.833	38.8194	2.04
-122.26	37.8802	8.44	-122.225	37.9052	4.54
-122.821	38.8098	2.94	-122.804	38.8115	1.94
-118.732	38.0458	6.08	-118.797	37.9306	7.93
-122.832	38.839	2.65	-122.833	38.8403	2.01
-122.808	38.8227	2.98	-122.84	38.8397	2.27
-122.799	38.8317	2.49	-122.815	38.8372	1.71
-120.436	35.8932	9.46	-120.464	35.9142	6.03
-120.438	35.8928	10.38	-120.446	35.889	8.19
-121.982	37.8963	12.09	-121.98	37.8594	9.41
-122.811	38.8228	2.24	-122.812	38.8296	2.62
-122.775	38.8052	2.53	-122.802	38.8119	2.02
-122.813	38.8248	1.9	-122.815	38.8296	0.96
-122.818	38.8325	1.4	-122.825	38.8394	1.71
-121.99	37.9078	8.73	-122.03	37.9278	9.46
-122.745	38.7732	1.54	-122.749	38.7923	1.23
-122.809	38.8207	3.57	-122.836	38.8294	2.03
-120.716	35.606	7.55	-120.66	35.6851	4.58
-122.839	38.8403	11.37	-122.837	38.8313	1.79
-122.9	38.8252	4.93	-122.888	38.8374	2.69
-122.825	38.8138	2.2	-122.834	38.8239	1.36
-122.128	37.7113	7.75	-122.136	37.7283	9.42
-122.122	37.7102	7.77	-122.101	37.7388	11.93
-121.827	37.4922	4.36	-121.884	37.469	3.81
-120.768	36.1878	6.91	-120.75	36.1813	7.87
-123.363	39.8508	5.4	-123.332	39.8372	7.38
-122.875	38.8397	2.65	-122.921	38.8524	2.33
-118.924	37.6322	5.08	-118.924	37.6055	5.01
-122.814	38.8077	3.13	-122.824	38.8218	1.99
-122.817	38.8318	1.34	-122.825	38.8305	1.6
-122.804	38.824	2.67	-122.807	38.8325	1.19
-121.146	35.8355	10.81	-121.096	36.0143	4.17
-121.497	37.056	6.48	-121.447	37.0882	7.45
-122.826	38.8063	2.03	-122.836	38.8232	1.83
-121.826	37.4997	4.66	-121.887	37.5304	4.36
-123.246	39.3563	7.49	-123.302	39.3001	7.1
-120.577	36.0042	5.05	-120.613	35.9995	6.05
-123.253	39.3617	6.73	-123.25	39.3078	6.41
-121.823	37.494	5.02	-121.843	37.5096	4.42
-122.813	38.8098	3.36	-122.826	38.8118	1.9
-121.543	40.4625	3.42	-121.586	40.482	6
-124.219	40.4932	20.6	-124.182	40.4243	14.05
-122.817	38.8055	3.19	-122.895	38.8148	2.5
-124.029	40.4062	25.81	-124.037	40.4471	23.76
-120.297	35.7483	6.74	-120.238	35.7719	8.13
-122.816	38.8037	2.86	-122.816	38.7984	2.91
-120.539	35.9817	3.25	-120.549	35.9873	2.65
-122.451	38.8167	10.53	-122.524	38.8253	5.26
-122.82	38.8173	2.87	-122.832	38.8052	2.28
-123.258	39.3683	5.22	-123.159	39.3684	6.18
-122.784	38.8362	1.59	-122.777	38.8472	-0.16
-123.246	39.3555	7.15	-123.308	39.2589	7.21
-122.483	38.1532	4.24	-122.54	38.2082	5.56
-122.807	38.8365	2.11	-122.829	38.8442	1.94
-123.252	39.3693	5.63	-123.285	39.4274	8.87
-119.386	37.6355	5.61	-119.28	37.6122	5.46
-122.761	38.7865	3.42	-122.782	38.8014	2.31
-122.805	38.8165	3.18	-122.835	38.8051	1.23
-122.876	38.8418	2.67	-122.879	38.8416	1.86
-122.805	38.8345	2.56	-122.82	38.8404	1.08
-122.784	38.7918	3.52	-122.802	38.8043	1.52
-123.725	40.2805	28.02	-123.779	40.4471	26.09
-119.386	37.6362	6.16	-119.185	37.6434	6.93
-120.918	35.6432	6.51	-120.958	35.6159	6.01
-122.757	38.7873	2.3	-122.753	38.8037	0.71
-122.819	38.8112	2.93	-122.861	38.8064	2.42
-123.34	39.778	9.49	-123.285	39.7243	1.29
-118.93	37.6383	5.71	-118.957	37.6033	4.98
-122.811	38.825	2.14	-122.825	38.8271	1.91
-122.074	37.9443	10.55	-122.152	37.9245	10.83
-118.879	37.6308	5.85	-118.986	37.6177	9.38
-122.807	38.7913	3.34	-122.808	38.7986	1.86
-122.805	38.792	3.3	-122.826	38.8125	1.59
-122.563	37.7622	10.75	-122.476	37.8305	5.55
-122.244	37.864	8.7	-122.278	37.8547	3.29
-123.076	39.0373	0.83	-123.114	38.9962	7.4
-122.867	38.748	3.41	-122.835	38.766	2.74
-123.261	39.3695	4.82	-123.316	39.3204	8.05
-123.253	39.3695	6.79	-123.277	39.3537	6.81
-122.57	37.7577	8.61	-122.46	37.771	6.15
-122.814	38.7985	3.23	-122.836	38.8047	2.16
-122.755	38.7817	1.19	-122.739	38.7713	1.11
-122.767	38.787	1.41	-122.765	38.7872	1.16
-124.123	40.2137	12.89	-124.044	40.2818	11.36
-121.978	37.7083	9.71	-122.037	37.7743	10.9
-122.822	38.8043	2.38	-122.822	38.8076	1.26
-123.879	40.138	21.79	-123.827	40.2052	23.83
-121.83	37.4787	7.82	-121.822	37.4951	6.36
-122.77	38.8005	3.78	-122.797	38.8044	2.05
-122.254	37.872	8.62	-122.263	37.8777	6.59
-121.096	37.0303	11.36	-121.164	37.1045	5.65
-124.161	40.2352	11.63	-124.168	40.2646	10.17
-119.071	37.6435	15.16	-119.124	37.6001	11.08
-123.838	40.1318	22.1	-123.85	40.1863	17.01
-121.297	36.6765	2.29	-121.378	36.6563	4.14
-122.808	38.836	2.15	-122.806	38.8368	1.3
-122.823	38.8418	1.68	-122.843	38.8526	1.63
